# Supplementary material for: Essential gene knockdowns reveal genetic vulnerabilities and antibiotic sensitivities in Acinetobacter baumannii
Source: mBio. 2023 Dec 21;15(2):e02051-23. doi: 10.1128/mbio.02051-23 (PMC10865783; doi:10.1128/mbio.02051-23)
Supplement: Tables S1 to S3 — Strains, plasmids, and oligonucleotides and synthetic DNA. [file mbio.02051-23-s0002.xlsx]

## Sheet: S1 Strains
Supplemental Table S1 Strains
Number	Descriptiona	Source
sJMP6	Escherichia coli BW25113 F-, Δ(araD-araB)567, ΔlacZ4787(::rrnB-3), λ-, rph-1, Δ(rhaD-rhaB)568, hsdR514 (Keio collection WT)	[Baba PMID: 16738554]
sJMP32	Escherichia coli DH10B F-, endA1, recA1, galE15, galK16, nupG, rpsL, ∆lacX74, f80[lacZ∆M15], araD139, ∆(ara-leu)7697, mcrA, ∆(mrr-hsdRMS-mcrBC) (cloning strain)	Invitrogen
sJMP146	Escherichia coli BW25141 ∆(araD-araB)567, ∆lacZ4787(::rrnB-3), ∆(phoB-phoR)580, λ-, galU95, ∆uidA3::pir+, recA1, endA9(D-ins)::FRT, rph-1, ∆(rhaD-rhaB)568, hsdR514 (pir+ cloning strain)	[Datsenko PMID: 10829079]
sJMP245	A. baumanii 19606 with MCi system from pJMP1183 inserted into the Tn7 att site, gmr (mRFP, mrfp targetting sgRNA, pLlacO-1 dCas9 promoter)	[Peters PMID: 30617347]
sJMP345	Escherichia coli strain sJMP146 with pJP121 (pJMP323), ampr	This study
sJMP424	Escherichia coli WM6026 lacIq, rrnB3, DElacZ4787, hsdR514, DE(araBAD)567, DE(rhaBAD)568, rph-1 att-lambda::pAE12-del (oriR6K/cat::FRT5), del 4229(dapA)::FRT(DAP-), del(endA)::FRT, uidA(delMluI)::pir(wt), attHK::pJK1006::del1/2(DoriR6K-cat::FRT5, DtrfA::FRT) (pir+ mating strain)	[Blodgett PMID: 17632514]
sJMP490	Acinetobacter baumanii ATCC19606 WT	ATCC
sJMP601	Escherichia coli (derived from BW25141, sJMP146) with FRT-cat-FRT(cmr) inserted between mltB and srlA (closely linked to recA)	This study
sJMP604	Escherichia coli (derived from WM6026, sJMP424) with FRT-cat-FRT(cmr) inserted between mltB and srlA, recA1	This study
sJMP624	Escherichia coli (derived from WM6026, sJMP604) with FRT inserted between mltB and srlA, recA1 (cat removed) (cms)	This study
sJMP2644	Escherichia coli mating strain sJMP3049 with pJMP1039 (Tn7 transposase expression strain)	This study
sJMP2935	Escherichia coli mating strain sJMP3049 with pEVS104 (helper strain)	This study
sJMP2942	Escherichia coli mating strain sJMP3049 with A. baumanii essential gene MCi pooled plasmid library, ampr, gmr	This study
sJMP2949	A. baumanii 19606 (sJMP490) with MCi library from pJMP2942 pooled library inserted into the Tn7 att site, gmr (A. baumanii essential gene Mobile-CRISPRi pooled library)	This study
sJMP3030	Escherichia coli (derived from BW25113, sJMP6) F-, Δ(araD-araB)567, ΔlacZ4787(::rrnB-3), λ-, rph-1, Δ(rhaD-rhaB)568, hsdR514, attTn7::acrIIA4 FRT-cat-FRT (cmr)	This study
sJMP3034	Escherichia coli (derived from BW25141, sJMP146) ∆(araD-araB)567, ∆lacZ4787(::rrnB-3), ∆(phoB-phoR)580, λ-, galU95, ∆uidA3::pir+, recA1, endA9(D-ins)::FRT, rph-1, ∆(rhaD-rhaB)568, hsdR514, attTn7::acrIIA4 FRT-cat-FRT (cmr)	This study
sJMP3040	Escherichia coli strain sJMP624 with pJP121, ampr	This study
sJMP3043	Escherichia coli (derived from WM6026, sJMP3040) with FRT inserted between mltB and srlA, recA1 (cat removed), attTn7::acrIIA4 FRT-cat-FRT(cmr)	This study
sJMP3049	Escherichia coli (derived from WM6026, sJMP3043) lacIq, rrnB3, DElacZ4787, hsdR514, DE(araBAD)567, DE(rhaBAD)568, rph-1 att-lambda::pAE12-del (oriR6K/cat::frt5), del 4229(dapA)::FRT (DAP-), del(endA)::FRT, uidA(DMluI)::pir(wt), attHK::pJK1006::del1/2(del oriR6K-cat::FRT5, del trfA::FRT), FRT inserted between mltB and srlA, recA1, attTn7::acrIIA4 (cms) (pir+, recAI mating strain with anti-CRISPR)	This study
sJMP3053	Escherichia coli (derived from BW25141, sJMP3034) ∆(araD-araB)567, ∆lacZ4787(::rrnB-3), ∆(phoB-phoR)580, l-, galU95, ∆uidA3::pir+, recA1, endA9(del-ins)::FRT, rph-1, ∆(rhaD-rhaB)568, hsdR514, attTn7::acrIIA4 (pir+, recAI cloning strain with anti-CRISPR)	This study
sJMP4324	A. baumannii ATCC 19606 with CRISPRi system from pJMP4189 inserted into the Tn7 att site, gmr (non-targeting control 4 sgRNA)	This study
sJMP4341	A. baumannii ATCC 19606 with CRISPRi system from pJMP4335 inserted into the Tn7 att site, gmr ( GO593_00515-targeting sgRNA)	This study
sJMP4353	sJMP4341 with pJMP4345 recombined into genome (single-crossover), kanr	This study
sJMP4358	sJMP4353 with prophage deletion (second-crossover), isolate 1	This study
sJMP4360	sJMP4353 with prophage deletion (second-crossover), isolate 2	This study
sJMP4361	sJMP4353 with prophage deletion (second-crossover), isolate 3	This study
sJMP4362	sJMP4353 with prophage deletion (second-crossover), isolate 4	This study
sJMP4363	sJMP4353 with prophage deletion (second-crossover), isolate 5	This study
sJMP4364	sJMP4353 with prophage deletion (second-crossover), isolate 6	This study
sJMP4365	sJMP4353 with prophage deletion (second-crossover), isolate 7	This study
sJMP4366	sJMP4353 with prophage deletion (second-crossover), isolate 8	This study
sJMP6333	A. baumanii 19606 (sJMP490) with MCi system from pJMP2748 inserted into the Tn7 att site, gmr (GFP, non-targeting sgRNA)	This study
sJMP6334	A. baumanii 19606 (sJMP490) with MCi system from pJMP2768 inserted into the Tn7 att site, gmr (GFP, gfp sgRNA)	This study
sJMP6335	A. baumanii 19606 (sJMP490) with MCi system from pJMP2776 inserted into the Tn7 att site, gmr (non-targeting sgRNA)	This study
sJMP10072	A. baumanii 19606 (sJMP490) with MCi system from pJMP10046 inserted into the Tn7 att site, gmr (murA sgRNA)	This study
sJMP10073	A. baumanii 19606 (sJMP490) with MCi system from pJMP10052 inserted into the Tn7 att site, gmr (nuoH sgRNA)	This study
sJMP10074	A. baumanii 19606 (sJMP490) with MCi system from pJMP10054 inserted into the Tn7 att site, gmr (nuoB sgRNA)	This study
sJMP10076	A. baumanii 19606 (sJMP490) with MCi system from pJMP10058 inserted into the Tn7 att site, gmr (lpxC sgRNA)	This study
sJMP10079	A. baumanii 19606 (sJMP490) with MCi system from pJMP10050 inserted into the Tn7 att site, gmr (glnS sgRNA)	This study
sJMP10080	A. baumanii 19606 (sJMP490) with MCi system from pJMP10062 inserted into the Tn7 att site, gmr (non-targeting-control 1 sgRNA)	This study
sJMP10081	A. baumanii 19606 (sJMP490) with MCi system from pJMP10064 inserted into the Tn7 att site, gmr (non-targeting control 2 sgRNA)	This study
agmr, gentamicin resistant; kanr, kanamycin resistant; ampr, ampicillin resistant; cmr, chloramphenicol resistant; cms, chloramphenicol sensitive; MCi, Mobile-CRISPRi

## Sheet: S2 Plasmids
Supplemental Table S2 Plasmids
Supplemental Table S2 Plasmids
Plasmid	Description	Addgene #	Construction/notesa	Markerb	Source
pJMP38	pSIM19		pSC101 repA(ts) for lamda Red recombineering	specr
pJMP323	pJP121 (pRL2613)		pRC7-recA (mini-F vector, unstable without selection)	ampr	Robert Landick [pRC7 ref: de Boer PMID: 2645057]
pJMP1039	pTn7C1	119239	Tn7 transposase expression	ampr	[Peters PMID: 30617347]
pJMP1183	pTn7C89.1	119254	MCi test plasmid. pLlacO-1 dCas9 promoter, Spy dcas9::3Xmyc, pLlacO-1 sgRNA promoter (mrfp targeting spacer), GFP expression	ampr, kanr	[Peters PMID: 30617347]
pJMP1356	pTn7C183.1	119276	MCi plasmid	ampr, cmr	[Peters PMID: 30617347]
pJMP2367	pMCi-vC-GFP_BsaI	160076	MCi test plasmid. Zymo dCas9 promoter, Spy dcas9::3Xmyc, vC sgRNA promoter (BsaI site), GFP expression	ampr, cmr	[Banta PMID: 32978126]
pJMP2748	pAbaMCi-GFP-BsaI	208888	MCi test plasmid. Aba suppressor dCas9 promoter, Spy dcas9::3Xmyc, vC sgRNA promoter (BsaI site), GFP expression.	ampr, gmr	This study
pJMP2754	pMCi-v4-GFP_BsaI	160666	MCi test plasmid. pLlacO-1 dCas9 promoter, Spy dcas9::3Xmyc, pLlacO-1 sgRNA promoter (BsaI site), GFP expression	ampr, gmr	[Banta PMID: 33332762]
pJMP2768	pAbaMCi-GFP-gfp	208889	MCi test plasmid. Aba suppressor dCas9 promoter, Spy dcas9::3Xmyc, vC sgRNA promoter (gfp targeting spacer), GFP expression. Derivative of pJMP2748.	ampr, gmr	This study
pJMP2776	pAbaMCi-BsaI	208890	MCi plasmid. Aba suppressor dCas9 promoter, Spy dcas9::3Xmyc, vC sgRNA promoter (BsaI site). For cloning new guides. Derivative of pJMP2748.	ampr (backbone), gmr(transposon)	This study
pJMP2942	pAbaMCi-OL-J		A. baumanii 19606 MCi pooled plasmid library. 6679 guides: 4 perfect match/essential gene, 10 mismatch/essential gene, 1000 nontargeting controls. Contructed by amplification of pooled oligonucleotide library 2020-OL-J with oJMP897 and oJMP898, followed by BsaI digestion, and ligation into BsaI-digested pJMP2776.	ampr, gmr	This study
pJMP3008	pCP20		pL-FLP (encodes yeast FLP recombinase), (ts, incubate at 30degC)	ampr, cmr	[Cerepanov PMID: 7789817]
pJMP3018	pTn7-acrIIA4		Contains a Tn7 transposon encoding the acrIIA4 gene from from a Listeria monocytogenes prophage under the control of a strong constitutive synthetic promoter and FRT-cat-FRT. Cloned by assembly of the MCi backbone (amplified from pJMP1356 with oJMP297/298) and synthetic DNA fragment oJMP299.	ampr, cmr	This study
pJMP4003	pEVS104		R6K ori helper plasmid for conjugation into A. baumanii	kanr	[Stabb PMID: 12474404]
pJMP4189	p2776-control 4		MCi plasmid. non-targeting control spacer 4. Annealed oligonucleotides oJMP834/835 ligated into pJMP2776 BsaI site.	ampr, gmr	this study
pJMP4335	p2776-GO593_00515		MCi plasmid. GO593_0051-targeting spacer. Annealed oJMP1211/1212 ligated into pJMP2776 BsaI site.	ampr, gmr	This study
pJMP4345	prophage deletion plasmid		Assemble (1.071 kb) region upstream (oJMP1568/1569 PCR) and (1.093 kb) region downstream (oJMP1570/1571 PCR) of prophage (GenBank accession number: CP046654.1; 84,589-131,888) into pJMP1183 between AscI and EcoRI sites.	ampr, kanr	this study
pJMP10042	pAbaMCi-mraY		MCi plasmid. mraY-targeting spacer. Annealed oligonucleotides oJMP1623/1635 ligated into pJMP2776 BsaI site.	ampr, gmr	This study
pJMP10044	pAbaMCi-ftsI		MCi plasmid. ftsI-targeting spacer. Annealed oligonucleotides oJMP1624/1636 ligated into pJMP2776 BsaI site.	ampr, gmr	This study
pJMP10046	pAbaMCi-murA		MCi plasmid. murA-targeting spacer. Annealed oligonucleotides oJMP1625/1637 ligated into pJMP2776 BsaI site.	ampr, gmr	This study
pJMP10048	pAbaMCi-nuoH		MCi plasmid. nuoH-targeting spacer. Annealed oligonucleotides oJMP1626/1638 ligated into pJMP2776 BsaI site.	ampr, gmr	This study
pJMP10050	pAbaMCi-nuoB		MCi plasmid. nuoB-targeting spacer. Annealed oligonucleotides oJMP1627/1639 ligated into pJMP2776 BsaI site.	ampr, gmr	This study
pJMP10052	pAbaMCi-nuoF		MCi plasmid. nuoF-targeting spacer. Annealed oligonucleotides oJMP1628/1640 ligated into pJMP2776 BsaI site.	ampr, gmr	This study
pJMP10054	pAbaMCi-lpxC		MCi plasmid. lpxC-targeting spacer. Annealed oligonucleotides oJMP1629/1641 ligated into pJMP2776 BsaI site.	ampr, gmr	This study
pJMP10056	pAbaMCi-lpxA		MCi plasmid. lpxA-targeting spacer. Annealed oligonucleotides oJMP1630/1642 ligated into pJMP2776 BsaI site.	ampr, gmr	This study
pJMP10058	pAbaMCi-ileS		MCi plasmid. ileS-targeting spacer. Annealed oligonucleotides oJMP1631/1643 ligated into pJMP2776 BsaI site.	ampr, gmr	This study
pJMP10060	pAbaMCi-glnS		MCi plasmid. glnS-targeting spacer. Annealed oligonucleotides oJMP1632/1644 ligated into pJMP2776 BsaI site.	ampr, gmr	This study
aMCi, Mobile-CRISPRi; ts temperature sensitive
bgmr, gentamicin resistance; ampr, ampicillin resistance; kanr, kanamycin resistance; cmr, chloramphenicol resistance
*to be submitted to Addgene

## Sheet: Table S3 Oligos
Supplementary Table S3 Oligonucleotides and Synthetic DNA
Number	Sequencea	Description	Usage
2020-OL-J	CTTCTACCGAACATACAGGGTCTCTtagtXXXXXXXXXXXXXXXXXXXXXgtttAGAGACCTCGCGTTATGCTGTATGT	Pooled oligo library (4 perfect match/essential gene, 10 mismatch/essential gene, 1000 controls), (20 X's represent pool of 6679 oligos encoding 4 guides/essential gene, 10 mismatch/essential gene, and 1000 non-targeting controls). Agilent SurePrint.	pooled CRISPRi library amplification template
oJMP60	CGCCCCTCTTTAATACGACG	R primer for Tn7 right end (Tn7R)	verify Tn7 insertion
oJMP201	acacttgatactgtatgagc	recA_A	amplify recA locus
oJMP202	cttaaaaaagcaaaagggcc	recA_B	amplify recA locus
oJMP211	CCTCGCTATCCTTTTATTCAAACTTTCAAATTAAAATATcggcggttttcttttctcttc	F primer to amplify FRT-cat-FRT (chloramphenicol resistance) from pJMP1356 with 40nt homology region for insertion between mltB and srlA of strain BW25141	l Red recombineering, strain sJMPXXXX
oJMP212	GATTTAAAAGTGTTATTTTGATCGCAAAATGAAAGATAAgatgagctcgaattggggatc	R primer to amplify FRT-cat-FRT (chloramphenicol resistance) from pJMP1356 with 40nt homology region for insertion between mltB and srlA of strain BW25141	l Red recombineering, strain sJMPXXXX
oJMP297	taaaaagtgagttgaactaacGgcgcgcctccttaatg	F primer to amplify pJMP1356 vector backbone	construct pJMP3018
oJMP298	ttctctaattaagtcattaatattcatcctggtatttcctgtgtgaaaacatag	F primer to amplify pJMP1356 vector backbone	construct pJMP3018
oJMP299	ttaatgacttaattagagaaatcaaaaacaaagattacacagtgaaattgagtggtacggatagcaatagtatcacacagctaattattcgcgttaataatgatggcaacgagtatgtaatttctgaaagtgaaaatgaatcaatcgttgaaaaattcatctctgcattcaaaaacggttggaatcaagaatacgaggatgaagaagaattttataatgacatgcaaacaatcaccttaaaaagtgagtt	synthetic DNA encoding acrIIA4	construct pJMP3018
oJMP398	GGCACACACTATCCAATCGC	F primer, 3' end of glmS	verify Tn7 insertion
oJMP399	GACCAGTTCAGACCCGTTG	R primer downstream of Tn7 insertion (in murI)	verify Tn7 insertion
oJMP410	TAGTCATCTAATTCAACAAGAATT	gfp1_top	anneal oligos to clone individual guides
oJMP411	aAACAATTCTTGTTGAATTAGATG	gfp1_bottom	anneal oligos to clone individual guides
oJMP566	CTGAGGAAGATCTGTAATAAGGCGCG	F primer for Tn7 left end (Tn7L)	verify Tn7 insertion
oJMP635	TACGTCTGCAGACTAGTGCGAATTGATCTGGTTTGACAGC	Aba_dCas9 promoter-F	construction of plasmid pJMP2748
oJMP636	ttgatactgtggcggtctgtatttcc	Aba_dCas9 promoter-R	construction of plasmid pJMP2748
oJMP697	ACACTCTTTCCCTACACGACGCTCTTCCGATCTCGACTCGGTGCCACTTTTTC	F nested primer with adapter for index PCR with Illumina TruSeq adapter	amplify sample for NGS
oJMP698	GTGACTGGAGTTCAGACGTGTGCTCTTCCGATCTACTACTCTTGCCTACTACCTATCGAC	R nested primer with adapter for index PCR with Illumina TruSeq adapter	amplify sample for NGS
oJMP834	TAGTGGGTCATAACATACTTCGTC	nontargeting control 4_top	nontargeting sgRNA
oJMP835	AAACGACGAAGTATGTTATGACCC	nontargeting control 4_bottom	nontargeting sgRNA
oJMP897	CTTCTACCGAACATACAG	OL-J-F	amplify pooled library
oJMP898	ACATACAGCATAACGCGA	OL-J-R	amplify pooled library
oJMP1211	TAGTAATAATTCTTTGAGCTTGCT	GO593_00515 _top	anneal oligos to clone individual guides
oJMP1212	AAACAGCAAGCTCAAAGAATTATT	GO593_00515_bottom	anneal oligos to clone individual guides
oJMP1241	TGTCAATTTGCGGTATATGGTCC	F primer for mnt PCR	to confirm prophage deletion
oJMP1242	ACCTTACTCATGCAGAACCCT	R primer for mnt PCR	to confirm prophage deletion
oJMP1381	tgttgcctgcacttcttgtc	F PCR primer upstream of prophage	to confirm prophage deletion
oJMP1382	tcgaggagcttggcgtaaaa	R PCR primer downstream of prophage	to confirm prophage deletion
oJMP1568	AACAGAACGGTCAGCCACATGAATTCTGGCAAGCATAAAGGTACAGC	F primer for region upstream of prophage	prophage deletion plasmid construction
oJMP1569	GGGATCGAACCCACGACC	R primer for region upstream of prophage	prophage deletion plasmid construction
oJMP1570	GGTCGTGGGTTCGATCCCCGCCGAGCGCACCATTTTATATATAA	F primer for region downstream of prophage	prophage deletion plasmid construction
oJMP1571	GCTGCAAGTCCCATTAAGGAGGCGCGCCTTATCGAACTAGAGTCCAGAGGGC	R primer for region downstream of prophage	prophage deletion plasmid construction
oJMP1623	tagtATTTTCTTAGCATGATTTTC	mraY_top	anneal oligos to clone individual guides
oJMP1624	tagtTCAATCACAATTTTCATGAT	ftsI_top	anneal oligos to clone individual guides
oJMP1625	tagtAGAATCATTGCCGCAAGTAA	murA_top	anneal oligos to clone individual guides
oJMP1626	tagtCAACACGGTTTGGACCATAA	nuoH_top	anneal oligos to clone individual guides
oJMP1627	tagtACAATTTGACGATCTTGCAA	nuoB_top	anneal oligos to clone individual guides
oJMP1628	tagtACCTAATGCTTTTTTAAAGC	nuoF_top	anneal oligos to clone individual guides
oJMP1629	tagtCCAGCACTACCATCCATAAT	lpxC_top	anneal oligos to clone individual guides
oJMP1630	tagtTACCAGCACCAATAGTCACT	lpxA_top	anneal oligos to clone individual guides
oJMP1631	tagtAATCTGCTGATAAATGTTGT	ileS_top	anneal oligos to clone individual guides
oJMP1632	tagtTTGCTGCGCAGAATCGACAG	glnS_top	anneal oligos to clone individual guides
oJMP1633	tagtAATATCCTTAAAAAACCAGA	nontargeting control1_top	anneal oligos to clone individual guides
oJMP1634	tagtCTACCTGTATAACAATTTGA	nontargeting control2_top	anneal oligos to clone individual guides
oJMP1635	aaacGAAAATCATGCTAAGAAAAT	mraY_bottom	anneal oligos to clone individual guides
oJMP1636	aaacATCATGAAAATTGTGATTGA	ftsI_bottom	anneal oligos to clone individual guides
oJMP1637	aaacTTACTTGCGGCAATGATTCT	murA_bottom	anneal oligos to clone individual guides
oJMP1638	aaacTTATGGTCCAAACCGTGTTG	nuoH_bottom	anneal oligos to clone individual guides
oJMP1639	aaacTTGCAAGATCGTCAAATTGT	nuoB_bottom	anneal oligos to clone individual guides
oJMP1640	aaacGCTTTAAAAAAGCATTAGGT	nuoF_bottom	anneal oligos to clone individual guides
oJMP1641	aaacATTATGGATGGTAGTGCTGG	lpxC_bottom	anneal oligos to clone individual guides
oJMP1642	aaacAGTGACTATTGGTGCTGGTA	lpxA_bottom	anneal oligos to clone individual guides
oJMP1643	aaacACAACATTTATCAGCAGATT	ileS_bottom	anneal oligos to clone individual guides
oJMP1644	aaacCTGTCGATTCTGCGCAGCAA	glnS_bottom	anneal oligos to clone individual guides
oJMP1645	aaacTCTGGTTTTTTAAGGATATT	nontargeting control1_bottom	anneal oligos to clone individual guides
oJMP1646	aaacTCAAATTGTTATACAGGTAG	nontargeting control2_bottom	anneal oligos to clone individual guides
aSequences are 5’  3’
