# Supplementary material for: Essential gene knockdowns reveal genetic vulnerabilities and antibiotic sensitivities in Acinetobacter baumannii
Source: mBio. 2023 Dec 21;15(2):e02051-23. doi: 10.1128/mbio.02051-23 (PMC10865783; doi:10.1128/mbio.02051-23)
Supplement: Table S5 — Oligo library sequences and key. [file mbio.02051-23-s0005.xlsx]

## Sheet: Oligo Library Sequences and Key
Supplemental Table 5
Oligo Library Sequences and Key
Key
Term	Description
spacer	sgRNA sequence
type	targeting specificity [control, perfect, or mismatch]
locus_tag	systematic name for feature
offset	position from feature start location
target	genomic sequence corresponding to the spacer sequence
pam	protospacer adjacent motif
chrom	systematic accession number for chromosome
start	genomic coordinate of beginning of spacer
end	genomic coordinate of end of spacer
repldir	replication direction of feature
transdir	transcription direction of feature
specificity	phred-derived confidence in target uniqueness; 39 is maximum possible value and indicates genome uniquenes (https://github.com/traeki/sgrna_design)
y_pred	predicted knockdown efficacy of a mismatch spacer
gene_start	genome coordinate of the left-hand side of a feature
gene_end	genome coordintae of the right-hand side of a feature
strand	positive or negative strand
spacer	type	locus_tag	offset	target	pam	chrom	start	end	repldir	transdir	specificity	y_pred	gene_start	gene_end	strand
AAAAAAAAGCACGCTAGATC	control
AAAAAAATAAAACGTGTATT	control
AAAAAAGTTCGTCGCAAAGC	control
AAAAACATGTCCACCAGTAA	mismatch	GO593_05510	51	AAAAACATGTCCACCAGTAC	CGG	CP046654.1	1167192	1167212	fwd	anti	39	0.0767145	1166166	1167263	-
AAAAACATGTCCACCAGTAC	perfect	GO593_05510	51	AAAAACATGTCCACCAGTAC	CGG	CP046654.1	1167192	1167212	fwd	anti	39		1166166	1167263	-
AAAAACATGTCCATCAGTAC	mismatch	GO593_05510	51	AAAAACATGTCCACCAGTAC	CGG	CP046654.1	1167192	1167212	fwd	anti	39	0.560247	1166166	1167263	-
AAAAACTTGCTGGCCGCTAC	perfect	GO593_09995	161	AAAAACTTGCTGGCCGCTAC	TGG	CP046654.1	2104826	2104846	rev	anti	39		2104666	2106555	+
AAAAACTTGCTGGCCGCTCC	mismatch	GO593_09995	161	AAAAACTTGCTGGCCGCTAC	TGG	CP046654.1	2104826	2104846	rev	anti	39	0.422146	2104666	2106555	+
AAAAACTTGCTGGCCGCTGC	mismatch	GO593_09995	161	AAAAACTTGCTGGCCGCTAC	TGG	CP046654.1	2104826	2104846	rev	anti	39	0.613137	2104666	2106555	+
AAAAAGCGCAAACGATCACC	mismatch	GO593_13345	17	AAAAATCGCAAACGATCACC	TGG	CP046654.1	2774543	2774563	fwd	anti	39	0.862875	2773858	2774580	-
AAAAATACCTGTCCTATAGT	mismatch	GO593_02035	182	AAAAATACCTGTCCTTTAGT	CGG	CP046654.1	412669	412689	fwd	anti	39	0.440676	412185	412871	-
AAAAATACCTGTCCTTTAGT	perfect	GO593_02035	182	AAAAATACCTGTCCTTTAGT	CGG	CP046654.1	412669	412689	fwd	anti	39		412185	412871	-
AAAAATCGCAAACGATCACC	perfect	GO593_13345	17	AAAAATCGCAAACGATCACC	TGG	CP046654.1	2774543	2774563	fwd	anti	39		2773858	2774580	-
AAAAATGGAAGCACACGTAC	mismatch	GO593_06430	140	AAAAATGGAAGCACAGGTAC	AGG	CP046654.1	1361203	1361223	fwd	anti	39	0.36651	1360833	1361363	-
AAAAATGGAAGCACAGGTAA	mismatch	GO593_06430	140	AAAAATGGAAGCACAGGTAC	AGG	CP046654.1	1361203	1361223	fwd	anti	39	0.0767145	1360833	1361363	-
AAAAATGGAAGCACAGGTAC	perfect	GO593_06430	140	AAAAATGGAAGCACAGGTAC	AGG	CP046654.1	1361203	1361223	fwd	anti	39		1360833	1361363	-
AAAAATGGAAGCACAGGTAT	mismatch	GO593_06430	140	AAAAATGGAAGCACAGGTAC	AGG	CP046654.1	1361203	1361223	fwd	anti	39	0.265579	1360833	1361363	-
AAAAATGGAAGCACATGTAC	mismatch	GO593_06430	140	AAAAATGGAAGCACAGGTAC	AGG	CP046654.1	1361203	1361223	fwd	anti	39	0.41437	1360833	1361363	-
AAAAATGTTCACCTTCAATA	perfect	GO593_02025	297	AAAAATGTTCACCTTCAATA	CGG	CP046654.1	409028	409048	rev	anti	39		408732	409715	+
AAAACACAAAGGGATAAAGA	control
AAAACCGAGTGCAAAAAGAA	perfect	GO593_09990	44	AAAACCGAGTGCAAAAAGAA	TGG	CP046654.1	2104404	2104424	rev	anti	39		2104361	2104669	+
AAAACCGAGTGCCAAAAGAA	mismatch	GO593_09990	44	AAAACCGAGTGCAAAAAGAA	TGG	CP046654.1	2104404	2104424	rev	anti	39	0.598183	2104361	2104669	+
AAAACGCCAGTCTCTAAGGT	mismatch	GO593_01765	224	AAATCGCCAGTCTCTAAGGT	CGG	CP046654.1	356232	356252	fwd	anti	39	0.840529	355649	356476	-
AAAACTCAGCTGTCCAAGTT	perfect	GO593_10000	195	AAAACTCAGCTGTCCAAGTT	GGG	CP046654.1	2106751	2106771	rev	anti	39		2106557	2108155	+
AAAACTCAGCTGTGCAAGTT	mismatch	GO593_10000	195	AAAACTCAGCTGTCCAAGTT	GGG	CP046654.1	2106751	2106771	rev	anti	39	0.530901	2106557	2108155	+
AAAACTTAAAATAGGTAATA	perfect	GO593_07425	8	AAAACTTAAAATAGGTAATA	AGG	CP046654.1	1558305	1558325	rev	anti	39		1558298	1558828	+
AAAACTTAAAATAGGTAATC	mismatch	GO593_07425	8	AAAACTTAAAATAGGTAATA	AGG	CP046654.1	1558305	1558325	rev	anti	39	0.046387	1558298	1558828	+
AAAACTTTACAGCACCATGA	mismatch	GO593_14925	130	AAAACTTTACAGCAGCATGA	AGG	CP046654.1	3120105	3120125	fwd	anti	39	0.261365	3116692	3120255	-
AAAACTTTACAGCAGCATGA	perfect	GO593_14925	130	AAAACTTTACAGCAGCATGA	AGG	CP046654.1	3120105	3120125	fwd	anti	39		3116692	3120255	-
AAAACTTTACAGCAGTATGA	mismatch	GO593_14925	130	AAAACTTTACAGCAGCATGA	AGG	CP046654.1	3120105	3120125	fwd	anti	39	0.546741	3116692	3120255	-
AAAACTTTACTGCAGCATGA	mismatch	GO593_14925	130	AAAACTTTACAGCAGCATGA	AGG	CP046654.1	3120105	3120125	fwd	anti	39	0.768198	3116692	3120255	-
AAAAGATCGCAGTCATCATA	mismatch	GO593_18590	123	AATAGATCGCAGTCATCATA	AGG	CP046654.1	3907458	3907478	rev	anti	39	0.782481	3907336	3908388	+
AAAAGCATCACTTGCTCCGC	mismatch	GO593_07355	166	AAAAGCTTCACTTGCTCCGC	AGG	CP046654.1	1544799	1544819	rev	anti	39	0.913383	1544634	1545170	+
AAAAGCGCATAGGTTCAATA	mismatch	GO593_03060	120	CAAAGCGCATAGGTTCAATA	TGG	CP046654.1	656098	656118	rev	anti	39	0.810547	655979	657112	+
AAAAGCTTCACTTGCTCCGC	perfect	GO593_07355	166	AAAAGCTTCACTTGCTCCGC	AGG	CP046654.1	1544799	1544819	rev	anti	39		1544634	1545170	+
AAAAGCTTCACTTGCTCCTC	mismatch	GO593_07355	166	AAAAGCTTCACTTGCTCCGC	AGG	CP046654.1	1544799	1544819	rev	anti	39	0.295914	1544634	1545170	+
AAAAGTAACGCCGATCACGA	mismatch	GO593_09945	41	AAATGTAACGCCGATCACGA	AGG	CP046654.1	2094648	2094668	rev	anti	39	0.840529	2094608	2095159	+
AAAAGTATCAATGTGCGAGA	mismatch	GO593_04395	14	AAATGTATCAATGTGCGAGA	TGG	CP046654.1	925448	925468	rev	anti	39	0.769511	925435	926412	+
AAAAGTTCATTAATAGCACG	perfect	GO593_08385	191	AAAAGTTCATTAATAGCACG	CGG	CP046654.1	1768406	1768426	fwd	anti	39		1766905	1768617	-
AAAAGTTCATTAATAGCATG	mismatch	GO593_08385	191	AAAAGTTCATTAATAGCACG	CGG	CP046654.1	1768406	1768426	fwd	anti	39	0.321757	1766905	1768617	-
AAAATAAAATTATCTTTTTC	mismatch	GO593_17705	215	ATAATAAAATTATCTTTTTC	AGG	CP046654.1	3707861	3707881	fwd	anti	39	0.681863	3707026	3708096	-
AAAATCGCAAACATTTGTAA	control
AAAATGACGCCCATTTCAAT	mismatch	GO593_07410	146	AAAATGACGCCCTTTTCAAT	AGG	CP046654.1	1555653	1555673	fwd	anti	39	0.569275	1555250	1555819	-
AAAATGACGCCCTTTTCAAC	mismatch	GO593_07410	146	AAAATGACGCCCTTTTCAAT	AGG	CP046654.1	1555653	1555673	fwd	anti	39	0.173776	1555250	1555819	-
AAAATGACGCCCTTTTCAAT	perfect	GO593_07410	146	AAAATGACGCCCTTTTCAAT	AGG	CP046654.1	1555653	1555673	fwd	anti	39		1555250	1555819	-
AAAATGAGGGTAAGAAATTC	mismatch	GO593_07680	172	AAAATGAGGGTTAGAAATTC	AGG	CP046654.1	1611436	1611456	rev	anti	39	0.606096	1611265	1612365	+
AAAATGAGGGTTAGAAACTC	mismatch	GO593_07680	172	AAAATGAGGGTTAGAAATTC	AGG	CP046654.1	1611436	1611456	rev	anti	39	0.406955	1611265	1612365	+
AAAATGAGGGTTAGAAATTC	perfect	GO593_07680	172	AAAATGAGGGTTAGAAATTC	AGG	CP046654.1	1611436	1611456	rev	anti	39		1611265	1612365	+
AAAATGATACTCTTCTGAAT	mismatch	GO593_17735	6	AAGATGATACTCTTCTGAAT	CGG	CP046654.1	3715313	3715333	fwd	anti	39	0.690421	3714587	3715339	-
AAAATGCGAACGACGCGTCA	mismatch	GO593_10025	77	AAAATGCGAAGGACGCGTCA	TGG	CP046654.1	2111870	2111890	rev	anti	39	0.645177	2111794	2112555	+
AAAATGCGAAGGACGCGTCA	perfect	GO593_10025	77	AAAATGCGAAGGACGCGTCA	TGG	CP046654.1	2111870	2111890	rev	anti	39		2111794	2112555	+
AAAATGCGAAGGACGCGTCC	mismatch	GO593_10025	77	AAAATGCGAAGGACGCGTCA	TGG	CP046654.1	2111870	2111890	rev	anti	39	0.29495	2111794	2112555	+
AAAATGCTCGGATCTTTTGA	mismatch	GO593_09480	165	AAATTGCTCGGATCTTTTGA	GGG	CP046654.1	1996592	1996612	rev	anti	39	0.769511	1996428	1997831	+
AAAATTCACCATGCTGGAAT	mismatch	GO593_17315	157	AAACTTCACCATGCTGGAAT	GGG	CP046654.1	3630275	3630295	fwd	anti	39	0.686711	3628815	3630452	-
AAAATTGATGCAATAGCCAA	mismatch	GO593_02545	74	AAAATTGATGCAATAGCCAC	GGG	CP046654.1	556289	556309	fwd	anti	39	0.0412054	555982	556383	-
AAAATTGATGCAATAGCCAC	perfect	GO593_02545	74	AAAATTGATGCAATAGCCAC	GGG	CP046654.1	556289	556309	fwd	anti	39		555982	556383	-
AAAATTGATGCAATAGCCCC	mismatch	GO593_02545	74	AAAATTGATGCAATAGCCAC	GGG	CP046654.1	556289	556309	fwd	anti	39	0.315619	555982	556383	-
AAAATTGATTCAATAGCCAC	mismatch	GO593_02545	74	AAAATTGATGCAATAGCCAC	GGG	CP046654.1	556289	556309	fwd	anti	39	0.602667	555982	556383	-
AAACAATTCCTGCCCTGGAT	mismatch	GO593_15435	147	AAAGAATTCCTGCCCTGGAT	AGG	CP046654.1	3226182	3226202	fwd	anti	39	0.695344	3223908	3226349	-
AAACACAAATGCAATTTTTG	mismatch	GO593_10275	38	AAACACAAATGCAGTTTTTG	TGG	CP046654.1	2166521	2166541	rev	anti	39	0.362122	2166484	2167470	+
AAACACAAATGCAGTGTTTG	mismatch	GO593_10275	38	AAACACAAATGCAGTTTTTG	TGG	CP046654.1	2166521	2166541	rev	anti	39	0.482278	2166484	2167470	+
AAACACAAATGCAGTTTTCG	mismatch	GO593_10275	38	AAACACAAATGCAGTTTTTG	TGG	CP046654.1	2166521	2166541	rev	anti	39	0.265463	2166484	2167470	+
AAACACAAATGCAGTTTTTA	mismatch	GO593_10275	38	AAACACAAATGCAGTTTTTG	TGG	CP046654.1	2166521	2166541	rev	anti	39	0.0674542	2166484	2167470	+
AAACACAAATGCAGTTTTTG	perfect	GO593_10275	38	AAACACAAATGCAGTTTTTG	TGG	CP046654.1	2166521	2166541	rev	anti	39		2166484	2167470	+
AAACACCATATGGAGTAAAC	mismatch	GO593_06205	144	AAACACCATATGGTGTAAAC	CGG	CP046654.1	1317107	1317127	fwd	anti	39	0.454183	1314803	1317271	-
AAACACCATATGGTATAAAC	mismatch	GO593_06205	144	AAACACCATATGGTGTAAAC	CGG	CP046654.1	1317107	1317127	fwd	anti	39	0.349998	1314803	1317271	-
AAACACCATATGGTGTAAAC	perfect	GO593_06205	144	AAACACCATATGGTGTAAAC	CGG	CP046654.1	1317107	1317127	fwd	anti	39		1314803	1317271	-
AAACACCTTAACCTATAGCA	control
AAACACGATTTTTTAATTAG	mismatch	GO593_02040	157	AAACACGATTTTTTAATTCG	CGG	CP046654.1	413922	413942	fwd	anti	39	0.097384	412864	414099	-
AAACACGATTTTTTAATTCC	mismatch	GO593_02040	157	AAACACGATTTTTTAATTCG	CGG	CP046654.1	413922	413942	fwd	anti	39	-0.0566877	412864	414099	-
AAACACGATTTTTTAATTCG	perfect	GO593_02040	157	AAACACGATTTTTTAATTCG	CGG	CP046654.1	413922	413942	fwd	anti	39		412864	414099	-
AAACAGTGGTGGTGCAGGTT	mismatch	GO593_08750	92	AAACGGTGGTGGTGCAGGTT	CGG	CP046654.1	1842371	1842391	fwd	anti	39	0.809974	1842247	1842483	-
AAACATTTGCAAGGGTAAGA	mismatch	GO593_17715	118	AAACATTTGCAGGGGTAAGA	CGG	CP046654.1	3711033	3711053	fwd	anti	39	0.620563	3708646	3711171	-
AAACATTTGCAGGCGTAAGA	mismatch	GO593_17715	118	AAACATTTGCAGGGGTAAGA	CGG	CP046654.1	3711033	3711053	fwd	anti	39	0.344507	3708646	3711171	-
AAACATTTGCAGGGGGAAGA	mismatch	GO593_17715	118	AAACATTTGCAGGGGTAAGA	CGG	CP046654.1	3711033	3711053	fwd	anti	39	0.553296	3708646	3711171	-
AAACATTTGCAGGGGTAAGA	perfect	GO593_17715	118	AAACATTTGCAGGGGTAAGA	CGG	CP046654.1	3711033	3711053	fwd	anti	39		3708646	3711171	-
AAACCACACAATGCGATGAT	mismatch	GO593_10265	173	TAACCACACAATGCGATGAT	AGG	CP046654.1	2165683	2165703	rev	anti	39	0.928856	2165511	2166071	+
AAACCAGAAATGAGACTATT	mismatch	GO593_07690	139	GAACCAGAAATGAGACTATT	TGG	CP046654.1	1613699	1613719	rev	anti	39	0.836795	1613561	1615108	+
AAACCAGCTTTAATTATAAG	mismatch	GO593_06155	125	AAACCAGCTTTAATTTTAAG	AGG	CP046654.1	1304855	1304875	fwd	anti	39	0.405167	1303768	1305000	-
AAACCAGCTTTAATTTTAAA	mismatch	GO593_06155	125	AAACCAGCTTTAATTTTAAG	AGG	CP046654.1	1304855	1304875	fwd	anti	39	0.0319452	1303768	1305000	-
AAACCAGCTTTAATTTTAAC	mismatch	GO593_06155	125	AAACCAGCTTTAATTTTAAG	AGG	CP046654.1	1304855	1304875	fwd	anti	39	-0.0566877	1303768	1305000	-
AAACCAGCTTTAATTTTAAG	perfect	GO593_06155	125	AAACCAGCTTTAATTTTAAG	AGG	CP046654.1	1304855	1304875	fwd	anti	39		1303768	1305000	-
AAACCCAAATGCAGTTTTTG	mismatch	GO593_10275	38	AAACACAAATGCAGTTTTTG	TGG	CP046654.1	2166521	2166541	rev	anti	39	0.717889	2166484	2167470	+
AAACCCTGAACACCCGCCTC	perfect	GO593_06170	105	AAACCCTGAACACCCGCCTC	CGG	CP046654.1	1307428	1307448	fwd	anti	39		1307218	1307553	-
AAACCGGCCAAACCCATTAA	mismatch	GO593_12900	17	AATCCGGCCAAACCCATTAA	TGG	CP046654.1	2683211	2683231	rev	anti	39	0.853499	2683195	2684220	+
AAACCTTCAGCAATCATTTC	mismatch	GO593_15950	130	AAACCTTCAGCAATCATTTG	AGG	CP046654.1	3332346	3332366	rev	anti	39	0.0143302	3332217	3333392	+
AAACCTTCAGCAATCATTTG	perfect	GO593_15950	130	AAACCTTCAGCAATCATTTG	AGG	CP046654.1	3332346	3332366	rev	anti	39		3332217	3333392	+
AAACCTTCAGCAATCATTTT	mismatch	GO593_15950	130	AAACCTTCAGCAATCATTTG	AGG	CP046654.1	3332346	3332366	rev	anti	39	0.0621903	3332217	3333392	+
AAACCTTCAGCGATCATTTG	mismatch	GO593_15950	130	AAACCTTCAGCAATCATTTG	AGG	CP046654.1	3332346	3332366	rev	anti	39	0.861504	3332217	3333392	+
AAACGATGACACCTGATAAA	perfect	GO593_02545	100	AAACGATGACACCTGATAAA	CGG	CP046654.1	556263	556283	fwd	anti	39		555982	556383	-
AAACGATGACACCTGATACA	mismatch	GO593_02545	100	AAACGATGACACCTGATAAA	CGG	CP046654.1	556263	556283	fwd	anti	39	0.315619	555982	556383	-
AAACGATGACACTTGATAAA	mismatch	GO593_02545	100	AAACGATGACACCTGATAAA	CGG	CP046654.1	556263	556283	fwd	anti	39	0.63983	555982	556383	-
AAACGATGTCACCTGATAAA	mismatch	GO593_02545	100	AAACGATGACACCTGATAAA	CGG	CP046654.1	556263	556283	fwd	anti	39	0.844238	555982	556383	-
AAACGCTAGTTGAAATAGTA	control
AAACGCTGACACCTGATAAA	mismatch	GO593_02545	100	AAACGATGACACCTGATAAA	CGG	CP046654.1	556263	556283	fwd	anti	39	0.814673	555982	556383	-
AAACGGAACGAAATGCGGCT	mismatch	GO593_07955	162	AAACTGAACGAAATGCGGCT	TGG	CP046654.1	1663536	1663556	rev	anti	39	0.837109	1663375	1667463	+
AAACGGATCACAGAACCATC	perfect	GO593_04150	215	AAACGGATCACAGAACCATC	TGG	CP046654.1	878310	878330	fwd	anti	39		878177	878545	-
AAACGGATCACAGAACCATT	mismatch	GO593_04150	215	AAACGGATCACAGAACCATC	TGG	CP046654.1	878310	878330	fwd	anti	39	0.301088	878177	878545	-
AAACGGATCACAGAACGATC	mismatch	GO593_04150	215	AAACGGATCACAGAACCATC	TGG	CP046654.1	878310	878330	fwd	anti	39	0.602892	878177	878545	-
AAACGGATCAGAGAACCATC	mismatch	GO593_04150	215	AAACGGATCACAGAACCATC	TGG	CP046654.1	878310	878330	fwd	anti	39	0.796062	878177	878545	-
AAACGGGAGACAAACTAACA	control
AAACGGTGGTGGTGCAGGTT	perfect	GO593_08750	92	AAACGGTGGTGGTGCAGGTT	CGG	CP046654.1	1842371	1842391	fwd	anti	39		1842247	1842483	-
AAACTAATGCCACGGCCCCA	mismatch	GO593_08220	134	AAACTAATGCCACGGCGCCA	AGG	CP046654.1	1722542	1722562	fwd	anti	39	0.487516	1720885	1722696	-
AAACTAATGCCACGGCGCCA	perfect	GO593_08220	134	AAACTAATGCCACGGCGCCA	AGG	CP046654.1	1722542	1722562	fwd	anti	39		1720885	1722696	-
AAACTAATGCCATGGCGCCA	mismatch	GO593_08220	134	AAACTAATGCCACGGCGCCA	AGG	CP046654.1	1722542	1722562	fwd	anti	39	0.781866	1720885	1722696	-
AAACTACGTTATGACAGCGC	control
AAACTGAACGAAATGCGGCT	perfect	GO593_07955	162	AAACTGAACGAAATGCGGCT	TGG	CP046654.1	1663536	1663556	rev	anti	39		1663375	1667463	+
AAACTGAACGAAATTCGGCT	mismatch	GO593_07955	162	AAACTGAACGAAATGCGGCT	TGG	CP046654.1	1663536	1663556	rev	anti	39	0.380243	1663375	1667463	+
AAACTGAACGACATGCGGCT	mismatch	GO593_07955	162	AAACTGAACGAAATGCGGCT	TGG	CP046654.1	1663536	1663556	rev	anti	39	0.741531	1663375	1667463	+
AAACTGCTGATAAATGTTGT	mismatch	GO593_06435	129	AATCTGCTGATAAATGTTGT	CGG	CP046654.1	1364044	1364064	fwd	anti	39	0.746972	1361356	1364193	-
AAACTGGTTTTAACGCCAGC	perfect	GO593_07755	145	AAACTGGTTTTAACGCCAGC	CGG	CP046654.1	1628796	1628816	rev	anti	39		1628652	1629998	+
AAACTGGTTTTAACGCCAGG	mismatch	GO593_07755	145	AAACTGGTTTTAACGCCAGC	CGG	CP046654.1	1628796	1628816	rev	anti	39	0.271742	1628652	1629998	+
AAACTTCACCATGCTGGAAT	perfect	GO593_17315	157	AAACTTCACCATGCTGGAAT	GGG	CP046654.1	3630275	3630295	fwd	anti	39		3628815	3630452	-
AAACTTCACCATGCTGGTAT	mismatch	GO593_17315	157	AAACTTCACCATGCTGGAAT	GGG	CP046654.1	3630275	3630295	fwd	anti	39	0.548075	3628815	3630452	-
AAACTTTGTAGCTCGGTACT	perfect	GO593_05490	245	AAACTTTGTAGCTCGGTACT	CGG	CP046654.1	1162559	1162579	fwd	anti	39		1161562	1162824	-
AAAGAACATTCCGTCAAGTA	control
AAAGAAGCTGCACGTGGCTA	mismatch	GO593_09960	100	AAAGAAGCTGCACGTGGGTA	TGG	CP046654.1	2097828	2097848	rev	anti	39	0.389546	2097729	2098238	+
AAAGAAGCTGCACGTGGGTA	perfect	GO593_09960	100	AAAGAAGCTGCACGTGGGTA	TGG	CP046654.1	2097828	2097848	rev	anti	39		2097729	2098238	+
AAAGAATACGTGCAGAGGTA	control
AAAGAATTCCTGCCCTGGAT	perfect	GO593_15435	147	AAAGAATTCCTGCCCTGGAT	AGG	CP046654.1	3226182	3226202	fwd	anti	39		3223908	3226349	-
AAAGACCATCACGTGCATTG	mismatch	GO593_04610	73	AACGACCATCACGTGCATTG	CGG	CP046654.1	970517	970537	fwd	anti	39	0.770699	970359	970610	-
AAAGAGGGCCGCAAAAGATT	mismatch	GO593_15560	8	AAAGAGGGCTGCAAAAGATT	CGG	CP046654.1	3245133	3245153	rev	anti	39	0.749761	3245126	3246799	+
AAAGAGGGCTGCAAAAGAAT	mismatch	GO593_15560	8	AAAGAGGGCTGCAAAAGATT	CGG	CP046654.1	3245133	3245153	rev	anti	39	0.32222	3245126	3246799	+
AAAGAGGGCTGCAAAAGATT	perfect	GO593_15560	8	AAAGAGGGCTGCAAAAGATT	CGG	CP046654.1	3245133	3245153	rev	anti	39		3245126	3246799	+
AAAGAGGGCTGCAACAGATT	mismatch	GO593_15560	8	AAAGAGGGCTGCAAAAGATT	CGG	CP046654.1	3245133	3245153	rev	anti	39	0.470966	3245126	3246799	+
AAAGATACCCCCGGAGTGTT	mismatch	GO593_05405	52	AAAGATACCCCCGTAGTGTT	TGG	CP046654.1	1141242	1141262	fwd	anti	39	0.566802	1140219	1141314	-
AAAGATACCCCCGTAGTGTT	perfect	GO593_05405	52	AAAGATACCCCCGTAGTGTT	TGG	CP046654.1	1141242	1141262	fwd	anti	39		1140219	1141314	-
AAAGATACCCCCGTAGTTTT	mismatch	GO593_05405	52	AAAGATACCCCCGTAGTGTT	TGG	CP046654.1	1141242	1141262	fwd	anti	39	0.401897	1140219	1141314	-
AAAGCAAACTCTGGCGTAAC	mismatch	GO593_05425	50	AAAGCAAACTCTGGCGTAAT	CGG	CP046654.1	1146154	1146174	fwd	anti	39	0.209285	1144887	1146224	-
AAAGCAAACTCTGGCGTAAT	perfect	GO593_05425	50	AAAGCAAACTCTGGCGTAAT	CGG	CP046654.1	1146154	1146174	fwd	anti	39		1144887	1146224	-
AAAGCAGGAACATCTATGGG	mismatch	GO593_00140	140	AAAGCAGGAACATCTATGGT	AGG	CP046654.1	22287	22307	fwd	anti	39	0.236625	21797	22447	-
AAAGCAGGAACATCTATGGT	perfect	GO593_00140	140	AAAGCAGGAACATCTATGGT	AGG	CP046654.1	22287	22307	fwd	anti	39		21797	22447	-
AAAGCCGCTGTAGTTGTTGC	mismatch	GO593_06220	266	AAAGCTGCTGTAGTTGTTGC	AGG	CP046654.1	1320778	1320798	fwd	anti	39	0.871044	1319667	1321064	-
AAAGCTACCGCCCCCTAAAA	perfect	GO593_00180	72	AAAGCTACCGCCCCCTAAAA	CGG	CP046654.1	30905	30925	fwd	anti	39		29924	30997	-
AAAGCTCAGGAAAAATAAGC	mismatch	GO593_10480	115	AAAGCTCAGGAAAAATAATC	AGG	CP046654.1	2202225	2202245	fwd	anti	39	0.292804	2200735	2202360	-
AAAGCTCAGGAAAAATAATA	mismatch	GO593_10480	115	AAAGCTCAGGAAAAATAATC	AGG	CP046654.1	2202225	2202245	fwd	anti	39	0.00569635	2200735	2202360	-
AAAGCTCAGGAAAAATAATC	perfect	GO593_10480	115	AAAGCTCAGGAAAAATAATC	AGG	CP046654.1	2202225	2202245	fwd	anti	39		2200735	2202360	-
AAAGCTCAGGAAGAATAATC	mismatch	GO593_10480	115	AAAGCTCAGGAAAAATAATC	AGG	CP046654.1	2202225	2202245	fwd	anti	39	0.753665	2200735	2202360	-
AAAGCTGCAACCAATATTAG	control
AAAGCTGCTGTAGTTGTTGC	perfect	GO593_06220	266	AAAGCTGCTGTAGTTGTTGC	AGG	CP046654.1	1320778	1320798	fwd	anti	39		1319667	1321064	-
AAAGCTTCTAACGAATTCGA	control
AAAGGATGCTGTGTAACGGC	mismatch	GO593_03615	67	AAAGGATGCTGTGTATCGGC	TGG	CP046654.1	781827	781847	rev	anti	39	0.582712	781761	782375	+
AAAGGATGCTGTGTATCGGC	perfect	GO593_03615	67	AAAGGATGCTGTGTATCGGC	TGG	CP046654.1	781827	781847	rev	anti	39		781761	782375	+
AAAGGCTTTTTAGGCTTGTT	perfect	GO593_07290	38	AAAGGCTTTTTAGGCTTGTT	AGG	CP046654.1	1533247	1533267	fwd	anti	39		1532679	1533305	-
AAAGTCGCAAAATTGTACAT	control
AAAGTGACGCCCTTTTCAAT	mismatch	GO593_07410	146	AAAATGACGCCCTTTTCAAT	AGG	CP046654.1	1555653	1555673	fwd	anti	39	0.98941	1555250	1555819	-
AAAGTGTGATTCAATAAACA	mismatch	GO593_09085	202	AAAGTGTGATTCAATAAATA	AGG	CP046654.1	1914662	1914682	rev	anti	39	0.194445	1914461	1915117	+
AAAGTGTGATTCAATAAATA	perfect	GO593_09085	202	AAAGTGTGATTCAATAAATA	AGG	CP046654.1	1914662	1914682	rev	anti	39		1914461	1915117	+
AAAGTGTGATTCAATAAATC	mismatch	GO593_09085	202	AAAGTGTGATTCAATAAATA	AGG	CP046654.1	1914662	1914682	rev	anti	39	0.0818961	1914461	1915117	+
AAAGTGTGATTCAGTAAATA	mismatch	GO593_09085	202	AAAGTGTGATTCAATAAATA	AGG	CP046654.1	1914662	1914682	rev	anti	39	0.567555	1914461	1915117	+
AAATAAAAGAAAATAACTAA	mismatch	GO593_03615	28	AAATAAAAGAAAATAATTAA	TGG	CP046654.1	781788	781808	rev	anti	39	0.291872	781761	782375	+
AAATAAAAGAAAATAATTAA	perfect	GO593_03615	28	AAATAAAAGAAAATAATTAA	TGG	CP046654.1	781788	781808	rev	anti	39		781761	782375	+
AAATAAAAGAAAATAATTAC	mismatch	GO593_03615	28	AAATAAAAGAAAATAATTAA	TGG	CP046654.1	781788	781808	rev	anti	39	-0.024631	781761	782375	+
AAATAAAAGAAAATAATTTA	mismatch	GO593_03615	28	AAATAAAAGAAAATAATTAA	TGG	CP046654.1	781788	781808	rev	anti	39	0.15802	781761	782375	+
AAATAACACCGCCATGGTCA	perfect	GO593_03480	87	AAATAACACCGCCATGGTCA	CGG	CP046654.1	752871	752891	rev	anti	39		752785	754563	+
AAATACATTTGTCACTATTT	control
AAATATAACAATTATCAAGT	control
AAATATTCATTCACAAAAAT	control
AAATCGATATCGAGTGCCAC	perfect	GO593_15745	29	AAATCGATATCGAGTGCCAC	AGG	CP046654.1	3287518	3287538	fwd	anti	39		3287049	3287567	-
AAATCGATATCGAGTGCCAT	mismatch	GO593_15745	29	AAATCGATATCGAGTGCCAC	AGG	CP046654.1	3287518	3287538	fwd	anti	39	0.301088	3287049	3287567	-
AAATCGATATCGAGTGCCGC	mismatch	GO593_15745	29	AAATCGATATCGAGTGCCAC	AGG	CP046654.1	3287518	3287538	fwd	anti	39	0.577628	3287049	3287567	-
AAATCGCCAGTCTCTAAGGG	mismatch	GO593_01765	224	AAATCGCCAGTCTCTAAGGT	CGG	CP046654.1	356232	356252	fwd	anti	39	0.272134	355649	356476	-
AAATCGCCAGTCTCTAAGGT	perfect	GO593_01765	224	AAATCGCCAGTCTCTAAGGT	CGG	CP046654.1	356232	356252	fwd	anti	39		355649	356476	-
AAATCGGCAGATAAAATAGA	perfect	GO593_09690	28	AAATCGGCAGATAAAATAGA	AGG	CP046654.1	2042612	2042632	rev	anti	39		2042585	2043271	+
AAATCGTTATCCTCAAATAG	control
AAATCGTTTTCCGAAATAGT	mismatch	GO593_11345	37	AAATCGTTTTCGGAAATAGT	TGG	CP046654.1	2392681	2392701	rev	anti	39	0.460912	2392645	2394174	+
AAATCGTTTTCGGAAACAGT	mismatch	GO593_11345	37	AAATCGTTTTCGGAAATAGT	TGG	CP046654.1	2392681	2392701	rev	anti	39	0.469417	2392645	2394174	+
AAATCGTTTTCGGAAATAAT	mismatch	GO593_11345	37	AAATCGTTTTCGGAAATAGT	TGG	CP046654.1	2392681	2392701	rev	anti	39	0.194651	2392645	2394174	+
AAATCGTTTTCGGAAATAGT	perfect	GO593_11345	37	AAATCGTTTTCGGAAATAGT	TGG	CP046654.1	2392681	2392701	rev	anti	39		2392645	2394174	+
AAATCTCAGGAAAAATAATC	mismatch	GO593_10480	115	AAAGCTCAGGAAAAATAATC	AGG	CP046654.1	2202225	2202245	fwd	anti	39	0.636678	2200735	2202360	-
AAATCTTTCACGGCGAAAAC	mismatch	GO593_01635	63	AAATTTTTCACGGCGAAAAC	TGG	CP046654.1	332428	332448	fwd	anti	39	0.738751	331291	332511	-
AAATGGTAATTCGTCGAACT	control
AAATGTAACGCCGATCACGA	perfect	GO593_09945	41	AAATGTAACGCCGATCACGA	AGG	CP046654.1	2094648	2094668	rev	anti	39		2094608	2095159	+
AAATGTATCAATGTGCGAGA	perfect	GO593_04395	14	AAATGTATCAATGTGCGAGA	TGG	CP046654.1	925448	925468	rev	anti	39		925435	926412	+
AAATGTATCAATGTTCGAGA	mismatch	GO593_04395	14	AAATGTATCAATGTGCGAGA	TGG	CP046654.1	925448	925468	rev	anti	39	0.309225	925435	926412	+
AAATGTATCAATTTGCGAGA	mismatch	GO593_04395	14	AAATGTATCAATGTGCGAGA	TGG	CP046654.1	925448	925468	rev	anti	39	0.47195	925435	926412	+
AAATGTATGAATGTGCGAGA	mismatch	GO593_04395	14	AAATGTATCAATGTGCGAGA	TGG	CP046654.1	925448	925468	rev	anti	39	0.801085	925435	926412	+
AAATTACGAGACGCAGGGAA	control
AAATTCAGAAACGGAAATAT	mismatch	GO593_00420	9	AAATTCAGAAATGGAAATAT	TGG	CP046654.1	81193	81213	fwd	anti	39	0.549339	79969	81222	-
AAATTCAGAAATGGAAATAA	mismatch	GO593_00420	9	AAATTCAGAAATGGAAATAT	TGG	CP046654.1	81193	81213	fwd	anti	39	0.0529875	79969	81222	-
AAATTCAGAAATGGAAATAG	mismatch	GO593_00420	9	AAATTCAGAAATGGAAATAT	TGG	CP046654.1	81193	81213	fwd	anti	39	0.0945893	79969	81222	-
AAATTCAGAAATGGAAATAT	perfect	GO593_00420	9	AAATTCAGAAATGGAAATAT	TGG	CP046654.1	81193	81213	fwd	anti	39		79969	81222	-
AAATTCAGAAATGGAACTAT	mismatch	GO593_00420	9	AAATTCAGAAATGGAAATAT	TGG	CP046654.1	81193	81213	fwd	anti	39	0.413046	79969	81222	-
AAATTCAGAAATGTAAATAT	mismatch	GO593_00420	9	AAATTCAGAAATGGAAATAT	TGG	CP046654.1	81193	81213	fwd	anti	39	0.250332	79969	81222	-
AAATTGATAGAGGCGATCAA	control
AAATTGCTCGGATCTTTTGA	perfect	GO593_09480	165	AAATTGCTCGGATCTTTTGA	GGG	CP046654.1	1996592	1996612	rev	anti	39		1996428	1997831	+
AAATTGGGACAATGTGACGT	mismatch	GO593_01960	8	AAATTGGGACAATGTGAGGT	TGG	CP046654.1	394966	394986	rev	anti	39	0.318528	394959	395930	+
AAATTGGGACAATGTGAGGT	perfect	GO593_01960	8	AAATTGGGACAATGTGAGGT	TGG	CP046654.1	394966	394986	rev	anti	39		394959	395930	+
AAATTTAGGTGTAGTAGACC	mismatch	GO593_17700	6	AAATTTAGGTGTAGTAGACT	CGG	CP046654.1	3706993	3707013	fwd	anti	39	0.138267	3706534	3707019	-
AAATTTAGGTGTAGTAGACT	perfect	GO593_17700	6	AAATTTAGGTGTAGTAGACT	CGG	CP046654.1	3706993	3707013	fwd	anti	39		3706534	3707019	-
AAATTTAGGTGTAGTAGAGT	mismatch	GO593_17700	6	AAATTTAGGTGTAGTAGACT	CGG	CP046654.1	3706993	3707013	fwd	anti	39	0.292412	3706534	3707019	-
AAATTTAGGTGTAGTGGACT	mismatch	GO593_17700	6	AAATTTAGGTGTAGTAGACT	CGG	CP046654.1	3706993	3707013	fwd	anti	39	0.660576	3706534	3707019	-
AAATTTGTCACGGCGAAAAC	mismatch	GO593_01635	63	AAATTTTTCACGGCGAAAAC	TGG	CP046654.1	332428	332448	fwd	anti	39	0.848458	331291	332511	-
AAATTTTTCACGGCGAAAAA	mismatch	GO593_01635	63	AAATTTTTCACGGCGAAAAC	TGG	CP046654.1	332428	332448	fwd	anti	39	0.0412054	331291	332511	-
AAATTTTTCACGGCGAAAAC	perfect	GO593_01635	63	AAATTTTTCACGGCGAAAAC	TGG	CP046654.1	332428	332448	fwd	anti	39		331291	332511	-
AAATTTTTCACGGCGACAAC	mismatch	GO593_01635	63	AAATTTTTCACGGCGAAAAC	TGG	CP046654.1	332428	332448	fwd	anti	39	0.519573	331291	332511	-
AACAAAACAGTTCTGACATG	mismatch	GO593_05420	185	AACAACACAGTTCTGACATG	CGG	CP046654.1	1144671	1144691	fwd	anti	39	0.702964	1144220	1144876	-
AACAAAATAGATTTGCCTAC	control
AACAACACAGTTCTGACATC	mismatch	GO593_05420	185	AACAACACAGTTCTGACATG	CGG	CP046654.1	1144671	1144691	fwd	anti	39	0.0498393	1144220	1144876	-
AACAACACAGTTCTGACATG	perfect	GO593_05420	185	AACAACACAGTTCTGACATG	CGG	CP046654.1	1144671	1144691	fwd	anti	39		1144220	1144876	-
AACAACCGTCGAAAGAAGTT	perfect	GO593_06815	145	AACAACCGTCGAAAGAAGTT	GGG	CP046654.1	1424759	1424779	rev	anti	39		1424615	1426156	+
AACAACGAAAGACCCTCCTT	control
AACAAGATTCCAAATAAATA	control
AACAAGTAGCCCAATGACAG	mismatch	GO593_08225	27	AACAAGTAGCCCAATGGCAG	AGG	CP046654.1	1723017	1723037	fwd	anti	39	0.54064	1722696	1723064	-
AACAAGTAGCCCAATGGCAA	mismatch	GO593_08225	27	AACAAGTAGCCCAATGGCAG	AGG	CP046654.1	1723017	1723037	fwd	anti	39	0.20949	1722696	1723064	-
AACAAGTAGCCCAATGGCAG	perfect	GO593_08225	27	AACAAGTAGCCCAATGGCAG	AGG	CP046654.1	1723017	1723037	fwd	anti	39		1722696	1723064	-
AACAATCGATACATCTAAAA	control
AACAATCTTGAACAATTCAA	control
AACACAAGCCCTATTTGAAT	control
AACACAATAAGAGAACTCGT	control
AACACACCCAGTCAAAAGTG	mismatch	GO593_18590	47	ACCACACCCAGTCAAAAGTG	CGG	CP046654.1	3907382	3907402	rev	anti	39	0.847626	3907336	3908388	+
AACAGCTTGGCCGGCTTTCA	mismatch	GO593_04190	255	AACATCTTGGCCGGCTTTCA	GGG	CP046654.1	881771	881791	fwd	anti	39	0.872618	881726	882046	-
AACATACGAGTTTGAACTTG	mismatch	GO593_07345	139	AACATACGAGTTTGAAGTTG	TGG	CP046654.1	1544005	1544025	rev	anti	39	0.34548	1543867	1544112	+
AACATACGAGTTTGAAGTTC	mismatch	GO593_07345	139	AACATACGAGTTTGAAGTTG	TGG	CP046654.1	1544005	1544025	rev	anti	39	0.0143302	1543867	1544112	+
AACATACGAGTTTGAAGTTG	perfect	GO593_07345	139	AACATACGAGTTTGAAGTTG	TGG	CP046654.1	1544005	1544025	rev	anti	39		1543867	1544112	+
AACATACGAGTTTGAAGTTT	mismatch	GO593_07345	139	AACATACGAGTTTGAAGTTG	TGG	CP046654.1	1544005	1544025	rev	anti	39	0.0621903	1543867	1544112	+
AACATACGAGTTTTAAGTTG	mismatch	GO593_07345	139	AACATACGAGTTTGAAGTTG	TGG	CP046654.1	1544005	1544025	rev	anti	39	0.356859	1543867	1544112	+
AACATATAATTACCTTCAGA	control
AACATCTTGGCCGGCTTTCA	perfect	GO593_04190	255	AACATCTTGGCCGGCTTTCA	GGG	CP046654.1	881771	881791	fwd	anti	39		881726	882046	-
AACATGCCCATCACATTTAC	mismatch	GO593_10005	196	AACATGCCCATCACATTTGC	CGG	CP046654.1	2108353	2108373	rev	anti	39	0.301178	2108158	2109654	+
AACATGCCCATCACATTTGC	perfect	GO593_10005	196	AACATGCCCATCACATTTGC	CGG	CP046654.1	2108353	2108373	rev	anti	39		2108158	2109654	+
AACATGCCCATTACATTTGC	mismatch	GO593_10005	196	AACATGCCCATCACATTTGC	CGG	CP046654.1	2108353	2108373	rev	anti	39	0.783178	2108158	2109654	+
AACATGTGATTGAATGTGCA	control
AACATTTAAAAAGCGCTCGG	mismatch	GO593_12600	45	AACATTTAAAATGCGCTCGG	GGG	CP046654.1	2637806	2637826	fwd	anti	39	0.677114	2636591	2637871	-
AACATTTAAAATGCGCTCGC	mismatch	GO593_12600	45	AACATTTAAAATGCGCTCGG	GGG	CP046654.1	2637806	2637826	fwd	anti	39	0.0498393	2636591	2637871	-
AACATTTAAAATGCGCTCGG	perfect	GO593_12600	45	AACATTTAAAATGCGCTCGG	GGG	CP046654.1	2637806	2637826	fwd	anti	39		2636591	2637871	-
AACATTTAAAATGCGCTCGT	mismatch	GO593_12600	45	AACATTTAAAATGCGCTCGG	GGG	CP046654.1	2637806	2637826	fwd	anti	39	0.0976994	2636591	2637871	-
AACCAAACGTTGCATAAGGA	mismatch	GO593_08645	42	AACCATACGTTGCATAAGGA	CGG	CP046654.1	1821284	1821304	fwd	anti	39	0.821273	1820228	1821346	-
AACCAAACTCAGAAAGAAAA	perfect	GO593_01340	69	AACCAAACTCAGAAAGAAAA	GGG	CP046654.1	259660	259680	rev	anti	39		259592	260980	+
AACCAAAGTGCCCACATGGT	mismatch	GO593_00995	101	ACCCAAAGTGCCCACATGGT	TGG	CP046654.1	172545	172565	fwd	anti	39	0.883135	171788	172666	-
AACCAACAGAACCTAAGGAT	perfect	GO593_09970	111	AACCAACAGAACCTAAGGAT	GGG	CP046654.1	2099688	2099708	rev	anti	39		2099578	2102262	+
AACCAACAGAACCTAAGGGT	mismatch	GO593_09970	111	AACCAACAGAACCTAAGGAT	GGG	CP046654.1	2099688	2099708	rev	anti	39	0.542119	2099578	2102262	+
AACCAACAGAACGTAAGGAT	mismatch	GO593_09970	111	AACCAACAGAACCTAAGGAT	GGG	CP046654.1	2099688	2099708	rev	anti	39	0.645993	2099578	2102262	+
AACCAACTCTAGGTTCACGG	mismatch	GO593_15565	180	GACCAACTCTAGGTTCACGG	TGG	CP046654.1	3247135	3247155	rev	anti	39	0.978831	3246956	3247258	+
AACCAATCGCTTGTGAGAAA	control
AACCAATTCGCCAACCATCA	mismatch	GO593_04140	238	AACCAATTGGCCAACCATCA	CGG	CP046654.1	877576	877596	fwd	anti	39	0.685709	877298	877834	-
AACCAATTGGCCAACCATCA	perfect	GO593_04140	238	AACCAATTGGCCAACCATCA	CGG	CP046654.1	877576	877596	fwd	anti	39		877298	877834	-
AACCAATTGGCCAACCATCC	mismatch	GO593_04140	238	AACCAATTGGCCAACCATCA	CGG	CP046654.1	877576	877596	fwd	anti	39	0.259441	877298	877834	-
AACCAATTGGCCAACCCTCA	mismatch	GO593_04140	238	AACCAATTGGCCAACCATCA	CGG	CP046654.1	877576	877596	fwd	anti	39	0.590591	877298	877834	-
AACCAATTGGCCAATCATCA	mismatch	GO593_04140	238	AACCAATTGGCCAACCATCA	CGG	CP046654.1	877576	877596	fwd	anti	39	0.548122	877298	877834	-
AACCACAATCTTTAAGACGA	mismatch	GO593_03595	91	AACCATAATCTTTAAGACGA	CGG	CP046654.1	778953	778973	fwd	anti	39	0.764517	777811	779064	-
AACCACGGTTTAACATGACA	perfect	GO593_11345	240	AACCACGGTTTAACATGACA	CGG	CP046654.1	2392884	2392904	rev	anti	39		2392645	2394174	+
AACCACGGTTTAACATGACT	mismatch	GO593_11345	240	AACCACGGTTTAACATGACA	CGG	CP046654.1	2392884	2392904	rev	anti	39	0.279387	2392645	2394174	+
AACCACGGTTTATCATGACA	mismatch	GO593_11345	240	AACCACGGTTTAACATGACA	CGG	CP046654.1	2392884	2392904	rev	anti	39	0.689147	2392645	2394174	+
AACCACGGTTTGACATGACA	mismatch	GO593_11345	240	AACCACGGTTTAACATGACA	CGG	CP046654.1	2392884	2392904	rev	anti	39	0.897013	2392645	2394174	+
AACCACTGTTTAACATGACA	mismatch	GO593_11345	240	AACCACGGTTTAACATGACA	CGG	CP046654.1	2392884	2392904	rev	anti	39	0.745041	2392645	2394174	+
AACCAGATCGACACCTAAAA	mismatch	GO593_13535	227	AACCAGATCGACACCTAAAT	CGG	CP046654.1	2810341	2810361	rev	anti	39	0.195023	2810115	2810654	+
AACCAGATCGACACCTAAAT	perfect	GO593_13535	227	AACCAGATCGACACCTAAAT	CGG	CP046654.1	2810341	2810361	rev	anti	39		2810115	2810654	+
AACCAGATCGACACCTAGAT	mismatch	GO593_13535	227	AACCAGATCGACACCTAAAT	CGG	CP046654.1	2810341	2810361	rev	anti	39	0.683611	2810115	2810654	+
AACCATAATCTTTAAGACCA	mismatch	GO593_03595	91	AACCATAATCTTTAAGACGA	CGG	CP046654.1	778953	778973	fwd	anti	39	0.106018	777811	779064	-
AACCATAATCTTTAAGACGA	perfect	GO593_03595	91	AACCATAATCTTTAAGACGA	CGG	CP046654.1	778953	778973	fwd	anti	39		777811	779064	-
AACCATAATCTTTATGACGA	mismatch	GO593_03595	91	AACCATAATCTTTAAGACGA	CGG	CP046654.1	778953	778973	fwd	anti	39	0.455403	777811	779064	-
AACCATACGTTGCATAAGGA	perfect	GO593_08645	42	AACCATACGTTGCATAAGGA	CGG	CP046654.1	1821284	1821304	fwd	anti	39		1820228	1821346	-
AACCATACGTTGCATAATGA	mismatch	GO593_08645	42	AACCATACGTTGCATAAGGA	CGG	CP046654.1	1821284	1821304	fwd	anti	39	0.366388	1820228	1821346	-
AACCATGGTCTAAAGGGATC	mismatch	GO593_09990	9	AACCATGTTCTAAAGGGATC	TGG	CP046654.1	2104369	2104389	rev	anti	39	0.912206	2104361	2104669	+
AACCATGTTCTAAAGCGATC	mismatch	GO593_09990	9	AACCATGTTCTAAAGGGATC	TGG	CP046654.1	2104369	2104389	rev	anti	39	0.36651	2104361	2104669	+
AACCATGTTCTAAAGGGAAC	mismatch	GO593_09990	9	AACCATGTTCTAAAGGGATC	TGG	CP046654.1	2104369	2104389	rev	anti	39	0.32222	2104361	2104669	+
AACCATGTTCTAAAGGGATA	mismatch	GO593_09990	9	AACCATGTTCTAAAGGGATC	TGG	CP046654.1	2104369	2104389	rev	anti	39	0.0767145	2104361	2104669	+
AACCATGTTCTAAAGGGATC	perfect	GO593_09990	9	AACCATGTTCTAAAGGGATC	TGG	CP046654.1	2104369	2104389	rev	anti	39		2104361	2104669	+
AACCCAAGAACTCCCACTAA	control
AACCCCCAGGTCTATAGTGC	control
AACCCTATATACAGTGAGAT	perfect	GO593_02040	11	AACCCTATATACAGTGAGAT	TGG	CP046654.1	414068	414088	fwd	anti	39		412864	414099	-
AACCCTATATACAGTGAGGT	mismatch	GO593_02040	11	AACCCTATATACAGTGAGAT	TGG	CP046654.1	414068	414088	fwd	anti	39	0.50661	412864	414099	-
AACCCTATATATAGTGAGAT	mismatch	GO593_02040	11	AACCCTATATACAGTGAGAT	TGG	CP046654.1	414068	414088	fwd	anti	39	0.71216	412864	414099	-
AACCCTGTATACAGTGAGAT	mismatch	GO593_02040	11	AACCCTATATACAGTGAGAT	TGG	CP046654.1	414068	414088	fwd	anti	39	1.02676	412864	414099	-
AACCGATTGGCCAACCATCA	mismatch	GO593_04140	238	AACCAATTGGCCAACCATCA	CGG	CP046654.1	877576	877596	fwd	anti	39	1.01541	877298	877834	-
AACCGCCTGGGAATTAAGTG	mismatch	GO593_03770	231	AACCGCCTGGGAATTCAGTG	TGG	CP046654.1	810085	810105	rev	anti	39	0.499912	809855	810283	+
AACCGCCTGGGAATTCAGTG	perfect	GO593_03770	231	AACCGCCTGGGAATTCAGTG	TGG	CP046654.1	810085	810105	rev	anti	39		809855	810283	+
AACCGCTTGGGAATTCAGTG	mismatch	GO593_03770	231	AACCGCCTGGGAATTCAGTG	TGG	CP046654.1	810085	810105	rev	anti	39	1.01945	809855	810283	+
AACCGGAAAATTTATATCCT	mismatch	GO593_05505	133	AACCGGAAATTTTATATCCT	TGG	CP046654.1	1166001	1166021	fwd	anti	39	0.664482	1164706	1166154	-
AACCGGAAATTTTATATCCT	perfect	GO593_05505	133	AACCGGAAATTTTATATCCT	TGG	CP046654.1	1166001	1166021	fwd	anti	39		1164706	1166154	-
AACCTAATGCCACGGCGCCA	mismatch	GO593_08220	134	AAACTAATGCCACGGCGCCA	AGG	CP046654.1	1722542	1722562	fwd	anti	39	0.953425	1720885	1722696	-
AACCTGGGCTACACGATCAA	mismatch	GO593_04115	48	AACCTTGGCTACACGATCAA	CGG	CP046654.1	875593	875613	fwd	anti	39	0.898384	875164	875661	-
AACCTTGATGTTTAAAGTGT	mismatch	GO593_10160	130	AGCCTTGATGTTTAAAGTGT	TGG	CP046654.1	2142522	2142542	fwd	anti	39	0.802857	2141938	2142672	-
AACCTTGGCTACACCATCAA	mismatch	GO593_04115	48	AACCTTGGCTACACGATCAA	CGG	CP046654.1	875593	875613	fwd	anti	39	0.332383	875164	875661	-
AACCTTGGCTACACGACCAA	mismatch	GO593_04115	48	AACCTTGGCTACACGATCAA	CGG	CP046654.1	875593	875613	fwd	anti	39	0.575944	875164	875661	-
AACCTTGGCTACACGATCAA	perfect	GO593_04115	48	AACCTTGGCTACACGATCAA	CGG	CP046654.1	875593	875613	fwd	anti	39		875164	875661	-
AACGACCATCACATGCATTG	mismatch	GO593_04610	73	AACGACCATCACGTGCATTG	CGG	CP046654.1	970517	970537	fwd	anti	39	0.61925	970359	970610	-
AACGACCATCACGTGCATTG	perfect	GO593_04610	73	AACGACCATCACGTGCATTG	CGG	CP046654.1	970517	970537	fwd	anti	39		970359	970610	-
AACGACGGGAACGCAGTCTA	control
AACGAGTCGCACCCAATGAA	mismatch	GO593_04120	58	AACGAGTCGCACCCAATGCA	CGG	CP046654.1	875936	875956	fwd	anti	39	0.310438	875664	876014	-
AACGAGTCGCACCCAATGCA	perfect	GO593_04120	58	AACGAGTCGCACCCAATGCA	CGG	CP046654.1	875936	875956	fwd	anti	39		875664	876014	-
AACGAGTTCAACTTCTAAAT	mismatch	GO593_06215	141	TACGAGTTCAACTTCTAAAT	CGG	CP046654.1	1319408	1319428	fwd	anti	39	0.857838	1318421	1319569	-
AACGATCTTGAATTCGAGCA	control
AACGATTCGCACCCAATGCA	mismatch	GO593_04120	58	AACGAGTCGCACCCAATGCA	CGG	CP046654.1	875936	875956	fwd	anti	39	0.830476	875664	876014	-
AACGCCCCCATTCAGCATGG	mismatch	GO593_04810	175	AACGCCCCCATTCAGCATTG	AGG	CP046654.1	1016076	1016096	fwd	anti	39	0.470349	1015939	1016271	-
AACGCCCCCATTCAGCATTG	perfect	GO593_04810	175	AACGCCCCCATTCAGCATTG	AGG	CP046654.1	1016076	1016096	fwd	anti	39		1015939	1016271	-
AACGCCCCCATTCAGTATTG	mismatch	GO593_04810	175	AACGCCCCCATTCAGCATTG	AGG	CP046654.1	1016076	1016096	fwd	anti	39	0.688777	1015939	1016271	-
AACGGAACAAGGATCAGCGC	perfect	GO593_10000	25	AACGGAACAAGGATCAGCGC	GGG	CP046654.1	2106581	2106601	rev	anti	39		2106557	2108155	+
AACGGACGCCACCGCCTTCA	mismatch	GO593_04345	144	AACGGCCGCCACCGCCTTCA	GGG	CP046654.1	912914	912934	rev	anti	39	0.916018	912771	913721	+
AACGGACTTACGCGGGGACA	control
AACGGATATGCAAAACAATA	mismatch	GO593_05260	163	AACGGTTATGCAAAACAATA	CGG	CP046654.1	1105491	1105511	fwd	anti	39	0.750255	1105093	1105674	-
AACGGCCGCCACCGCCTTCA	perfect	GO593_04345	144	AACGGCCGCCACCGCCTTCA	GGG	CP046654.1	912914	912934	rev	anti	39		912771	913721	+
AACGGGCCTTTATTATTAAC	control
AACGGGCGTATCATTTGGTG	control
AACGGGTTCCTGTGCCTGCA	mismatch	GO593_08800	61	AACGGGTTCCTGTGCCTGTA	CGG	CP046654.1	1851126	1851146	fwd	anti	39	0.443008	1850365	1851207	-
AACGGGTTCCTGTGCCTGGA	mismatch	GO593_08800	61	AACGGGTTCCTGTGCCTGTA	CGG	CP046654.1	1851126	1851146	fwd	anti	39	0.470349	1850365	1851207	-
AACGGGTTCCTGTGCCTGTA	perfect	GO593_08800	61	AACGGGTTCCTGTGCCTGTA	CGG	CP046654.1	1851126	1851146	fwd	anti	39		1850365	1851207	-
AACGGTAATAAGATAATAAT	mismatch	GO593_08230	20	AACGGTAATAAGATAATTAT	CGG	CP046654.1	1725870	1725890	fwd	anti	39	0.321676	1723061	1725910	-
AACGGTAATAAGATAATTAC	mismatch	GO593_08230	20	AACGGTAATAAGATAATTAT	CGG	CP046654.1	1725870	1725890	fwd	anti	39	0.0672488	1723061	1725910	-
AACGGTAATAAGATAATTAT	perfect	GO593_08230	20	AACGGTAATAAGATAATTAT	CGG	CP046654.1	1725870	1725890	fwd	anti	39		1723061	1725910	-
AACGGTGCATCCATTACTTG	mismatch	GO593_07955	58	TACGGTGCATCCATTACTTG	GGG	CP046654.1	1663432	1663452	rev	anti	39	0.964365	1663375	1667463	+
AACGGTTATGCAAAAAAATA	mismatch	GO593_05260	163	AACGGTTATGCAAAACAATA	CGG	CP046654.1	1105491	1105511	fwd	anti	39	0.322367	1105093	1105674	-
AACGGTTATGCAAAACAATA	perfect	GO593_05260	163	AACGGTTATGCAAAACAATA	CGG	CP046654.1	1105491	1105511	fwd	anti	39		1105093	1105674	-
AACGGTTATGCAAAACAATC	mismatch	GO593_05260	163	AACGGTTATGCAAAACAATA	CGG	CP046654.1	1105491	1105511	fwd	anti	39	0.152914	1105093	1105674	-
AACGGTTATTCAAAACAATA	mismatch	GO593_05260	163	AACGGTTATGCAAAACAATA	CGG	CP046654.1	1105491	1105511	fwd	anti	39	0.567158	1105093	1105674	-
AACGTCGATTTTCCGACATT	mismatch	GO593_09080	34	AACGTTGATTTTCCGACATT	CGG	CP046654.1	1912967	1912987	rev	anti	39	0.800026	1912934	1914343	+
AACGTGGTTACGCTAATGAA	control
AACGTTGATTTTCCGACAGT	mismatch	GO593_09080	34	AACGTTGATTTTCCGACATT	CGG	CP046654.1	1912967	1912987	rev	anti	39	0.328313	1912934	1914343	+
AACGTTGATTTTCCGACATT	perfect	GO593_09080	34	AACGTTGATTTTCCGACATT	CGG	CP046654.1	1912967	1912987	rev	anti	39		1912934	1914343	+
AACGTTGGCGTAGGGTTCCA	perfect	GO593_13310	172	AACGTTGGCGTAGGGTTCCA	CGG	CP046654.1	2768008	2768028	fwd	anti	39		2767967	2768200	-
AACGTTGTTTGGTCAAACTC	mismatch	GO593_02585	139	AACGTTGTTTGGTCAAAGTC	AGG	CP046654.1	563620	563640	rev	anti	39	0.318528	563482	563769	+
AACGTTGTTTGGTCAAAGTA	mismatch	GO593_02585	139	AACGTTGTTTGGTCAAAGTC	AGG	CP046654.1	563620	563640	rev	anti	39	0.0767145	563482	563769	+
AACGTTGTTTGGTCAAAGTC	perfect	GO593_02585	139	AACGTTGTTTGGTCAAAGTC	AGG	CP046654.1	563620	563640	rev	anti	39		563482	563769	+
AACGTTGTTTGGTCAAATTC	mismatch	GO593_02585	139	AACGTTGTTTGGTCAAAGTC	AGG	CP046654.1	563620	563640	rev	anti	39	0.366388	563482	563769	+
AACGTTTTTAAGCTTTTTGA	mismatch	GO593_04400	49	AACGTTTTTAAGCTTTTTGG	TGG	CP046654.1	926460	926480	rev	anti	39	0.0674542	926412	928481	+
AACGTTTTTAAGCTTTTTGG	perfect	GO593_04400	49	AACGTTTTTAAGCTTTTTGG	TGG	CP046654.1	926460	926480	rev	anti	39		926412	928481	+
AACGTTTTTAAGCTTTTTGT	mismatch	GO593_04400	49	AACGTTTTTAAGCTTTTTGG	TGG	CP046654.1	926460	926480	rev	anti	39	0.0266814	926412	928481	+
AACTAATAAGACATCATCGA	mismatch	GO593_05430	30	AAGTAATAAGACATCATCGA	AGG	CP046654.1	1147790	1147810	fwd	anti	39	0.601788	1146374	1147840	-
AACTAATGCTCCCTCTGCCG	mismatch	GO593_15555	224	AACTAATGTTCCCTCTGCCG	AGG	CP046654.1	3244558	3244578	rev	anti	39	0.880663	3244335	3245021	+
AACTAATGTTCCCTCTGCCA	mismatch	GO593_15555	224	AACTAATGTTCCCTCTGCCG	AGG	CP046654.1	3244558	3244578	rev	anti	39	0.20949	3244335	3245021	+
AACTAATGTTCCCTCTGCCG	perfect	GO593_15555	224	AACTAATGTTCCCTCTGCCG	AGG	CP046654.1	3244558	3244578	rev	anti	39		3244335	3245021	+
AACTAGCATATATAGGGATA	control
AACTAGTATAAAAAACCACA	control
AACTATTAGGTACATCGAAA	control
AACTCCTGATATGCTACCCG	control
AACTCGCCGCCAATTATGAC	control
AACTCTAGCGTTTCATCAAA	perfect	GO593_10025	184	AACTCTAGCGTTTCATCAAA	TGG	CP046654.1	2111977	2111997	rev	anti	39		2111794	2112555	+
AACTGATGGGATCGAAATGA	control
AACTGCAAAGAATCTTACAA	control
AACTGCAACAAGTACCAATC	mismatch	GO593_17730	21	AACTGCAACAAGTACCAATG	CGG	CP046654.1	3714546	3714566	fwd	anti	39	0.0498393	3713763	3714587	-
AACTGCAACAAGTACCAATG	perfect	GO593_17730	21	AACTGCAACAAGTACCAATG	CGG	CP046654.1	3714546	3714566	fwd	anti	39		3713763	3714587	-
AACTGCAACAAGTACCAATT	mismatch	GO593_17730	21	AACTGCAACAAGTACCAATG	CGG	CP046654.1	3714546	3714566	fwd	anti	39	0.0976994	3713763	3714587	-
AACTGCAACACGTACCAATG	mismatch	GO593_17730	21	AACTGCAACAAGTACCAATG	CGG	CP046654.1	3714546	3714566	fwd	anti	39	0.748252	3713763	3714587	-
AACTGCAACATGTACCAATG	mismatch	GO593_17730	21	AACTGCAACAAGTACCAATG	CGG	CP046654.1	3714546	3714566	fwd	anti	39	0.803707	3713763	3714587	-
AACTGCTGACTAAACATCAG	control
AACTGGATAGACGGCGTGTC	control
AACTGTGCATCGCCTTTGCG	control
AACTTACGGAAGGAACCATG	mismatch	GO593_04135	209	AACTTACGGAAGTAACCATG	AGG	CP046654.1	877059	877079	fwd	anti	39	0.646385	876983	877288	-
AACTTACGGAAGTAACCAGG	mismatch	GO593_04135	209	AACTTACGGAAGTAACCATG	AGG	CP046654.1	877059	877079	fwd	anti	39	0.363822	876983	877288	-
AACTTACGGAAGTAACCATC	mismatch	GO593_04135	209	AACTTACGGAAGTAACCATG	AGG	CP046654.1	877059	877079	fwd	anti	39	0.0498393	876983	877288	-
AACTTACGGAAGTAACCATG	perfect	GO593_04135	209	AACTTACGGAAGTAACCATG	AGG	CP046654.1	877059	877079	fwd	anti	39		876983	877288	-
AACTTACGGAAGTAACCATT	mismatch	GO593_04135	209	AACTTACGGAAGTAACCATG	AGG	CP046654.1	877059	877079	fwd	anti	39	0.0976994	876983	877288	-
AACTTACGGAAGTAACCCTG	mismatch	GO593_04135	209	AACTTACGGAAGTAACCATG	AGG	CP046654.1	877059	877079	fwd	anti	39	0.49262	876983	877288	-
AACTTCATTACGTGCTTAGC	control
AACTTCGTTAGAATATCGTA	control
AACTTGACCCGTCTTTGCCA	control
AACTTGCGGATCAACTGGAG	mismatch	GO593_15760	36	AACTTGCGGATCTACTGGAG	TGG	CP046654.1	3289618	3289638	fwd	anti	39	0.675802	3288457	3289674	-
AACTTGCGGATCGACTGGAG	mismatch	GO593_15760	36	AACTTGCGGATCTACTGGAG	TGG	CP046654.1	3289618	3289638	fwd	anti	39	0.717403	3288457	3289674	-
AACTTGCGGATCTACCGGAG	mismatch	GO593_15760	36	AACTTGCGGATCTACTGGAG	TGG	CP046654.1	3289618	3289638	fwd	anti	39	0.596974	3288457	3289674	-
AACTTGCGGATCTACGGGAG	mismatch	GO593_15760	36	AACTTGCGGATCTACTGGAG	TGG	CP046654.1	3289618	3289638	fwd	anti	39	0.624314	3288457	3289674	-
AACTTGCGGATCTACTGGAG	perfect	GO593_15760	36	AACTTGCGGATCTACTGGAG	TGG	CP046654.1	3289618	3289638	fwd	anti	39		3288457	3289674	-
AACTTGCGGATCTATTGGAG	mismatch	GO593_15760	36	AACTTGCGGATCTACTGGAG	TGG	CP046654.1	3289618	3289638	fwd	anti	39	0.583631	3288457	3289674	-
AACTTGGAACTGACCAAAAA	control
AAGAAACCCACTTAATACGC	control
AAGAAATAATATTCTTAAAG	control
AAGAACAGACAAAATGCCCG	mismatch	GO593_02490	66	AAGAACCGACAAAATGCCCG	AGG	CP046654.1	543358	543378	rev	anti	39	0.795074	543293	544306	+
AAGAACATGTCCACCAGTAC	mismatch	GO593_05510	51	AAAAACATGTCCACCAGTAC	CGG	CP046654.1	1167192	1167212	fwd	anti	39	1.03789	1166166	1167263	-
AAGAACCGACAAAATGCCCA	mismatch	GO593_02490	66	AAGAACCGACAAAATGCCCG	AGG	CP046654.1	543358	543378	rev	anti	39	0.20949	543293	544306	+
AAGAACCGACAAAATGCCCG	perfect	GO593_02490	66	AAGAACCGACAAAATGCCCG	AGG	CP046654.1	543358	543378	rev	anti	39		543293	544306	+
AAGAACTCCTTTGAAGTGGG	control
AAGACACCACCGAAGACGCA	mismatch	GO593_10025	159	AAGACACCACCGAATACGCA	CGG	CP046654.1	2111952	2111972	rev	anti	39	0.554678	2111794	2112555	+
AAGACACCACCGAATACGCA	perfect	GO593_10025	159	AAGACACCACCGAATACGCA	CGG	CP046654.1	2111952	2111972	rev	anti	39		2111794	2112555	+
AAGACACCACCGAATACTCA	mismatch	GO593_10025	159	AAGACACCACCGAATACGCA	CGG	CP046654.1	2111952	2111972	rev	anti	39	0.437406	2111794	2112555	+
AAGACACCACCGAATAGGCA	mismatch	GO593_10025	159	AAGACACCACCGAATACGCA	CGG	CP046654.1	2111952	2111972	rev	anti	39	0.638401	2111794	2112555	+
AAGATCGGTAATCGTAACAA	mismatch	GO593_04085	87	ACGATCGGTAATCGTAACAA	TGG	CP046654.1	872444	872464	fwd	anti	39	0.776608	872165	872551	-
AAGATCTTCTTTTAAAGCTG	mismatch	GO593_17705	192	AAGATGTTCTTTTAAAGCTG	CGG	CP046654.1	3707884	3707904	fwd	anti	39	0.605071	3707026	3708096	-
AAGATGATACTCTTCTGAAA	mismatch	GO593_17735	6	AAGATGATACTCTTCTGAAT	CGG	CP046654.1	3715313	3715333	fwd	anti	39	0.124005	3714587	3715339	-
AAGATGATACTCTTCTGAAT	perfect	GO593_17735	6	AAGATGATACTCTTCTGAAT	CGG	CP046654.1	3715313	3715333	fwd	anti	39		3714587	3715339	-
AAGATGTTCTTTTAAAGCTC	mismatch	GO593_17705	192	AAGATGTTCTTTTAAAGCTG	CGG	CP046654.1	3707884	3707904	fwd	anti	39	-0.0211787	3707026	3708096	-
AAGATGTTCTTTTAAAGCTG	perfect	GO593_17705	192	AAGATGTTCTTTTAAAGCTG	CGG	CP046654.1	3707884	3707904	fwd	anti	39		3707026	3708096	-
AAGATGTTCTTTTAGAGCTG	mismatch	GO593_17705	192	AAGATGTTCTTTTAAAGCTG	CGG	CP046654.1	3707884	3707904	fwd	anti	39	0.590939	3707026	3708096	-
AAGATTCGCGACGAAGGCGG	perfect	GO593_10330	64	AAGATTCGCGACGAAGGCGG	CGG	CP046654.1	2175637	2175657	fwd	anti	39		2175425	2175721	-
AAGATTCTATTACCCTTTAG	control
AAGCAGCTGCCCCGCCCTCA	control
AAGCAGGTTGCATGGATACA	mismatch	GO593_04115	274	AAGCAGGTTGCATGTATACA	CGG	CP046654.1	875367	875387	fwd	anti	39	0.48366	875164	875661	-
AAGCAGGTTGCATGTATACA	perfect	GO593_04115	274	AAGCAGGTTGCATGTATACA	CGG	CP046654.1	875367	875387	fwd	anti	39		875164	875661	-
AAGCAGGTTGCATGTATACC	mismatch	GO593_04115	274	AAGCAGGTTGCATGTATACA	CGG	CP046654.1	875367	875387	fwd	anti	39	0.223932	875164	875661	-
AAGCAGGTTGTATGTATACA	mismatch	GO593_04115	274	AAGCAGGTTGCATGTATACA	CGG	CP046654.1	875367	875387	fwd	anti	39	0.789899	875164	875661	-
AAGCATCAAGGTTACCCACA	perfect	GO593_17400	220	AAGCATCAAGGTTACCCACA	TGG	CP046654.1	3647591	3647611	fwd	anti	39		3647160	3647831	-
AAGCATCTAGGTTACCCACA	mismatch	GO593_17400	220	AAGCATCAAGGTTACCCACA	TGG	CP046654.1	3647591	3647611	fwd	anti	39	0.990477	3647160	3647831	-
AAGCATGTTGCATGTATACA	mismatch	GO593_04115	274	AAGCAGGTTGCATGTATACA	CGG	CP046654.1	875367	875387	fwd	anti	39	0.723949	875164	875661	-
AAGCATTCAGCGTATTGTTT	mismatch	GO593_04170	77	AAGTATTCAGCGTATTGTTT	CGG	CP046654.1	880161	880181	fwd	anti	39	0.748263	879506	880258	-
AAGCATTGATTTGATGAAGT	mismatch	GO593_06510	88	AAGGATTGATTTGATGAAGT	GGG	CP046654.1	1378089	1378109	fwd	anti	39	0.588817	1377484	1378197	-
AAGCCCCAAAACGACGTCTT	control
AAGCCGGCCAAACCCATTAA	mismatch	GO593_12900	17	AATCCGGCCAAACCCATTAA	TGG	CP046654.1	2683211	2683231	rev	anti	39	0.895101	2683195	2684220	+
AAGCCGTAAAATGGCTGTCG	perfect	GO593_04800	53	AAGCCGTAAAATGGCTGTCG	AGG	CP046654.1	1014018	1014038	fwd	anti	39		1012592	1014091	-
AAGCCGTAAAGTGGCTGTCG	mismatch	GO593_04800	53	AAGCCGTAAAATGGCTGTCG	AGG	CP046654.1	1014018	1014038	fwd	anti	39	1.01026	1012592	1014091	-
AAGCCGTAATATGGCTGTCG	mismatch	GO593_04800	53	AAGCCGTAAAATGGCTGTCG	AGG	CP046654.1	1014018	1014038	fwd	anti	39	0.890881	1012592	1014091	-
AAGCCTCAGAAATACAATCC	control
AAGCCTTCGAGTGCTTTACT	mismatch	GO593_04400	262	AAGCCTTCGAGTGCTTTAGT	CGG	CP046654.1	926673	926693	rev	anti	39	0.212545	926412	928481	+
AAGCCTTCGAGTGCTTTAGT	perfect	GO593_04400	262	AAGCCTTCGAGTGCTTTAGT	CGG	CP046654.1	926673	926693	rev	anti	39		926412	928481	+
AAGCCTTCGAGTGCTTTATT	mismatch	GO593_04400	262	AAGCCTTCGAGTGCTTTAGT	CGG	CP046654.1	926673	926693	rev	anti	39	0.260405	926412	928481	+
AAGCCTTCGAGTGCTTTGGT	mismatch	GO593_04400	262	AAGCCTTCGAGTGCTTTAGT	CGG	CP046654.1	926673	926693	rev	anti	39	0.71912	926412	928481	+
AAGCCTTCGAGTGTTTTAGT	mismatch	GO593_04400	262	AAGCCTTCGAGTGCTTTAGT	CGG	CP046654.1	926673	926693	rev	anti	39	0.595756	926412	928481	+
AAGCGCTAAACGAAGTGGAG	mismatch	GO593_04400	149	AAGCGCTAAACGACGTGGAG	CGG	CP046654.1	926560	926580	rev	anti	39	0.477909	926412	928481	+
AAGCGCTAAACGACGTGGAG	perfect	GO593_04400	149	AAGCGCTAAACGACGTGGAG	CGG	CP046654.1	926560	926580	rev	anti	39		926412	928481	+
AAGCGCTAAACGACGTGTAG	mismatch	GO593_04400	149	AAGCGCTAAACGACGTGGAG	CGG	CP046654.1	926560	926580	rev	anti	39	0.472915	926412	928481	+
AAGCGTACTTTATTCGCATG	control
AAGCTATCAACATCGCCCTC	control
AAGCTCGCATAACATGCGCG	control
AAGCTGAGCTTATTCAGAAT	mismatch	GO593_08190	131	AAGCTGAGCTTCTTCAGAAT	TGG	CP046654.1	1715144	1715164	rev	anti	39	0.558805	1715014	1716498	+
AAGCTGAGCTTCTTCAGAAA	mismatch	GO593_08190	131	AAGCTGAGCTTCTTCAGAAT	TGG	CP046654.1	1715144	1715164	rev	anti	39	0.195023	1715014	1716498	+
AAGCTGAGCTTCTTCAGAAT	perfect	GO593_08190	131	AAGCTGAGCTTCTTCAGAAT	TGG	CP046654.1	1715144	1715164	rev	anti	39		1715014	1716498	+
AAGCTGAGCTTCTTCTGAAT	mismatch	GO593_08190	131	AAGCTGAGCTTCTTCAGAAT	TGG	CP046654.1	1715144	1715164	rev	anti	39	0.596058	1715014	1716498	+
AAGCTGCTACAAATAAGTTT	perfect	GO593_18420	77	AAGCTGCTACAAATAAGTTT	AGG	CP046654.1	3867765	3867785	fwd	anti	39		3865142	3867862	-
AAGCTGCTACAAATATGTTT	mismatch	GO593_18420	77	AAGCTGCTACAAATAAGTTT	AGG	CP046654.1	3867765	3867785	fwd	anti	39	0.52504	3865142	3867862	-
AAGCTTCTACAAATAAGTTT	mismatch	GO593_18420	77	AAGCTGCTACAAATAAGTTT	AGG	CP046654.1	3867765	3867785	fwd	anti	39	0.652931	3865142	3867862	-
AAGGAATAAGCTGACGAACA	mismatch	GO593_00115	151	AAGGAATAAGCTTACGAACA	TGG	CP046654.1	18146	18166	fwd	anti	39	0.610876	17307	18317	-
AAGGAATAAGCTTACCAACA	mismatch	GO593_00115	151	AAGGAATAAGCTTACGAACA	TGG	CP046654.1	18146	18166	fwd	anti	39	0.331001	17307	18317	-
AAGGAATAAGCTTACGAACA	perfect	GO593_00115	151	AAGGAATAAGCTTACGAACA	TGG	CP046654.1	18146	18166	fwd	anti	39		17307	18317	-
AAGGAATAAGCTTGCGAACA	mismatch	GO593_00115	151	AAGGAATAAGCTTACGAACA	TGG	CP046654.1	18146	18166	fwd	anti	39	0.674082	17307	18317	-
AAGGATTGATTTGATCAAGT	mismatch	GO593_06510	88	AAGGATTGATTTGATGAAGT	GGG	CP046654.1	1378089	1378109	fwd	anti	39	0.295492	1377484	1378197	-
AAGGATTGATTTGATGAAGT	perfect	GO593_06510	88	AAGGATTGATTTGATGAAGT	GGG	CP046654.1	1378089	1378109	fwd	anti	39		1377484	1378197	-
AAGGCACCACCGAATACGCA	mismatch	GO593_10025	159	AAGACACCACCGAATACGCA	CGG	CP046654.1	2111952	2111972	rev	anti	39	1.09594	2111794	2112555	+
AAGGCGCGCCTTTGTGAAGA	perfect	GO593_04185	67	AAGGCGCGCCTTTGTGAAGA	TGG	CP046654.1	881627	881647	fwd	anti	39		880890	881714	-
AAGGTCTTGAGCTGCGGCAA	mismatch	GO593_09435	41	AAGGTCTTGAGCTGCTGCAA	TGG	CP046654.1	1987456	1987476	rev	anti	39	0.624314	1987416	1988396	+
AAGGTCTTGAGCTGCTGCAA	perfect	GO593_09435	41	AAGGTCTTGAGCTGCTGCAA	TGG	CP046654.1	1987456	1987476	rev	anti	39		1987416	1988396	+
AAGGTGACTCATTTCCATGA	mismatch	GO593_02060	102	ACGGTGACTCATTTCCATGA	TGG	CP046654.1	418144	418164	fwd	anti	39	0.812117	417187	418266	-
AAGGTGTGATTCAATAAATA	mismatch	GO593_09085	202	AAAGTGTGATTCAATAAATA	AGG	CP046654.1	1914662	1914682	rev	anti	39	0.895853	1914461	1915117	+
AAGGTTTAAACCGACAACAC	mismatch	GO593_10005	128	AAGGTTTAAACCGACAACAG	AGG	CP046654.1	2108285	2108305	rev	anti	39	0.0498393	2108158	2109654	+
AAGGTTTAAACCGACAACAG	perfect	GO593_10005	128	AAGGTTTAAACCGACAACAG	AGG	CP046654.1	2108285	2108305	rev	anti	39		2108158	2109654	+
AAGGTTTAAACCGACAACAT	mismatch	GO593_10005	128	AAGGTTTAAACCGACAACAG	AGG	CP046654.1	2108285	2108305	rev	anti	39	0.0976994	2108158	2109654	+
AAGGTTTGAGTCACATTAAA	control
AAGTAATAAGACATCAGCGA	mismatch	GO593_05430	30	AAGTAATAAGACATCATCGA	AGG	CP046654.1	1147790	1147810	fwd	anti	39	0.496757	1146374	1147840	-
AAGTAATAAGACATCATCGA	perfect	GO593_05430	30	AAGTAATAAGACATCATCGA	AGG	CP046654.1	1147790	1147810	fwd	anti	39		1146374	1147840	-
AAGTACAGCAACACATGAAT	mismatch	GO593_06350	36	AAGTACAGCAACACATGAGT	TGG	CP046654.1	1347529	1347549	fwd	anti	39	0.265669	1345645	1347585	-
AAGTACAGCAACACATGAGT	perfect	GO593_06350	36	AAGTACAGCAACACATGAGT	TGG	CP046654.1	1347529	1347549	fwd	anti	39		1345645	1347585	-
AAGTACAGCAACGCATGAGT	mismatch	GO593_06350	36	AAGTACAGCAACACATGAGT	TGG	CP046654.1	1347529	1347549	fwd	anti	39	0.824683	1345645	1347585	-
AAGTACTAGAGCACCTAGTA	mismatch	GO593_17785	153	AAGTGCTAGAGCACCTAGTA	AGG	CP046654.1	3724025	3724045	fwd	anti	39	0.738956	3723716	3724198	-
AAGTAGCACCGTTAAGTGAC	mismatch	GO593_02110	34	AAGTAGCACCGTTAAGTGTC	TGG	CP046654.1	431574	431594	fwd	anti	39	0.357729	430696	431628	-
AAGTAGCACCGTTAAGTGTC	perfect	GO593_02110	34	AAGTAGCACCGTTAAGTGTC	TGG	CP046654.1	431574	431594	fwd	anti	39		430696	431628	-
AAGTAGCACCGTTAAGTGTT	mismatch	GO593_02110	34	AAGTAGCACCGTTAAGTGTC	TGG	CP046654.1	431574	431594	fwd	anti	39	0.301088	430696	431628	-
AAGTAGCACCGTTAGGTGTC	mismatch	GO593_02110	34	AAGTAGCACCGTTAAGTGTC	TGG	CP046654.1	431574	431594	fwd	anti	39	0.697466	430696	431628	-
AAGTAGCACTGTTAAGTGTC	mismatch	GO593_02110	34	AAGTAGCACCGTTAAGTGTC	TGG	CP046654.1	431574	431594	fwd	anti	39	0.841564	430696	431628	-
AAGTATCTCCTCCTATTAAA	control
AAGTATTATTAGCCACAATA	perfect	GO593_02400	24	AAGTATTATTAGCCACAATA	CGG	CP046654.1	506704	506724	fwd	anti	39		504853	506748	-
AAGTATTATTAGCCCCAATA	mismatch	GO593_02400	24	AAGTATTATTAGCCACAATA	CGG	CP046654.1	506704	506724	fwd	anti	39	0.364439	504853	506748	-
AAGTATTATTAGGCACAATA	mismatch	GO593_02400	24	AAGTATTATTAGCCACAATA	CGG	CP046654.1	506704	506724	fwd	anti	39	0.539466	504853	506748	-
AAGTATTCAACGTATTGTTT	mismatch	GO593_04170	77	AAGTATTCAGCGTATTGTTT	CGG	CP046654.1	880161	880181	fwd	anti	39	0.607931	879506	880258	-
AAGTATTCAGCGTATTGTTT	perfect	GO593_04170	77	AAGTATTCAGCGTATTGTTT	CGG	CP046654.1	880161	880181	fwd	anti	39		879506	880258	-
AAGTATTCAGCGTTTTGTTT	mismatch	GO593_04170	77	AAGTATTCAGCGTATTGTTT	CGG	CP046654.1	880161	880181	fwd	anti	39	0.503037	879506	880258	-
AAGTCAATCACGGAAGTTTA	control
AAGTCAATGACATGAACATA	control
AAGTCCGCAATACCTAATAC	control
AAGTCGGTAAGTGCCAGCGC	perfect	GO593_14925	101	AAGTCGGTAAGTGCCAGCGC	AGG	CP046654.1	3120134	3120154	fwd	anti	39		3116692	3120255	-
AAGTCGGTAAGTGCCATCGC	mismatch	GO593_14925	101	AAGTCGGTAAGTGCCAGCGC	AGG	CP046654.1	3120134	3120154	fwd	anti	39	0.570885	3116692	3120255	-
AAGTCGGTAAGTGCCGGCGC	mismatch	GO593_14925	101	AAGTCGGTAAGTGCCAGCGC	AGG	CP046654.1	3120134	3120154	fwd	anti	39	0.87363	3116692	3120255	-
AAGTCGGTCAGTGCCAGCGC	mismatch	GO593_14925	101	AAGTCGGTAAGTGCCAGCGC	AGG	CP046654.1	3120134	3120154	fwd	anti	39	0.966328	3116692	3120255	-
AAGTCTAGAGACTACAATTT	control
AAGTCTGGAATTAAGTCGAT	perfect	GO593_02180	143	AAGTCTGGAATTAAGTCGAT	TGG	CP046654.1	445425	445445	fwd	anti	39		445196	445588	-
AAGTGAGCCATCGGGGCCAA	control
AAGTGAGGTAAATTGCGGTA	mismatch	GO593_12465	128	AAGTGCGGTAAATTGCGGTA	AGG	CP046654.1	2607913	2607933	rev	anti	39	0.738473	2607786	2608244	+
AAGTGCGGTAAATTGCGGTA	perfect	GO593_12465	128	AAGTGCGGTAAATTGCGGTA	AGG	CP046654.1	2607913	2607933	rev	anti	39		2607786	2608244	+
AAGTGCGGTAAATTGCTGTA	mismatch	GO593_12465	128	AAGTGCGGTAAATTGCGGTA	AGG	CP046654.1	2607913	2607933	rev	anti	39	0.464358	2607786	2608244	+
AAGTGCTAGAGCACCTAGAA	mismatch	GO593_17785	153	AAGTGCTAGAGCACCTAGTA	AGG	CP046654.1	3724025	3724045	fwd	anti	39	0.357729	3723716	3724198	-
AAGTGCTAGAGCACCTAGTA	perfect	GO593_17785	153	AAGTGCTAGAGCACCTAGTA	AGG	CP046654.1	3724025	3724045	fwd	anti	39		3723716	3724198	-
AAGTGCTAGAGGACCTAGTA	mismatch	GO593_17785	153	AAGTGCTAGAGCACCTAGTA	AGG	CP046654.1	3724025	3724045	fwd	anti	39	0.753833	3723716	3724198	-
AAGTGGGGTAAATTGCGGTA	mismatch	GO593_12465	128	AAGTGCGGTAAATTGCGGTA	AGG	CP046654.1	2607913	2607933	rev	anti	39	0.897992	2607786	2608244	+
AAGTTATTTACGTTAAAAGC	mismatch	GO593_15425	64	AAGTTATTTACGTTAAATGC	TGG	CP046654.1	3221505	3221525	rev	anti	39	0.357185	3221442	3222479	+
AAGTTATTTACGTTAAATGA	mismatch	GO593_15425	64	AAGTTATTTACGTTAAATGC	TGG	CP046654.1	3221505	3221525	rev	anti	39	-0.0298125	3221442	3222479	+
AAGTTATTTACGTTAAATGC	perfect	GO593_15425	64	AAGTTATTTACGTTAAATGC	TGG	CP046654.1	3221505	3221525	rev	anti	39		3221442	3222479	+
AAGTTATTTCCGTTAAATGC	mismatch	GO593_15425	64	AAGTTATTTACGTTAAATGC	TGG	CP046654.1	3221505	3221525	rev	anti	39	0.657882	3221442	3222479	+
AAGTTCTTTTAGATTGAGAC	mismatch	GO593_13345	51	AAGTTCTTTTTGATTGAGAC	CGG	CP046654.1	2774509	2774529	fwd	anti	39	0.648326	2773858	2774580	-
AAGTTCTTTTTGATTGAGAA	mismatch	GO593_13345	51	AAGTTCTTTTTGATTGAGAC	CGG	CP046654.1	2774509	2774529	fwd	anti	39	0.00569635	2773858	2774580	-
AAGTTCTTTTTGATTGAGAC	perfect	GO593_13345	51	AAGTTCTTTTTGATTGAGAC	CGG	CP046654.1	2774509	2774529	fwd	anti	39		2773858	2774580	-
AAGTTGATTATTGTCTATAT	mismatch	GO593_15435	105	AAGTTGATTATTGTCTATGT	TGG	CP046654.1	3226224	3226244	fwd	anti	39	0.159142	3223908	3226349	-
AAGTTGATTATTGTCTATCT	mismatch	GO593_15435	105	AAGTTGATTATTGTCTATGT	TGG	CP046654.1	3226224	3226244	fwd	anti	39	0.0705088	3223908	3226349	-
AAGTTGATTATTGTCTATGA	mismatch	GO593_15435	105	AAGTTGATTATTGTCTATGT	TGG	CP046654.1	3226224	3226244	fwd	anti	39	0.0884966	3223908	3226349	-
AAGTTGATTATTGTCTATGT	perfect	GO593_15435	105	AAGTTGATTATTGTCTATGT	TGG	CP046654.1	3226224	3226244	fwd	anti	39		3223908	3226349	-
AAGTTGTGACGGTTGATGCG	control
AAGTTTGAAAGGAGATGACA	control
AATAAAATAAAACCGATTAG	perfect	GO593_09995	34	AATAAAATAAAACCGATTAG	CGG	CP046654.1	2104699	2104719	rev	anti	39		2104666	2106555	+
AATAAAATAAAACCGATTAT	mismatch	GO593_09995	34	AATAAAATAAAACCGATTAG	CGG	CP046654.1	2104699	2104719	rev	anti	39	-0.0443366	2104666	2106555	+
AATAAAATAAAACCGATTTG	mismatch	GO593_09995	34	AATAAAATAAAACCGATTAG	CGG	CP046654.1	2104699	2104719	rev	anti	39	0.264547	2104666	2106555	+
AATAAAATAAAATCGATTAG	mismatch	GO593_09995	34	AATAAAATAAAACCGATTAG	CGG	CP046654.1	2104699	2104719	rev	anti	39	0.533303	2104666	2106555	+
AATAAACGCGATTCCCATTT	mismatch	GO593_18305	204	AATAAACGCGATTCCCTTTT	TGG	CP046654.1	3841136	3841156	rev	anti	39	0.490664	3840933	3841652	+
AATAAACGCGATTCCCTTTT	perfect	GO593_18305	204	AATAAACGCGATTCCCTTTT	TGG	CP046654.1	3841136	3841156	rev	anti	39		3840933	3841652	+
AATAAAGAGAAAATCTTAAT	mismatch	GO593_02540	164	AATAAAGAGAAAATCTTCAT	TGG	CP046654.1	555798	555818	fwd	anti	39	0.203367	555617	555982	-
AATAAAGAGAAAATCTTCAC	mismatch	GO593_02540	164	AATAAAGAGAAAATCTTCAT	TGG	CP046654.1	555798	555818	fwd	anti	39	0.0672488	555617	555982	-
AATAAAGAGAAAATCTTCAG	mismatch	GO593_02540	164	AATAAAGAGAAAATCTTCAT	TGG	CP046654.1	555798	555818	fwd	anti	39	0.0945893	555617	555982	-
AATAAAGAGAAAATCTTCAT	perfect	GO593_02540	164	AATAAAGAGAAAATCTTCAT	TGG	CP046654.1	555798	555818	fwd	anti	39		555617	555982	-
AATAAAGAGAAAATCTTCGT	mismatch	GO593_02540	164	AATAAAGAGAAAATCTTCAT	TGG	CP046654.1	555798	555818	fwd	anti	39	0.400083	555617	555982	-
AATAAAGAGAAAATCTTCTT	mismatch	GO593_02540	164	AATAAAGAGAAAATCTTCAT	TGG	CP046654.1	555798	555818	fwd	anti	39	0.264547	555617	555982	-
AATAAAGAGATAATCTTCAT	mismatch	GO593_02540	164	AATAAAGAGAAAATCTTCAT	TGG	CP046654.1	555798	555818	fwd	anti	39	0.661671	555617	555982	-
AATAAAGATGGGTCGTTGGC	mismatch	GO593_12895	86	AATAAAGTTGGGTCGTTGGC	AGG	CP046654.1	2682819	2682839	fwd	anti	39	0.906114	2680289	2682925	-
AATAAAGCTACTTGTACTTC	perfect	GO593_08305	76	AATAAAGCTACTTGTACTTC	TGG	CP046654.1	1749449	1749469	rev	anti	39		1749374	1749643	+
AATAAAGTTGGCTCGTTGGC	mismatch	GO593_12895	86	AATAAAGTTGGGTCGTTGGC	AGG	CP046654.1	2682819	2682839	fwd	anti	39	0.567439	2680289	2682925	-
AATAAAGTTGGGTCCTTGGC	mismatch	GO593_12895	86	AATAAAGTTGGGTCGTTGGC	AGG	CP046654.1	2682819	2682839	fwd	anti	39	0.332383	2680289	2682925	-
AATAAAGTTGGGTCGTTGAC	mismatch	GO593_12895	86	AATAAAGTTGGGTCGTTGGC	AGG	CP046654.1	2682819	2682839	fwd	anti	39	0.301178	2680289	2682925	-
AATAAAGTTGGGTCGTTGGC	perfect	GO593_12895	86	AATAAAGTTGGGTCGTTGGC	AGG	CP046654.1	2682819	2682839	fwd	anti	39		2680289	2682925	-
AATAACGACAGATCCCTGAT	mismatch	GO593_10585	87	AATAACGACAGTTCCCTGAT	AGG	CP046654.1	2224225	2224245	fwd	anti	39	0.677114	2223637	2224332	-
AATAACGACAGTTCCCTGAG	mismatch	GO593_10585	87	AATAACGACAGTTCCCTGAT	AGG	CP046654.1	2224225	2224245	fwd	anti	39	0.236625	2223637	2224332	-
AATAACGACAGTTCCCTGAT	perfect	GO593_10585	87	AATAACGACAGTTCCCTGAT	AGG	CP046654.1	2224225	2224245	fwd	anti	39		2223637	2224332	-
AATAACGAGAAAATCTTCAT	mismatch	GO593_02540	164	AATAAAGAGAAAATCTTCAT	TGG	CP046654.1	555798	555818	fwd	anti	39	0.708146	555617	555982	-
AATAAGAATGGATAACGATG	mismatch	GO593_17700	77	AATAAGAATGGGTAACGATG	CGG	CP046654.1	3706922	3706942	fwd	anti	39	0.585054	3706534	3707019	-
AATAAGAATGGGTAACGATC	mismatch	GO593_17700	77	AATAAGAATGGGTAACGATG	CGG	CP046654.1	3706922	3706942	fwd	anti	39	0.0143302	3706534	3707019	-
AATAAGAATGGGTAACGATG	perfect	GO593_17700	77	AATAAGAATGGGTAACGATG	CGG	CP046654.1	3706922	3706942	fwd	anti	39		3706534	3707019	-
AATAAGAATGGGTAACGATT	mismatch	GO593_17700	77	AATAAGAATGGGTAACGATG	CGG	CP046654.1	3706922	3706942	fwd	anti	39	0.0621903	3706534	3707019	-
AATAAGAATGGGTGACGATG	mismatch	GO593_17700	77	AATAAGAATGGGTAACGATG	CGG	CP046654.1	3706922	3706942	fwd	anti	39	0.674082	3706534	3707019	-
AATAAGCCACGCCCAATATT	mismatch	GO593_15490	76	AATAAGCCATGCCCAATATT	AGG	CP046654.1	3235304	3235324	rev	anti	39	0.714252	3235229	3236209	+
AATAAGCCATACCCAATATT	mismatch	GO593_15490	76	AATAAGCCATGCCCAATATT	AGG	CP046654.1	3235304	3235324	rev	anti	39	0.627283	3235229	3236209	+
AATAAGCCATGCCCAATATT	perfect	GO593_15490	76	AATAAGCCATGCCCAATATT	AGG	CP046654.1	3235304	3235324	rev	anti	39		3235229	3236209	+
AATAAGCCATTCCCAATATT	mismatch	GO593_15490	76	AATAAGCCATGCCCAATATT	AGG	CP046654.1	3235304	3235324	rev	anti	39	0.586511	3235229	3236209	+
AATAATAATTTTTCACATAA	perfect	GO593_04055	85	AATAATAATTTTTCACATAA	GGG	CP046654.1	866918	866938	fwd	anti	39		866766	867023	-
AATAATAATTTTTCACATAC	mismatch	GO593_04055	85	AATAATAATTTTTCACATAA	GGG	CP046654.1	866918	866938	fwd	anti	39	0.010878	866766	867023	-
AATAATACGCATACCTTTAA	mismatch	GO593_08750	156	AATAATACGCATACCTTTAG	TGG	CP046654.1	1842307	1842327	fwd	anti	39	0.0674542	1842247	1842483	-
AATAATACGCATACCTTTAC	mismatch	GO593_08750	156	AATAATACGCATACCTTTAG	TGG	CP046654.1	1842307	1842327	fwd	anti	39	-0.0211787	1842247	1842483	-
AATAATACGCATACCTTTAG	perfect	GO593_08750	156	AATAATACGCATACCTTTAG	TGG	CP046654.1	1842307	1842327	fwd	anti	39		1842247	1842483	-
AATAATTAGTACGATAACTC	control
AATAATTCGCATACCTTTAG	mismatch	GO593_08750	156	AATAATACGCATACCTTTAG	TGG	CP046654.1	1842307	1842327	fwd	anti	39	0.85571	1842247	1842483	-
AATAATTCTTTGAGCATGCT	mismatch	GO593_00515	40	AATAATTCTTTGAGCTTGCT	AGG	CP046654.1	98938	98958	rev	anti	39	0.440676	98899	99165	+
AATAATTCTTTGAGCTTCCT	mismatch	GO593_00515	40	AATAATTCTTTGAGCTTGCT	AGG	CP046654.1	98938	98958	rev	anti	39	0.24751	98899	99165	+
AATAATTCTTTGAGCTTGCG	mismatch	GO593_00515	40	AATAATTCTTTGAGCTTGCT	AGG	CP046654.1	98938	98958	rev	anti	39	0.165607	98899	99165	+
AATAATTCTTTGAGCTTGCT	perfect	GO593_00515	40	AATAATTCTTTGAGCTTGCT	AGG	CP046654.1	98938	98958	rev	anti	39		98899	99165	+
AATAATTTCTGCTAATTTGA	control
AATACCACTTTATAGTTTTC	mismatch	GO593_02060	188	AATAGCACTTTATAGTTTTC	AGG	CP046654.1	418058	418078	fwd	anti	39	0.508287	417187	418266	-
AATACCGTGAACATCTGGAA	mismatch	GO593_02360	261	AATACCGTGAACATCTGGAT	TGG	CP046654.1	500252	500272	fwd	anti	39	0.195023	499685	500533	-
AATACCGTGAACATCTGGAG	mismatch	GO593_02360	261	AATACCGTGAACATCTGGAT	TGG	CP046654.1	500252	500272	fwd	anti	39	0.236625	499685	500533	-
AATACCGTGAACATCTGGAT	perfect	GO593_02360	261	AATACCGTGAACATCTGGAT	TGG	CP046654.1	500252	500272	fwd	anti	39		499685	500533	-
AATACGAAAAGCCACAACCA	mismatch	GO593_06815	122	AATACGAAAAGCCACAACGA	AGG	CP046654.1	1424736	1424756	rev	anti	39	0.177036	1424615	1426156	+
AATACGAAAAGCCACAACGA	perfect	GO593_06815	122	AATACGAAAAGCCACAACGA	AGG	CP046654.1	1424736	1424756	rev	anti	39		1424615	1426156	+
AATACGAAAAGCCACAACGC	mismatch	GO593_06815	122	AATACGAAAAGCCACAACGA	AGG	CP046654.1	1424736	1424756	rev	anti	39	0.223932	1424615	1426156	+
AATACGAAGTTCGTTTAAAG	mismatch	GO593_15295	11	AATACGACGTTCGTTTAAAG	GGG	CP046654.1	3194517	3194537	rev	anti	39	0.716787	3194507	3196495	+
AATACGACGTTCGTTTAAAC	mismatch	GO593_15295	11	AATACGACGTTCGTTTAAAG	GGG	CP046654.1	3194517	3194537	rev	anti	39	0.0143302	3194507	3196495	+
AATACGACGTTCGTTTAAAG	perfect	GO593_15295	11	AATACGACGTTCGTTTAAAG	GGG	CP046654.1	3194517	3194537	rev	anti	39		3194507	3196495	+
AATACGACGTTCGTTTAAAT	mismatch	GO593_15295	11	AATACGACGTTCGTTTAAAG	GGG	CP046654.1	3194517	3194537	rev	anti	39	0.0621903	3194507	3196495	+
AATACTCCGCGACAGAATGA	control
AATACTGATTGAACCGATAT	control
AATAGATCGCAGTCATCATA	perfect	GO593_18590	123	AATAGATCGCAGTCATCATA	AGG	CP046654.1	3907458	3907478	rev	anti	39		3907336	3908388	+
AATAGATCGCAGTCATCATC	mismatch	GO593_18590	123	AATAGATCGCAGTCATCATA	AGG	CP046654.1	3907458	3907478	rev	anti	39	0.188423	3907336	3908388	+
AATAGCACTTTATAGTTTCC	mismatch	GO593_02060	188	AATAGCACTTTATAGTTTTC	AGG	CP046654.1	418058	418078	fwd	anti	39	0.229954	417187	418266	-
AATAGCACTTTATAGTTTTA	mismatch	GO593_02060	188	AATAGCACTTTATAGTTTTC	AGG	CP046654.1	418058	418078	fwd	anti	39	-0.0298125	417187	418266	-
AATAGCACTTTATAGTTTTC	perfect	GO593_02060	188	AATAGCACTTTATAGTTTTC	AGG	CP046654.1	418058	418078	fwd	anti	39		417187	418266	-
AATAGCACTTTATATTTTTC	mismatch	GO593_02060	188	AATAGCACTTTATAGTTTTC	AGG	CP046654.1	418058	418078	fwd	anti	39	0.238207	417187	418266	-
AATAGCCAAAACCGGACATT	mismatch	GO593_09110	128	AATAGCCAAAACCGGACCTT	CGG	CP046654.1	1917765	1917785	rev	anti	39	0.380912	1917638	1918204	+
AATAGCCAAAACCGGACCTA	mismatch	GO593_09110	128	AATAGCCAAAACCGGACCTT	CGG	CP046654.1	1917765	1917785	rev	anti	39	0.230533	1917638	1918204	+
AATAGCCAAAACCGGACCTT	perfect	GO593_09110	128	AATAGCCAAAACCGGACCTT	CGG	CP046654.1	1917765	1917785	rev	anti	39		1917638	1918204	+
AATAGCCAAACCCGGACCTT	mismatch	GO593_09110	128	AATAGCCAAAACCGGACCTT	CGG	CP046654.1	1917765	1917785	rev	anti	39	0.783761	1917638	1918204	+
AATAGGAGCTTGAAGGACAC	mismatch	GO593_07945	428	AATAGGAGCTTGAAGGACAG	AGG	CP046654.1	1662576	1662596	rev	anti	39	0.0853484	1662149	1662655	+
AATAGGAGCTTGAAGGACAG	perfect	GO593_07945	428	AATAGGAGCTTGAAGGACAG	AGG	CP046654.1	1662576	1662596	rev	anti	39		1662149	1662655	+
AATAGGAGCTTGAAGGACAT	mismatch	GO593_07945	428	AATAGGAGCTTGAAGGACAG	AGG	CP046654.1	1662576	1662596	rev	anti	39	0.133208	1662149	1662655	+
AATAGGAGCTTGAAGTACAG	mismatch	GO593_07945	428	AATAGGAGCTTGAAGGACAG	AGG	CP046654.1	1662576	1662596	rev	anti	39	0.449879	1662149	1662655	+
AATAGTCACTTTGCATTAAA	control
AATATATCGCAGTCATCATA	mismatch	GO593_18590	123	AATAGATCGCAGTCATCATA	AGG	CP046654.1	3907458	3907478	rev	anti	39	0.627166	3907336	3908388	+
AATATCCTTAAAAAACCAGA	control
AATATGAACCTGCAAAATTG	mismatch	GO593_11930	242	AATGTGAACCTGCAAAATTG	GGG	CP046654.1	2494544	2494564	rev	anti	39	0.712959	2494303	2495511	+
AATATTGATGCAATAGCCAC	mismatch	GO593_02545	74	AAAATTGATGCAATAGCCAC	GGG	CP046654.1	556289	556309	fwd	anti	39	0.866844	555982	556383	-
AATATTTCGATCGTGCCGCA	control
AATCACATAAACGTCAACTA	control
AATCACCCCACAATAGGGCC	control
AATCACGTAACCCACAAACC	control
AATCACTTCAGCATCGTTGG	mismatch	GO593_03110	44	AATCACTTCAGCATCGTTTG	GGG	CP046654.1	671085	671105	rev	anti	39	0.363822	671042	672757	+
AATCACTTCAGCATCGTTTA	mismatch	GO593_03110	44	AATCACTTCAGCATCGTTTG	GGG	CP046654.1	671085	671105	rev	anti	39	0.138472	671042	672757	+
AATCACTTCAGCATCGTTTC	mismatch	GO593_03110	44	AATCACTTCAGCATCGTTTG	GGG	CP046654.1	671085	671105	rev	anti	39	0.0498393	671042	672757	+
AATCACTTCAGCATCGTTTG	perfect	GO593_03110	44	AATCACTTCAGCATCGTTTG	GGG	CP046654.1	671085	671105	rev	anti	39		671042	672757	+
AATCACTTCAGCATCGTTTT	mismatch	GO593_03110	44	AATCACTTCAGCATCGTTTG	GGG	CP046654.1	671085	671105	rev	anti	39	0.0976994	671042	672757	+
AATCACTTCAGCCTCGTTTG	mismatch	GO593_03110	44	AATCACTTCAGCATCGTTTG	GGG	CP046654.1	671085	671105	rev	anti	39	0.633692	671042	672757	+
AATCATAGTTAACTCTTAAC	control
AATCATTGGCAAAAAGGTCT	mismatch	GO593_09665	110	AATCATTGGCAAAATGGTCT	GGG	CP046654.1	2038361	2038381	rev	anti	39	0.406549	2038252	2038917	+
AATCATTGGCAAAATGGTCC	mismatch	GO593_09665	110	AATCATTGGCAAAATGGTCT	GGG	CP046654.1	2038361	2038381	rev	anti	39	0.173776	2038252	2038917	+
AATCATTGGCAAAATGGTCT	perfect	GO593_09665	110	AATCATTGGCAAAATGGTCT	GGG	CP046654.1	2038361	2038381	rev	anti	39		2038252	2038917	+
AATCCAGCTTTAATTTTAAG	mismatch	GO593_06155	125	AAACCAGCTTTAATTTTAAG	AGG	CP046654.1	1304855	1304875	fwd	anti	39	0.795826	1303768	1305000	-
AATCCCAGTAATAAATCGGA	mismatch	GO593_10160	104	AATCCCAGTAATAAATCGGC	AGG	CP046654.1	2142548	2142568	fwd	anti	39	0.0767145	2141938	2142672	-
AATCCCAGTAATAAATCGGC	perfect	GO593_10160	104	AATCCCAGTAATAAATCGGC	AGG	CP046654.1	2142548	2142568	fwd	anti	39		2141938	2142672	-
AATCCCAGTAATAAATCGTC	mismatch	GO593_10160	104	AATCCCAGTAATAAATCGGC	AGG	CP046654.1	2142548	2142568	fwd	anti	39	0.224896	2141938	2142672	-
AATCCGGCCAAACCCATTAA	perfect	GO593_12900	17	AATCCGGCCAAACCCATTAA	TGG	CP046654.1	2683211	2683231	rev	anti	39		2683195	2684220	+
AATCGATTTGACGATCAATA	mismatch	GO593_10640	84	AATCGATTTGACGATCAATC	TGG	CP046654.1	2235424	2235444	rev	anti	39	0.0412054	2235341	2236408	+
AATCGATTTGACGATCAATC	perfect	GO593_10640	84	AATCGATTTGACGATCAATC	TGG	CP046654.1	2235424	2235444	rev	anti	39		2235341	2236408	+
AATCGATTTGACGTTCAATC	mismatch	GO593_10640	84	AATCGATTTGACGATCAATC	TGG	CP046654.1	2235424	2235444	rev	anti	39	0.538546	2235341	2236408	+
AATCGCTTCAGCATCGTTTG	mismatch	GO593_03110	44	AATCACTTCAGCATCGTTTG	GGG	CP046654.1	671085	671105	rev	anti	39	0.979898	671042	672757	+
AATCTCAGTAATAAATCGGC	mismatch	GO593_10160	104	AATCCCAGTAATAAATCGGC	AGG	CP046654.1	2142548	2142568	fwd	anti	39	0.830554	2141938	2142672	-
AATCTCGCATAGAGTAGGGC	mismatch	GO593_08370	152	AATGTCGCATAGAGTAGGGC	AGG	CP046654.1	1765359	1765379	fwd	anti	39	0.730853	1763972	1765531	-
AATCTGAACCTGCAAAATTG	mismatch	GO593_11930	242	AATGTGAACCTGCAAAATTG	GGG	CP046654.1	2494544	2494564	rev	anti	39	0.624326	2494303	2495511	+
AATCTGCTGATAAATGTTGT	perfect	GO593_06435	129	AATCTGCTGATAAATGTTGT	CGG	CP046654.1	1364044	1364064	fwd	anti	39		1361356	1364193	-
AATCTGCTGATAAATGTTTT	mismatch	GO593_06435	129	AATCTGCTGATAAATGTTGT	CGG	CP046654.1	1364044	1364064	fwd	anti	39	0.153878	1361356	1364193	-
AATCTTCTCTTCTCAGGCTC	control
AATCTTCTGTATAGCCAACG	mismatch	GO593_03925	99	AATCTTCTTTATAGCCAACG	TGG	CP046654.1	841554	841574	rev	anti	39	0.801477	841456	841932	+
AATCTTCTTTATAGCCAACC	mismatch	GO593_03925	99	AATCTTCTTTATAGCCAACG	TGG	CP046654.1	841554	841574	rev	anti	39	0.0143302	841456	841932	+
AATCTTCTTTATAGCCAACG	perfect	GO593_03925	99	AATCTTCTTTATAGCCAACG	TGG	CP046654.1	841554	841574	rev	anti	39		841456	841932	+
AATCTTCTTTATAGCCAACT	mismatch	GO593_03925	99	AATCTTCTTTATAGCCAACG	TGG	CP046654.1	841554	841574	rev	anti	39	0.0621903	841456	841932	+
AATCTTCTTTATAGCCAGCG	mismatch	GO593_03925	99	AATCTTCTTTATAGCCAACG	TGG	CP046654.1	841554	841574	rev	anti	39	0.648102	841456	841932	+
AATCTTCTTTATAGCGAACG	mismatch	GO593_03925	99	AATCTTCTTTATAGCCAACG	TGG	CP046654.1	841554	841574	rev	anti	39	0.517395	841456	841932	+
AATCTTCTTTTTAGCCAACG	mismatch	GO593_03925	99	AATCTTCTTTATAGCCAACG	TGG	CP046654.1	841554	841574	rev	anti	39	0.768198	841456	841932	+
AATCTTGGACGGTAACTACA	control
AATGAACAGTAACGCCCCGG	control
AATGAATTTGATCTCGTGCA	control
AATGAGCAAATCGAACGAAA	control
AATGATGCTAAACAAGATAC	perfect	GO593_07680	137	AATGATGCTAAACAAGATAC	TGG	CP046654.1	1611401	1611421	rev	anti	39		1611265	1612365	+
AATGATGCTAAACAAGATCC	mismatch	GO593_07680	137	AATGATGCTAAACAAGATAC	TGG	CP046654.1	1611401	1611421	rev	anti	39	0.28011	1611265	1612365	+
AATGATTCACCGTGACCAAA	mismatch	GO593_02715	106	AATGATTCACCGTGACCAGA	AGG	CP046654.1	588448	588468	rev	anti	39	0.301178	588343	591222	+
AATGATTCACCGTGACCAGA	perfect	GO593_02715	106	AATGATTCACCGTGACCAGA	AGG	CP046654.1	588448	588468	rev	anti	39		588343	591222	+
AATGCAACTATTTTAAATAG	mismatch	GO593_00260	35	AATGCAACTTTTTTAAATAG	GGG	CP046654.1	44720	44740	fwd	anti	39	0.593464	42505	44775	-
AATGCAACTTTTTTAAATAA	mismatch	GO593_00260	35	AATGCAACTTTTTTAAATAG	GGG	CP046654.1	44720	44740	fwd	anti	39	-0.00356377	42505	44775	-
AATGCAACTTTTTTAAATAG	perfect	GO593_00260	35	AATGCAACTTTTTTAAATAG	GGG	CP046654.1	44720	44740	fwd	anti	39		42505	44775	-
AATGCAACTTTTTTAAATAT	mismatch	GO593_00260	35	AATGCAACTTTTTTAAATAG	GGG	CP046654.1	44720	44740	fwd	anti	39	-0.0443366	42505	44775	-
AATGCAACTTTTTTAAATTG	mismatch	GO593_00260	35	AATGCAACTTTTTTAAATAG	GGG	CP046654.1	44720	44740	fwd	anti	39	0.264547	42505	44775	-
AATGCCGTGAACATCTGGAT	mismatch	GO593_02360	261	AATACCGTGAACATCTGGAT	TGG	CP046654.1	500252	500272	fwd	anti	39	1.02492	499685	500533	-
AATGCCTTAACTACGAATCG	control
AATGCCTTAATTCGTGTTCC	control
AATGCGATTAAATCCTTAAT	control
AATGGGATAATAATCGGATA	control
AATGTAAATCTCGAGCTGTA	mismatch	GO593_06155	151	AATGTAAATCTGGAGCTGTA	GGG	CP046654.1	1304829	1304849	fwd	anti	39	0.496421	1303768	1305000	-
AATGTAAATCTGGAGCTGTA	perfect	GO593_06155	151	AATGTAAATCTGGAGCTGTA	GGG	CP046654.1	1304829	1304849	fwd	anti	39		1303768	1305000	-
AATGTATCACTATCAATTGA	mismatch	GO593_09440	43	AATGTATCACTATCAATTGC	TGG	CP046654.1	1988472	1988492	rev	anti	39	0.00569635	1988430	1990811	+
AATGTATCACTATCAATTGC	perfect	GO593_09440	43	AATGTATCACTATCAATTGC	TGG	CP046654.1	1988472	1988492	rev	anti	39		1988430	1990811	+
AATGTCACATAGAGTAGGGC	mismatch	GO593_08370	152	AATGTCGCATAGAGTAGGGC	AGG	CP046654.1	1765359	1765379	fwd	anti	39	0.856832	1763972	1765531	-
AATGTCGCAAAGAGTAGGGC	mismatch	GO593_08370	152	AATGTCGCATAGAGTAGGGC	AGG	CP046654.1	1765359	1765379	fwd	anti	39	0.806518	1763972	1765531	-
AATGTCGCATAGAGTAGGGA	mismatch	GO593_08370	152	AATGTCGCATAGAGTAGGGC	AGG	CP046654.1	1765359	1765379	fwd	anti	39	0.147732	1763972	1765531	-
AATGTCGCATAGAGTAGGGC	perfect	GO593_08370	152	AATGTCGCATAGAGTAGGGC	AGG	CP046654.1	1765359	1765379	fwd	anti	39		1763972	1765531	-
AATGTCGCATAGAGTAGGGG	mismatch	GO593_08370	152	AATGTCGCATAGAGTAGGGC	AGG	CP046654.1	1765359	1765379	fwd	anti	39	0.307251	1763972	1765531	-
AATGTCGCATAGAGTATGGC	mismatch	GO593_08370	152	AATGTCGCATAGAGTAGGGC	AGG	CP046654.1	1765359	1765379	fwd	anti	39	0.499867	1763972	1765531	-
AATGTCTTAATTCGGTTCTC	control
AATGTGAACCTGAAAAATTG	mismatch	GO593_11930	242	AATGTGAACCTGCAAAATTG	GGG	CP046654.1	2494544	2494564	rev	anti	39	0.450966	2494303	2495511	+
AATGTGAACCTGCAAAATAG	mismatch	GO593_11930	242	AATGTGAACCTGCAAAATTG	GGG	CP046654.1	2494544	2494564	rev	anti	39	0.286711	2494303	2495511	+
AATGTGAACCTGCAAAATTG	perfect	GO593_11930	242	AATGTGAACCTGCAAAATTG	GGG	CP046654.1	2494544	2494564	rev	anti	39		2494303	2495511	+
AATTAAAATTCACAATTTCG	control
AATTAACCCGACGTGTCTGA	mismatch	GO593_00295	21	AATTAACCCGACGTTTCTGA	AGG	CP046654.1	52654	52674	fwd	anti	39	0.48366	51787	52695	-
AATTAACCCGACGTTTCTGA	perfect	GO593_00295	21	AATTAACCCGACGTTTCTGA	AGG	CP046654.1	52654	52674	fwd	anti	39		51787	52695	-
AATTAACCCGACGTTTTTGA	mismatch	GO593_00295	21	AATTAACCCGACGTTTCTGA	AGG	CP046654.1	52654	52674	fwd	anti	39	0.596729	51787	52695	-
AATTAAGGGCTATGCAGCAT	mismatch	GO593_05390	186	AATTAAGGGCTGTGCAGCAT	TGG	CP046654.1	1138255	1138275	fwd	anti	39	0.656072	1137169	1138461	-
AATTAAGGGCTGTGCAGCAT	perfect	GO593_05390	186	AATTAAGGGCTGTGCAGCAT	TGG	CP046654.1	1138255	1138275	fwd	anti	39		1137169	1138461	-
AATTAAGGGCTGTGCTGCAT	mismatch	GO593_05390	186	AATTAAGGGCTGTGCAGCAT	TGG	CP046654.1	1138255	1138275	fwd	anti	39	0.631567	1137169	1138461	-
AATTATTTCTGAGTAACTTA	mismatch	GO593_02630	10	TATTATTTCTGAGTAACTTA	GGG	CP046654.1	572436	572456	fwd	anti	39	0.78682	571195	572466	-
AATTCCCACGAAATATCGTT	control
AATTCCTCCACGTATTGCAT	mismatch	GO593_09495	93	AATTGCTCCACGTATTGCAT	TGG	CP046654.1	2001949	2001969	fwd	anti	39	0.614814	1999291	2002062	-
AATTCGATTACACATAATCA	control
AATTCGGTAAGTGCCAGCGC	mismatch	GO593_14925	101	AAGTCGGTAAGTGCCAGCGC	AGG	CP046654.1	3120134	3120154	fwd	anti	39	0.862702	3116692	3120255	-
AATTCTTCAATTAATGCTGC	mismatch	GO593_12910	232	ATTTCTTCAATTAATGCTGC	TGG	CP046654.1	2685958	2685978	rev	anti	39	0.823899	2685727	2687046	+
AATTGACAACAAAGATTGCA	control
AATTGATCAATCAGATAGTT	mismatch	GO593_01750	47	AATTGATCAATCAGATTGTT	TGG	CP046654.1	354508	354528	fwd	anti	39	0.419646	353553	354575	-
AATTGATCAATCAGATTGGT	mismatch	GO593_01750	47	AATTGATCAATCAGATTGTT	TGG	CP046654.1	354508	354528	fwd	anti	39	0.257295	353553	354575	-
AATTGATCAATCAGATTGTA	mismatch	GO593_01750	47	AATTGATCAATCAGATTGTT	TGG	CP046654.1	354508	354528	fwd	anti	39	0.0884966	353553	354575	-
AATTGATCAATCAGATTGTT	perfect	GO593_01750	47	AATTGATCAATCAGATTGTT	TGG	CP046654.1	354508	354528	fwd	anti	39		353553	354575	-
AATTGATCGGTGTGCACGGC	mismatch	GO593_17740	87	AATTGATGGGTGTGCACGGC	CGG	CP046654.1	3715792	3715812	fwd	anti	39	0.831947	3715345	3715899	-
AATTGATGGGTGTGCACGGC	perfect	GO593_17740	87	AATTGATGGGTGTGCACGGC	CGG	CP046654.1	3715792	3715812	fwd	anti	39		3715345	3715899	-
AATTGATGGTTGTGCACGGC	mismatch	GO593_17740	87	AATTGATGGGTGTGCACGGC	CGG	CP046654.1	3715792	3715812	fwd	anti	39	0.744703	3715345	3715899	-
AATTGATTTGACGATCAATC	mismatch	GO593_10640	84	AATCGATTTGACGATCAATC	TGG	CP046654.1	2235424	2235444	rev	anti	39	0.840066	2235341	2236408	+
AATTGCTCCACGTATTGCAT	perfect	GO593_09495	93	AATTGCTCCACGTATTGCAT	TGG	CP046654.1	2001949	2001969	fwd	anti	39		1999291	2002062	-
AATTGCTCCACGTTTTGCAT	mismatch	GO593_09495	93	AATTGCTCCACGTATTGCAT	TGG	CP046654.1	2001949	2001969	fwd	anti	39	0.574055	1999291	2002062	-
AATTGGTCAATCAGATTGTT	mismatch	GO593_01750	47	AATTGATCAATCAGATTGTT	TGG	CP046654.1	354508	354528	fwd	anti	39	0.934646	353553	354575	-
AATTGGTCGGCCATTTTATC	mismatch	GO593_15290	50	ATTTGGTCGGCCATTTTATC	GGG	CP046654.1	3193912	3193932	fwd	anti	39	0.894917	3192816	3193982	-
AATTGTGTCAACGAGATCAC	control
AATTTAACTTGAAATTTCAT	mismatch	GO593_10610	1	AATTTAACTTGAACTTTCAT	GGG	CP046654.1	2229627	2229647	rev	anti	39	0.229347	2229627	2230079	+
AATTTAACTTGAACTATCAT	mismatch	GO593_10610	1	AATTTAACTTGAACTTTCAT	GGG	CP046654.1	2229627	2229647	rev	anti	39	0.369659	2229627	2230079	+
AATTTAACTTGAACTTTAAT	mismatch	GO593_10610	1	AATTTAACTTGAACTTTCAT	GGG	CP046654.1	2229627	2229647	rev	anti	39	0.203367	2229627	2230079	+
AATTTAACTTGAACTTTCAA	mismatch	GO593_10610	1	AATTTAACTTGAACTTTCAT	GGG	CP046654.1	2229627	2229647	rev	anti	39	0.0529875	2229627	2230079	+
AATTTAACTTGAACTTTCAT	perfect	GO593_10610	1	AATTTAACTTGAACTTTCAT	GGG	CP046654.1	2229627	2229647	rev	anti	39		2229627	2230079	+
AATTTATGGGTGTGCACGGC	mismatch	GO593_17740	87	AATTGATGGGTGTGCACGGC	CGG	CP046654.1	3715792	3715812	fwd	anti	39	0.769201	3715345	3715899	-
AATTTGTAAGGTCGAGTCTT	perfect	GO593_09385	158	AATTTGTAAGGTCGAGTCTT	CGG	CP046654.1	1979307	1979327	rev	anti	39		1979150	1981072	+
AATTTTTAAGGTCGAGTCTT	mismatch	GO593_09385	158	AATTTGTAAGGTCGAGTCTT	CGG	CP046654.1	1979307	1979327	rev	anti	39	0.68844	1979150	1981072	+
ACAAAAAGAAAATCACACCA	mismatch	GO593_07340	177	ACAAACAGAAAATCACACCA	AGG	CP046654.1	1543083	1543103	rev	anti	39	0.667455	1542907	1543782	+
ACAAACAGAAAATCACACCA	perfect	GO593_07340	177	ACAAACAGAAAATCACACCA	AGG	CP046654.1	1543083	1543103	rev	anti	39		1542907	1543782	+
ACAAACAGCAAATCACACCA	mismatch	GO593_07340	177	ACAAACAGAAAATCACACCA	AGG	CP046654.1	1543083	1543103	rev	anti	39	0.788783	1542907	1543782	+
ACAAATCGCTGTGCACAGTT	mismatch	GO593_10365	15	ACAGATCGCTGTGCACAGTT	GGG	CP046654.1	2178640	2178660	fwd	anti	39	0.819486	2178097	2178675	-
ACAACAAGCGGTTTATTTTT	mismatch	GO593_05425	116	ACAACAAGTGGTTTATTTTT	CGG	CP046654.1	1146088	1146108	fwd	anti	39	0.703118	1144887	1146224	-
ACAACAAGTGGCTTATTTTT	mismatch	GO593_05425	116	ACAACAAGTGGTTTATTTTT	CGG	CP046654.1	1146088	1146108	fwd	anti	39	0.584848	1144887	1146224	-
ACAACAAGTGGTTTATTTTA	mismatch	GO593_05425	116	ACAACAAGTGGTTTATTTTT	CGG	CP046654.1	1146088	1146108	fwd	anti	39	0.0884966	1144887	1146224	-
ACAACAAGTGGTTTATTTTG	mismatch	GO593_05425	116	ACAACAAGTGGTTTATTTTT	CGG	CP046654.1	1146088	1146108	fwd	anti	39	0.130098	1144887	1146224	-
ACAACAAGTGGTTTATTTTT	perfect	GO593_05425	116	ACAACAAGTGGTTTATTTTT	CGG	CP046654.1	1146088	1146108	fwd	anti	39		1144887	1146224	-
ACAACAAGTGTTTTATTTTT	mismatch	GO593_05425	116	ACAACAAGTGGTTTATTTTT	CGG	CP046654.1	1146088	1146108	fwd	anti	39	0.515493	1144887	1146224	-
ACAACACGTCGTCAATTCGG	control
ACAACCAGAATAAGTTCGCC	mismatch	GO593_10380	90	ACAACCAGAATAAGTTCGTC	CGG	CP046654.1	2183513	2183533	fwd	anti	39	0.336481	2181758	2183623	-
ACAACCAGAATAAGTTCGGC	mismatch	GO593_10380	90	ACAACCAGAATAAGTTCGTC	CGG	CP046654.1	2183513	2183533	fwd	anti	39	0.363822	2181758	2183623	-
ACAACCAGAATAAGTTCGTA	mismatch	GO593_10380	90	ACAACCAGAATAAGTTCGTC	CGG	CP046654.1	2183513	2183533	fwd	anti	39	0.0767145	2181758	2183623	-
ACAACCAGAATAAGTTCGTC	perfect	GO593_10380	90	ACAACCAGAATAAGTTCGTC	CGG	CP046654.1	2183513	2183533	fwd	anti	39		2181758	2183623	-
ACAACCAGAATCAGTTCGTC	mismatch	GO593_10380	90	ACAACCAGAATAAGTTCGTC	CGG	CP046654.1	2183513	2183533	fwd	anti	39	0.706022	2181758	2183623	-
ACAACCTACAAAGATGTTGT	control
ACAACTAGAATAAGTTCGTC	mismatch	GO593_10380	90	ACAACCAGAATAAGTTCGTC	CGG	CP046654.1	2183513	2183533	fwd	anti	39	0.891829	2181758	2183623	-
ACAAGAGTCCCTAACCATTT	mismatch	GO593_07290	65	ACAAGTGTCCCTAACCATTT	AGG	CP046654.1	1533220	1533240	fwd	anti	39	0.821273	1532679	1533305	-
ACAAGCATAAGTACCAACAT	mismatch	GO593_17730	80	ACAATCATAAGTACCAACAT	TGG	CP046654.1	3714487	3714507	fwd	anti	39	0.730582	3713763	3714587	-
ACAAGTCCGCATCGACGAAT	mismatch	GO593_04180	25	ACAAGTGCGCATCGACGAAT	GGG	CP046654.1	880831	880851	fwd	anti	39	0.768199	880601	880876	-
ACAAGTGCGCATCGACGAAC	mismatch	GO593_04180	25	ACAAGTGCGCATCGACGAAT	GGG	CP046654.1	880831	880851	fwd	anti	39	0.280303	880601	880876	-
ACAAGTGCGCATCGACGAAT	perfect	GO593_04180	25	ACAAGTGCGCATCGACGAAT	GGG	CP046654.1	880831	880851	fwd	anti	39		880601	880876	-
ACAAGTGTCCCAAACCATTT	mismatch	GO593_07290	65	ACAAGTGTCCCTAACCATTT	AGG	CP046654.1	1533220	1533240	fwd	anti	39	0.677114	1532679	1533305	-
ACAAGTGTCCCTAACCATTA	mismatch	GO593_07290	65	ACAAGTGTCCCTAACCATTT	AGG	CP046654.1	1533220	1533240	fwd	anti	39	0.195023	1532679	1533305	-
ACAAGTGTCCCTAACCATTT	perfect	GO593_07290	65	ACAAGTGTCCCTAACCATTT	AGG	CP046654.1	1533220	1533240	fwd	anti	39		1532679	1533305	-
ACAAGTGTCCCTAATCATTT	mismatch	GO593_07290	65	ACAAGTGTCCCTAACCATTT	AGG	CP046654.1	1533220	1533240	fwd	anti	39	0.512613	1532679	1533305	-
ACAATACGCATCGCACATTT	control
ACAATCATAAGTACCAACAA	mismatch	GO593_17730	80	ACAATCATAAGTACCAACAT	TGG	CP046654.1	3714487	3714507	fwd	anti	39	0.124005	3713763	3714587	-
ACAATCATAAGTACCAACAT	perfect	GO593_17730	80	ACAATCATAAGTACCAACAT	TGG	CP046654.1	3714487	3714507	fwd	anti	39		3713763	3714587	-
ACAATCATAAGTACCAACTT	mismatch	GO593_17730	80	ACAATCATAAGTACCAACAT	TGG	CP046654.1	3714487	3714507	fwd	anti	39	0.335565	3713763	3714587	-
ACAATCATCACCGGTGCTAA	perfect	GO593_10005	37	ACAATCATCACCGGTGCTAA	AGG	CP046654.1	2108194	2108214	rev	anti	39		2108158	2109654	+
ACAATCATCACCGGTGCTTA	mismatch	GO593_10005	37	ACAATCATCACCGGTGCTAA	AGG	CP046654.1	2108194	2108214	rev	anti	39	0.442092	2108158	2109654	+
ACAATCATCACCTGTGCTAA	mismatch	GO593_10005	37	ACAATCATCACCGGTGCTAA	AGG	CP046654.1	2108194	2108214	rev	anti	39	0.542968	2108158	2109654	+
ACAATTGCGCATCGACGAAT	mismatch	GO593_04180	25	ACAAGTGCGCATCGACGAAT	GGG	CP046654.1	880831	880851	fwd	anti	39	0.733692	880601	880876	-
ACAATTGCTGGTGTCGGTAA	mismatch	GO593_05425	233	GCAATTGCTGGTGTCGGTAA	TGG	CP046654.1	1145971	1145991	fwd	anti	39	0.943322	1144887	1146224	-
ACAATTTGACGATCTGGCAA	mismatch	GO593_09950	49	ACAATTTGACGATCTTGCAA	TGG	CP046654.1	2095214	2095234	rev	anti	39	0.517787	2095166	2095843	+
ACAATTTGACGATCTTGCAA	perfect	GO593_09950	49	ACAATTTGACGATCTTGCAA	TGG	CP046654.1	2095214	2095234	rev	anti	39		2095166	2095843	+
ACAATTTTCAGTGACAACAA	perfect	GO593_13635	6	ACAATTTTCAGTGACAACAA	AGG	CP046654.1	2833014	2833034	fwd	anti	39		2832717	2833040	-
ACACAACCGACATTCGGATT	mismatch	GO593_07645	82	ACACAACCGACATTTGGATT	TGG	CP046654.1	1605193	1605213	rev	anti	39	0.456319	1605112	1606197	+
ACACAACCGACATTTGGACT	mismatch	GO593_07645	82	ACACAACCGACATTTGGATT	TGG	CP046654.1	1605193	1605213	rev	anti	39	0.336481	1605112	1606197	+
ACACAACCGACATTTGGATT	perfect	GO593_07645	82	ACACAACCGACATTTGGATT	TGG	CP046654.1	1605193	1605213	rev	anti	39		1605112	1606197	+
ACACAACCTACATTTGGATT	mismatch	GO593_07645	82	ACACAACCGACATTTGGATT	TGG	CP046654.1	1605193	1605213	rev	anti	39	0.69806	1605112	1606197	+
ACACACACGCATTATTTTGA	control
ACACATAAGCTATAGGATTA	control
ACACATAGCTCTTAACTTGC	mismatch	GO593_02920	117	TCACATAGCTCTTAACTTGC	GGG	CP046654.1	631165	631185	rev	anti	39	0.928856	631049	632527	+
ACACCAATACCTATTGCAGG	mismatch	GO593_08075	94	TCACCAATACCTATTGCAGG	CGG	CP046654.1	1694770	1694790	rev	anti	39	0.964365	1694677	1695264	+
ACACCAGCCGCAGCAACGAC	perfect	GO593_17940	112	ACACCAGCCGCAGCAACGAC	AGG	CP046654.1	3754629	3754649	rev	anti	39		3754518	3754937	+
ACACCAGCCGCAGCAAGGAC	mismatch	GO593_17940	112	ACACCAGCCGCAGCAACGAC	AGG	CP046654.1	3754629	3754649	rev	anti	39	0.744928	3754518	3754937	+
ACACCCCCATCTTTCAACAT	mismatch	GO593_05915	55	ACACCGCCATCTTTCAACAT	GGG	CP046654.1	1255168	1255188	rev	anti	39	0.711598	1255114	1256007	+
ACACCGCCATCTTTCAACAC	mismatch	GO593_05915	55	ACACCGCCATCTTTCAACAT	GGG	CP046654.1	1255168	1255188	rev	anti	39	0.244794	1255114	1256007	+
ACACCGCCATCTTTCAACAT	perfect	GO593_05915	55	ACACCGCCATCTTTCAACAT	GGG	CP046654.1	1255168	1255188	rev	anti	39		1255114	1256007	+
ACACCGCCATCTTTTAACAT	mismatch	GO593_05915	55	ACACCGCCATCTTTCAACAT	GGG	CP046654.1	1255168	1255188	rev	anti	39	0.548122	1255114	1256007	+
ACACCGGCACAAAAACCACG	perfect	GO593_04650	23	ACACCGGCACAAAAACCACG	CGG	CP046654.1	979461	979481	fwd	anti	39		978554	979504	-
ACACCGGCACAAAAACCACT	mismatch	GO593_04650	23	ACACCGGCACAAAAACCACG	CGG	CP046654.1	979461	979481	fwd	anti	39	0.204226	978554	979504	-
ACACCGTCAAGCGTGTGTGC	mismatch	GO593_09120	325	TCACCGTCAAGCGTGTGTGC	AGG	CP046654.1	1919522	1919542	rev	anti	39	1.07089	1919198	1920031	+
ACACCTAGGCGGATACCGAT	perfect	GO593_04170	20	ACACCTAGGCGGATACCGAT	TGG	CP046654.1	880218	880238	fwd	anti	39		879506	880258	-
ACACGACAATATTTTTTTCA	mismatch	GO593_01650	106	ATACGACAATATTTTTTTCA	CGG	CP046654.1	335577	335597	fwd	anti	39	0.767143	334246	335703	-
ACACGACTTAACTGATGCTC	mismatch	GO593_05715	59	ACACGACTTAACTGATGCTG	AGG	CP046654.1	1211882	1211902	fwd	anti	39	0.0853484	1211110	1211961	-
ACACGACTTAACTGATGCTG	perfect	GO593_05715	59	ACACGACTTAACTGATGCTG	AGG	CP046654.1	1211882	1211902	fwd	anti	39		1211110	1211961	-
ACACGACTTAACTGATGGTG	mismatch	GO593_05715	59	ACACGACTTAACTGATGCTG	AGG	CP046654.1	1211882	1211902	fwd	anti	39	0.540431	1211110	1211961	-
ACACGCGCGTCCAGTATCAC	control
ACACGTATACTATGTTGAGC	control
ACAGATCGCTGTGCACAGTT	perfect	GO593_10365	15	ACAGATCGCTGTGCACAGTT	GGG	CP046654.1	2178640	2178660	fwd	anti	39		2178097	2178675	-
ACAGCCCCCGCTTGTTGTTG	mismatch	GO593_06240	106	ACAGCCGCCGCTTGTTGTTG	CGG	CP046654.1	1322733	1322753	rev	anti	39	0.839217	1322628	1324388	+
ACAGCCGCCGCTTGTTGTTG	perfect	GO593_06240	106	ACAGCCGCCGCTTGTTGTTG	CGG	CP046654.1	1322733	1322753	rev	anti	39		1322628	1324388	+
ACAGCCGCCGCTTGTTGTTT	mismatch	GO593_06240	106	ACAGCCGCCGCTTGTTGTTG	CGG	CP046654.1	1322733	1322753	rev	anti	39	0.239735	1322628	1324388	+
ACAGCTGCTGTAGTTGTTGC	mismatch	GO593_06220	266	AAAGCTGCTGTAGTTGTTGC	AGG	CP046654.1	1320778	1320798	fwd	anti	39	0.959335	1319667	1321064	-
ACAGGATGCTGTGTATCGGC	mismatch	GO593_03615	67	AAAGGATGCTGTGTATCGGC	TGG	CP046654.1	781827	781847	rev	anti	39	0.994844	781761	782375	+
ACAGGCGGATCTTTAAGGCC	mismatch	GO593_01065	64	ACAGGCGTATCTTTAAGGCC	GGG	CP046654.1	193399	193419	rev	anti	39	0.983224	193336	193890	+
ACAGGCGTATCTTTAAGGCC	perfect	GO593_01065	64	ACAGGCGTATCTTTAAGGCC	GGG	CP046654.1	193399	193419	rev	anti	39		193336	193890	+
ACAGGCGTATCTTTATGGCC	mismatch	GO593_01065	64	ACAGGCGTATCTTTAAGGCC	GGG	CP046654.1	193399	193419	rev	anti	39	0.667076	193336	193890	+
ACAGGGAAATCTTTGCCTAC	perfect	GO593_00945	124	ACAGGGAAATCTTTGCCTAC	AGG	CP046654.1	164928	164948	rev	anti	39		164805	166043	+
ACAGGGAAATCTTTGCGTAC	mismatch	GO593_00945	124	ACAGGGAAATCTTTGCCTAC	AGG	CP046654.1	164928	164948	rev	anti	39	0.602892	164805	166043	+
ACAGGTCGCATTTAAAAATA	perfect	GO593_08210	123	ACAGGTCGCATTTAAAAATA	GGG	CP046654.1	1720215	1720235	fwd	anti	39		1720083	1720358	-
ACAGGTCGCATTTACAAATA	mismatch	GO593_08210	123	ACAGGTCGCATTTAAAAATA	GGG	CP046654.1	1720215	1720235	fwd	anti	39	0.399948	1720083	1720358	-
ACAGTTGATAAGGCACCATG	mismatch	GO593_18760	103	TCAGTTGATAAGGCACCATG	AGG	CP046654.1	3941970	3941990	rev	anti	39	0.964365	3941868	3942374	+
ACAGTTGATCAAGACGTAAA	mismatch	GO593_18520	16	AGAGTTGATCAAGACGTAAA	CGG	CP046654.1	3891132	3891152	fwd	anti	39	0.714224	3890080	3891168	-
ACAGTTGCAGTTTTAGCATT	mismatch	GO593_06240	157	ACTGTTGCAGTTTTAGCATT	TGG	CP046654.1	1322784	1322804	rev	anti	39	0.782481	1322628	1324388	+
ACAGTTTTACCAGCACCTGC	mismatch	GO593_07940	199	ACAGTTTTACCAGTACCTGC	AGG	CP046654.1	1661332	1661352	rev	anti	39	0.539462	1661134	1661829	+
ACAGTTTTACCAGTACCTGC	perfect	GO593_07940	199	ACAGTTTTACCAGTACCTGC	AGG	CP046654.1	1661332	1661352	rev	anti	39		1661134	1661829	+
ACATAATTTTTCCATTCCCC	control
ACATAGTCTTGTTCTTGATA	mismatch	GO593_00945	55	ACATAGTCTTTTTCTTGATA	GGG	CP046654.1	164859	164879	rev	anti	39	0.654418	164805	166043	+
ACATAGTCTTTTACTTGATA	mismatch	GO593_00945	55	ACATAGTCTTTTTCTTGATA	GGG	CP046654.1	164859	164879	rev	anti	39	0.498257	164805	166043	+
ACATAGTCTTTTTCTTGATA	perfect	GO593_00945	55	ACATAGTCTTTTTCTTGATA	GGG	CP046654.1	164859	164879	rev	anti	39		164805	166043	+
ACATAGTTAATCTACTGCTG	control
ACATATTATCGGCATACGGA	mismatch	GO593_07365	129	GCATATTATCGGCATACGGA	CGG	CP046654.1	1546967	1546987	rev	anti	39	0.907813	1546839	1547708	+
ACATCAGCACGTAAAGGTTC	mismatch	GO593_02915	205	ACATCAGCACGTAAAGGTTG	AGG	CP046654.1	630885	630905	rev	anti	39	0.0853484	630681	630995	+
ACATCAGCACGTAAAGGTTG	perfect	GO593_02915	205	ACATCAGCACGTAAAGGTTG	AGG	CP046654.1	630885	630905	rev	anti	39		630681	630995	+
ACATCCCCTGCCCTAATAAG	control
ACATCGATAGCAGGTAAAGT	mismatch	GO593_17485	74	ACATCGATAGCAGGTAAATT	AGG	CP046654.1	3666804	3666824	fwd	anti	39	0.328313	3665792	3666898	-
ACATCGATAGCAGGTAAATT	perfect	GO593_17485	74	ACATCGATAGCAGGTAAATT	AGG	CP046654.1	3666804	3666824	fwd	anti	39		3665792	3666898	-
ACATCGATAGCAGGTAGATT	mismatch	GO593_17485	74	ACATCGATAGCAGGTAAATT	AGG	CP046654.1	3666804	3666824	fwd	anti	39	0.710564	3665792	3666898	-
ACATCGATAGCAGGTTAATT	mismatch	GO593_17485	74	ACATCGATAGCAGGTAAATT	AGG	CP046654.1	3666804	3666824	fwd	anti	39	0.560549	3665792	3666898	-
ACATCGCTTGGTGACCTAAA	mismatch	GO593_06440	85	TCATCGCTTGGTGACCTAAA	TGG	CP046654.1	1365151	1365171	fwd	anti	39	0.964365	1364255	1365256	-
ACATCTTTTTTACGATGGGT	mismatch	GO593_15125	199	ACATCTTTTTTACGCTGGGT	CGG	CP046654.1	3158765	3158785	rev	anti	39	0.323749	3158567	3159580	+
ACATCTTTTTTACGCTAGGT	mismatch	GO593_15125	199	ACATCTTTTTTACGCTGGGT	CGG	CP046654.1	3158765	3158785	rev	anti	39	0.469622	3158567	3159580	+
ACATCTTTTTTACGCTCGGT	mismatch	GO593_15125	199	ACATCTTTTTTACGCTGGGT	CGG	CP046654.1	3158765	3158785	rev	anti	39	0.380989	3158567	3159580	+
ACATCTTTTTTACGCTGGAT	mismatch	GO593_15125	199	ACATCTTTTTTACGCTGGGT	CGG	CP046654.1	3158765	3158785	rev	anti	39	0.265669	3158567	3159580	+
ACATCTTTTTTACGCTGGGT	perfect	GO593_15125	199	ACATCTTTTTTACGCTGGGT	CGG	CP046654.1	3158765	3158785	rev	anti	39		3158567	3159580	+
ACATGACTTACAAGTTTAGA	control
ACATGATACCAATCCTTTTA	mismatch	GO593_18595	168	ACATGATACCAATCTTTTTA	TGG	CP046654.1	3908559	3908579	rev	anti	39	0.349792	3908392	3910383	+
ACATGATACCAATCTTTTTA	perfect	GO593_18595	168	ACATGATACCAATCTTTTTA	TGG	CP046654.1	3908559	3908579	rev	anti	39		3908392	3910383	+
ACATGATACCAATGTTTTTA	mismatch	GO593_18595	168	ACATGATACCAATCTTTTTA	TGG	CP046654.1	3908559	3908579	rev	anti	39	0.424374	3908392	3910383	+
ACATGTACTTCACCTGTTGC	mismatch	GO593_04340	79	ACATGTTCTTCACCTGTTGC	TGG	CP046654.1	912119	912139	rev	anti	39	0.877874	912041	912643	+
ACATGTCCTCGGTCAAAAGG	mismatch	GO593_06495	20	CCATGTCCTCGGTCAAAAGG	AGG	CP046654.1	1375662	1375682	fwd	anti	39	0.917074	1375346	1375702	-
ACATGTTAGCATGTCGGCAA	mismatch	GO593_04130	18	ACGTGTTAGCATGTCGGCAA	CGG	CP046654.1	876933	876953	fwd	anti	39	0.832457	876576	876971	-
ACATGTTCTTCACCTGTTGC	perfect	GO593_04340	79	ACATGTTCTTCACCTGTTGC	TGG	CP046654.1	912119	912139	rev	anti	39		912041	912643	+
ACATTAGCACGTAAAGGTTG	mismatch	GO593_02915	205	ACATCAGCACGTAAAGGTTG	AGG	CP046654.1	630885	630905	rev	anti	39	0.866063	630681	630995	+
ACATTCTTCGGTGCTTCAAA	perfect	GO593_05390	125	ACATTCTTCGGTGCTTCAAA	TGG	CP046654.1	1138316	1138336	fwd	anti	39		1137169	1138461	-
ACATTCTTCGGTGCTTCACA	mismatch	GO593_05390	125	ACATTCTTCGGTGCTTCAAA	TGG	CP046654.1	1138316	1138336	fwd	anti	39	0.351128	1137169	1138461	-
ACATTGCTGTACCAATAAAA	mismatch	GO593_07590	132	ACATTGCTGTACCCATAAAA	CGG	CP046654.1	1593798	1593818	rev	anti	39	0.335874	1593667	1594194	+
ACATTGCTGTACCCATAAAA	perfect	GO593_07590	132	ACATTGCTGTACCCATAAAA	CGG	CP046654.1	1593798	1593818	rev	anti	39		1593667	1594194	+
ACATTGTTGTACCCATAAAA	mismatch	GO593_07590	132	ACATTGCTGTACCCATAAAA	CGG	CP046654.1	1593798	1593818	rev	anti	39	0.877411	1593667	1594194	+
ACATTTCCTTATGATAGTAT	control
ACCAACACGGTCAGCCTTCG	mismatch	GO593_04145	225	ACCAACACGGTCAGCCTTCT	GGG	CP046654.1	877922	877942	fwd	anti	39	0.343152	877850	878167	-
ACCAACACGGTCAGCCTTCT	perfect	GO593_04145	225	ACCAACACGGTCAGCCTTCT	GGG	CP046654.1	877922	877942	fwd	anti	39		877850	878167	-
ACCAACACGGTCATCCTTCT	mismatch	GO593_04145	225	ACCAACACGGTCAGCCTTCT	GGG	CP046654.1	877922	877942	fwd	anti	39	0.498894	877850	878167	-
ACCAACACGGTCTGCCTTCT	mismatch	GO593_04145	225	ACCAACACGGTCAGCCTTCT	GGG	CP046654.1	877922	877942	fwd	anti	39	0.795674	877850	878167	-
ACCAACATAATATCGATTAG	mismatch	GO593_08780	61	ACCAACATAATGTCGATTAG	CGG	CP046654.1	1847714	1847734	rev	anti	39	0.585054	1847654	1848058	+
ACCAACATAATGTCGATTAG	perfect	GO593_08780	61	ACCAACATAATGTCGATTAG	CGG	CP046654.1	1847714	1847734	rev	anti	39		1847654	1848058	+
ACCAACATAATGTCGATTAT	mismatch	GO593_08780	61	ACCAACATAATGTCGATTAG	CGG	CP046654.1	1847714	1847734	rev	anti	39	0.0621903	1847654	1848058	+
ACCAACGGTGGTTTACTTAC	control
ACCAAGTGCCATAAAGAACA	mismatch	GO593_18595	68	ACCAAGTGCCATAAAGACCA	TGG	CP046654.1	3908459	3908479	rev	anti	39	0.380912	3908392	3910383	+
ACCAAGTGCCATAAAGACCA	perfect	GO593_18595	68	ACCAAGTGCCATAAAGACCA	TGG	CP046654.1	3908459	3908479	rev	anti	39		3908392	3910383	+
ACCAATGGCTCAGCCAAGTG	mismatch	GO593_15565	61	ACCAATGGTTCAGCCAAGTG	TGG	CP046654.1	3247016	3247036	rev	anti	39	0.880663	3246956	3247258	+
ACCAATGGTTCAGCCAAGTG	perfect	GO593_15565	61	ACCAATGGTTCAGCCAAGTG	TGG	CP046654.1	3247016	3247036	rev	anti	39		3246956	3247258	+
ACCAATGGTTCAGCCAAGTT	mismatch	GO593_15565	61	ACCAATGGTTCAGCCAAGTG	TGG	CP046654.1	3247016	3247036	rev	anti	39	0.168717	3246956	3247258	+
ACCAATGGTTCAGCCACGTG	mismatch	GO593_15565	61	ACCAATGGTTCAGCCAAGTG	TGG	CP046654.1	3247016	3247036	rev	anti	39	0.6261	3246956	3247258	+
ACCACACCCAGTCAAAAGTG	perfect	GO593_18590	47	ACCACACCCAGTCAAAAGTG	CGG	CP046654.1	3907382	3907402	rev	anti	39		3907336	3908388	+
ACCACACCCAGTCAAAATTG	mismatch	GO593_18590	47	ACCACACCCAGTCAAAAGTG	CGG	CP046654.1	3907382	3907402	rev	anti	39	0.437406	3907336	3908388	+
ACCACCGATTCCCTCAAATT	perfect	GO593_15950	107	ACCACCGATTCCCTCAAATT	CGG	CP046654.1	3332323	3332343	rev	anti	39		3332217	3333392	+
ACCACCTGGAATGTGTTAGC	mismatch	GO593_01460	42	ACCACCTGGAATGTGTTTGC	TGG	CP046654.1	292104	292124	fwd	anti	39	0.53473	290868	292166	-
ACCACCTGGAATGTGTTTGC	perfect	GO593_01460	42	ACCACCTGGAATGTGTTTGC	TGG	CP046654.1	292104	292124	fwd	anti	39		290868	292166	-
ACCACCTGGAATGTGTTTTC	mismatch	GO593_01460	42	ACCACCTGGAATGTGTTTGC	TGG	CP046654.1	292104	292124	fwd	anti	39	0.295914	290868	292166	-
ACCACCTGGTATGTGTTTGC	mismatch	GO593_01460	42	ACCACCTGGAATGTGTTTGC	TGG	CP046654.1	292104	292124	fwd	anti	39	0.890881	290868	292166	-
ACCAGATGAGCATAGTACGC	control
ACCAGTGACAAAAATAAAAA	mismatch	GO593_17315	6	ACCAGTGACAAAAATAAAAT	GGG	CP046654.1	3630426	3630446	fwd	anti	39	0.0884966	3628815	3630452	-
ACCAGTGACAAAAATAAAAC	mismatch	GO593_17315	6	ACCAGTGACAAAAATAAAAT	GGG	CP046654.1	3630426	3630446	fwd	anti	39	0.102758	3628815	3630452	-
ACCAGTGACAAAAATAAAAG	mismatch	GO593_17315	6	ACCAGTGACAAAAATAAAAT	GGG	CP046654.1	3630426	3630446	fwd	anti	39	0.130098	3628815	3630452	-
ACCAGTGACAAAAATAAAAT	perfect	GO593_17315	6	ACCAGTGACAAAAATAAAAT	GGG	CP046654.1	3630426	3630446	fwd	anti	39		3628815	3630452	-
ACCAGTGACAACAATAAAAT	mismatch	GO593_17315	6	ACCAGTGACAAAAATAAAAT	GGG	CP046654.1	3630426	3630446	fwd	anti	39	0.599495	3628815	3630452	-
ACCATGTCATATACCTAAGA	mismatch	GO593_18685	109	ACCATGTCATATACCTGAGA	TGG	CP046654.1	3926357	3926377	rev	anti	39	0.469622	3926249	3926518	+
ACCATGTCATATACCTGAGA	perfect	GO593_18685	109	ACCATGTCATATACCTGAGA	TGG	CP046654.1	3926357	3926377	rev	anti	39		3926249	3926518	+
ACCATTTGGTACAGTTAATG	mismatch	GO593_04125	21	ACCATTTGGTACAGTTACTG	GGG	CP046654.1	876521	876541	fwd	anti	39	0.345403	876029	876562	-
ACCATTTGGTACAGTTACTA	mismatch	GO593_04125	21	ACCATTTGGTACAGTTACTG	GGG	CP046654.1	876521	876541	fwd	anti	39	0.138472	876029	876562	-
ACCATTTGGTACAGTTACTC	mismatch	GO593_04125	21	ACCATTTGGTACAGTTACTG	GGG	CP046654.1	876521	876541	fwd	anti	39	0.0498393	876029	876562	-
ACCATTTGGTACAGTTACTG	perfect	GO593_04125	21	ACCATTTGGTACAGTTACTG	GGG	CP046654.1	876521	876541	fwd	anti	39		876029	876562	-
ACCATTTGGTCTAACCCGCG	mismatch	GO593_12600	188	ACCATTTGGTCTAACTCGCG	TGG	CP046654.1	2637663	2637683	fwd	anti	39	0.596974	2636591	2637871	-
ACCATTTGGTCTAACTCGCG	perfect	GO593_12600	188	ACCATTTGGTCTAACTCGCG	TGG	CP046654.1	2637663	2637683	fwd	anti	39		2636591	2637871	-
ACCATTTGGTGTAACTCGCG	mismatch	GO593_12600	188	ACCATTTGGTCTAACTCGCG	TGG	CP046654.1	2637663	2637683	fwd	anti	39	0.831571	2636591	2637871	-
ACCCAAAGTGCCCACAGGGT	mismatch	GO593_00995	101	ACCCAAAGTGCCCACATGGT	TGG	CP046654.1	172545	172565	fwd	anti	39	0.674302	171788	172666	-
ACCCAAAGTGCCCACATGGG	mismatch	GO593_00995	101	ACCCAAAGTGCCCACATGGT	TGG	CP046654.1	172545	172565	fwd	anti	39	0.343152	171788	172666	-
ACCCAAAGTGCCCACATGGT	perfect	GO593_00995	101	ACCCAAAGTGCCCACATGGT	TGG	CP046654.1	172545	172565	fwd	anti	39		171788	172666	-
ACCCAAAGTGCCCACATGTT	mismatch	GO593_00995	101	ACCCAAAGTGCCCACATGGT	TGG	CP046654.1	172545	172565	fwd	anti	39	0.331423	171788	172666	-
ACCCACAAAAAGGCATCACA	mismatch	GO593_10495	11	ACCCACAAAAAGGCATCAGA	AGG	CP046654.1	2204848	2204868	fwd	anti	39	0.212545	2204427	2204879	-
ACCCACAAAAAGGCATCAGA	perfect	GO593_10495	11	ACCCACAAAAAGGCATCAGA	AGG	CP046654.1	2204848	2204868	fwd	anti	39		2204427	2204879	-
ACCCAGTGCCATAAAGACCA	mismatch	GO593_18595	68	ACCAAGTGCCATAAAGACCA	TGG	CP046654.1	3908459	3908479	rev	anti	39	0.869437	3908392	3910383	+
ACCCATAGAACGACATCTAA	mismatch	GO593_07925	91	ACCCATAGAACGATATCTAA	AGG	CP046654.1	1659702	1659722	rev	anti	39	0.468444	1659612	1660052	+
ACCCATAGAACGATATCTAA	perfect	GO593_07925	91	ACCCATAGAACGATATCTAA	AGG	CP046654.1	1659702	1659722	rev	anti	39		1659612	1660052	+
ACCCATCGAATAACTATCAT	control
ACCCCCAAAATGCCACCTTT	perfect	GO593_17400	68	ACCCCCAAAATGCCACCTTT	GGG	CP046654.1	3647743	3647763	fwd	anti	39		3647160	3647831	-
ACCCCCAAAATGCCAGCTTT	mismatch	GO593_17400	68	ACCCCCAAAATGCCACCTTT	GGG	CP046654.1	3647743	3647763	fwd	anti	39	0.623922	3647160	3647831	-
ACCCCCAAAATGGCACCTTT	mismatch	GO593_17400	68	ACCCCCAAAATGCCACCTTT	GGG	CP046654.1	3647743	3647763	fwd	anti	39	0.717011	3647160	3647831	-
ACCCCGATTGACGATTGCTA	mismatch	GO593_04650	54	AGCCCGATTGACGATTGCTA	TGG	CP046654.1	979430	979450	fwd	anti	39	0.820751	978554	979504	-
ACCCGTATAAGTCGTCAAAC	perfect	GO593_13545	164	ACCCGTATAAGTCGTCAAAC	CGG	CP046654.1	2811387	2811407	rev	anti	39		2811224	2811772	+
ACCCGTATAAGTTGTCAAAC	mismatch	GO593_13545	164	ACCCGTATAAGTCGTCAAAC	CGG	CP046654.1	2811387	2811407	rev	anti	39	0.710848	2811224	2811772	+
ACCCGTGGCAACAGGAAACT	control
ACCGACAATACCACTTGCAT	mismatch	GO593_10560	152	ACCGGCAATACCACTTGCAT	TGG	CP046654.1	2218415	2218435	rev	anti	39	0.774465	2218264	2221296	+
ACCGAGTTGGCGTACCTTAT	mismatch	GO593_06170	39	ACGGAGTTGGCGTACCTTAT	TGG	CP046654.1	1307494	1307514	fwd	anti	39	0.743824	1307218	1307553	-
ACCGCAGTCTTCACCAAGTC	mismatch	GO593_14925	65	ACCGCAGTCTTGACCAAGTC	GGG	CP046654.1	3120170	3120190	fwd	anti	39	0.638457	3116692	3120255	-
ACCGCAGTCTTGACCAAGAC	mismatch	GO593_14925	65	ACCGCAGTCTTGACCAAGTC	GGG	CP046654.1	3120170	3120190	fwd	anti	39	0.428747	3116692	3120255	-
ACCGCAGTCTTGACCAAGTC	perfect	GO593_14925	65	ACCGCAGTCTTGACCAAGTC	GGG	CP046654.1	3120170	3120190	fwd	anti	39		3116692	3120255	-
ACCGCAGTCTTGACCAAGTG	mismatch	GO593_14925	65	ACCGCAGTCTTGACCAAGTC	GGG	CP046654.1	3120170	3120190	fwd	anti	39	0.34276	3116692	3120255	-
ACCGCTCTTGTTAAAACTTA	control
ACCGCTTCCTCTCAAGCTTC	control
ACCGGCAATACCACTTGCAT	perfect	GO593_10560	152	ACCGGCAATACCACTTGCAT	TGG	CP046654.1	2218415	2218435	rev	anti	39		2218264	2221296	+
ACCGGGTTCCTGTGCCTGTA	mismatch	GO593_08800	61	AACGGGTTCCTGTGCCTGTA	CGG	CP046654.1	1851126	1851146	fwd	anti	39	1.03035	1850365	1851207	-
ACCGTCGGATACCATAACAA	perfect	GO593_07360	95	ACCGTCGGATACCATAACAA	TGG	CP046654.1	1545311	1545331	rev	anti	39		1545217	1546761	+
ACCGTCGGATACCATAACAT	mismatch	GO593_07360	95	ACCGTCGGATACCATAACAA	TGG	CP046654.1	1545311	1545331	rev	anti	39	0.314896	1545217	1546761	+
ACCGTCGGCTACCATAACAA	mismatch	GO593_07360	95	ACCGTCGGATACCATAACAA	TGG	CP046654.1	1545311	1545331	rev	anti	39	0.859801	1545217	1546761	+
ACCGTCTGTTTAACTACATC	control
ACCGTCTTGAATAAGTTGCT	perfect	GO593_10280	68	ACCGTCTTGAATAAGTTGCT	GGG	CP046654.1	2167534	2167554	rev	anti	39		2167467	2168201	+
ACCGTCTTGACTAAGTTGCT	mismatch	GO593_10280	68	ACCGTCTTGAATAAGTTGCT	GGG	CP046654.1	2167534	2167554	rev	anti	39	0.748252	2167467	2168201	+
ACCGTTCTTCGTCGATCCAC	perfect	GO593_02645	18	ACCGTTCTTCGTCGATCCAC	CGG	CP046654.1	574656	574676	fwd	anti	39		574437	574694	-
ACCGTTCTTCGTCGATCCAG	mismatch	GO593_02645	18	ACCGTTCTTCGTCGATCCAC	CGG	CP046654.1	574656	574676	fwd	anti	39	0.34276	574437	574694	-
ACCGTTCTTCGTCGATCCCC	mismatch	GO593_02645	18	ACCGTTCTTCGTCGATCCAC	CGG	CP046654.1	574656	574676	fwd	anti	39	0.457655	574437	574694	-
ACCTAACTGAATTTTCAAAG	mismatch	GO593_05485	183	ACCTAACTGAATTTTGAAAG	GGG	CP046654.1	1161194	1161214	fwd	anti	39	0.295492	1160222	1161397	-
ACCTAACTGAATTTTGAAAC	mismatch	GO593_05485	183	ACCTAACTGAATTTTGAAAG	GGG	CP046654.1	1161194	1161214	fwd	anti	39	-0.0211787	1160222	1161397	-
ACCTAACTGAATTTTGAAAG	perfect	GO593_05485	183	ACCTAACTGAATTTTGAAAG	GGG	CP046654.1	1161194	1161214	fwd	anti	39		1160222	1161397	-
ACCTAAGATATATTTGCTTG	control
ACCTAATGCCTTTTTAAAGC	mismatch	GO593_09965	128	ACCTAATGCTTTTTTAAAGC	CGG	CP046654.1	2098362	2098382	rev	anti	39	0.678743	2098235	2099566	+
ACCTAATGCTTTCTTAAAGC	mismatch	GO593_09965	128	ACCTAATGCTTTTTTAAAGC	CGG	CP046654.1	2098362	2098382	rev	anti	39	0.548027	2098235	2099566	+
ACCTAATGCTTTTTTAAAGA	mismatch	GO593_09965	128	ACCTAATGCTTTTTTAAAGC	CGG	CP046654.1	2098362	2098382	rev	anti	39	0.00569635	2098235	2099566	+
ACCTAATGCTTTTTTAAAGC	perfect	GO593_09965	128	ACCTAATGCTTTTTTAAAGC	CGG	CP046654.1	2098362	2098382	rev	anti	39		2098235	2099566	+
ACCTCAGAAAATTTTAGAAT	mismatch	GO593_02925	83	ACCTGAGAAAATTTTAGAAT	TGG	CP046654.1	632609	632629	rev	anti	39	0.508287	632527	633996	+
ACCTCCGACAAGGACTGACA	mismatch	GO593_06865	38	ACCTCCGACTAGGACTGACA	CGG	CP046654.1	1435966	1435986	rev	anti	39	0.842027	1435929	1437281	+
ACCTCCGACTAGGACAGACA	mismatch	GO593_06865	38	ACCTCCGACTAGGACTGACA	CGG	CP046654.1	1435966	1435986	rev	anti	39	0.618221	1435929	1437281	+
ACCTCCGACTAGGACTGACA	perfect	GO593_06865	38	ACCTCCGACTAGGACTGACA	CGG	CP046654.1	1435966	1435986	rev	anti	39		1435929	1437281	+
ACCTCCGGCTAGGACTGACA	mismatch	GO593_06865	38	ACCTCCGACTAGGACTGACA	CGG	CP046654.1	1435966	1435986	rev	anti	39	1.19703	1435929	1437281	+
ACCTCTCTCGATTTTCTCAT	control
ACCTCTTGGGCTAAATGGTT	mismatch	GO593_05625	92	ACTTCTTGGGCTAAATGGTT	AGG	CP046654.1	1190609	1190629	fwd	anti	39	0.832251	1188838	1190721	-
ACCTGAGAAAATTTAAGAAT	mismatch	GO593_02925	83	ACCTGAGAAAATTTTAGAAT	TGG	CP046654.1	632609	632629	rev	anti	39	0.335531	632527	633996	+
ACCTGAGAAAATTTTAGAAA	mismatch	GO593_02925	83	ACCTGAGAAAATTTTAGAAT	TGG	CP046654.1	632609	632629	rev	anti	39	0.0884966	632527	633996	+
ACCTGAGAAAATTTTAGAAT	perfect	GO593_02925	83	ACCTGAGAAAATTTTAGAAT	TGG	CP046654.1	632609	632629	rev	anti	39		632527	633996	+
ACCTGAGAATATTTTAGAAT	mismatch	GO593_02925	83	ACCTGAGAAAATTTTAGAAT	TGG	CP046654.1	632609	632629	rev	anti	39	0.713336	632527	633996	+
ACCTGCGAAAATTTTAGAAT	mismatch	GO593_02925	83	ACCTGAGAAAATTTTAGAAT	TGG	CP046654.1	632609	632629	rev	anti	39	0.743655	632527	633996	+
ACCTGTTGACCATCAATGTA	mismatch	GO593_04740	86	ACCTGTTGACCATGAATGTA	AGG	CP046654.1	1000192	1000212	fwd	anti	39	0.344507	999216	1000298	-
ACCTGTTGACCATGAATGTA	perfect	GO593_04740	86	ACCTGTTGACCATGAATGTA	AGG	CP046654.1	1000192	1000212	fwd	anti	39		999216	1000298	-
ACCTTACTGAATTTTGAAAG	mismatch	GO593_05485	183	ACCTAACTGAATTTTGAAAG	GGG	CP046654.1	1161194	1161214	fwd	anti	39	0.773344	1160222	1161397	-
ACCTTCCGGAATGCGTTTGA	mismatch	GO593_09140	24	AGCTTCCGGAATGCGTTTGA	GGG	CP046654.1	1925908	1925928	fwd	anti	39	0.820751	1924963	1925952	-
ACCTTCGCTTAAAGATTCCG	mismatch	GO593_15290	24	ACCTTCGCTTACAGATTCCG	AGG	CP046654.1	3193938	3193958	fwd	anti	39	0.629823	3192816	3193982	-
ACCTTCGCTTACAGATTCCG	perfect	GO593_15290	24	ACCTTCGCTTACAGATTCCG	AGG	CP046654.1	3193938	3193958	fwd	anti	39		3192816	3193982	-
ACCTTGATAGTCAGCAACAA	perfect	GO593_07945	77	ACCTTGATAGTCAGCAACAA	CGG	CP046654.1	1662225	1662245	rev	anti	39		1662149	1662655	+
ACCTTTATAGTCAGCAACAA	mismatch	GO593_07945	77	ACCTTGATAGTCAGCAACAA	CGG	CP046654.1	1662225	1662245	rev	anti	39	0.723949	1662149	1662655	+
ACCTTTCTGGCTGTAATAGT	mismatch	GO593_05420	243	ACCTTTCTGGCTGTCATAGT	TGG	CP046654.1	1144613	1144633	fwd	anti	39	0.359258	1144220	1144876	-
ACCTTTCTGGCTGTCAAAGT	mismatch	GO593_05420	243	ACCTTTCTGGCTGTCATAGT	TGG	CP046654.1	1144613	1144633	fwd	anti	39	0.561682	1144220	1144876	-
ACCTTTCTGGCTGTCATAGT	perfect	GO593_05420	243	ACCTTTCTGGCTGTCATAGT	TGG	CP046654.1	1144613	1144633	fwd	anti	39		1144220	1144876	-
ACGAAAGAGATTCGATCATT	mismatch	GO593_15565	111	ACGAAAGAGCTTCGATCATT	TGG	CP046654.1	3247066	3247086	rev	anti	39	0.617191	3246956	3247258	+
ACGAAAGAGCGTCGATCATT	mismatch	GO593_15565	111	ACGAAAGAGCTTCGATCATT	TGG	CP046654.1	3247066	3247086	rev	anti	39	0.760945	3246956	3247258	+
ACGAAAGAGCTTCAATCATT	mismatch	GO593_15565	111	ACGAAAGAGCTTCGATCATT	TGG	CP046654.1	3247066	3247086	rev	anti	39	0.43314	3246956	3247258	+
ACGAAAGAGCTTCGATCATT	perfect	GO593_15565	111	ACGAAAGAGCTTCGATCATT	TGG	CP046654.1	3247066	3247086	rev	anti	39		3246956	3247258	+
ACGAAAGATCTTCGATCATT	mismatch	GO593_15565	111	ACGAAAGAGCTTCGATCATT	TGG	CP046654.1	3247066	3247086	rev	anti	39	0.69806	3246956	3247258	+
ACGAAATACTAAAAAAAGGC	control
ACGAATAAAATACCTAAATA	mismatch	GO593_00995	140	ACGAATAAAATACCTAAATT	CGG	CP046654.1	172506	172526	fwd	anti	39	0.0529875	171788	172666	-
ACGAATAAAATACCTAAATC	mismatch	GO593_00995	140	ACGAATAAAATACCTAAATT	CGG	CP046654.1	172506	172526	fwd	anti	39	0.0672488	171788	172666	-
ACGAATAAAATACCTAAATT	perfect	GO593_00995	140	ACGAATAAAATACCTAAATT	CGG	CP046654.1	172506	172526	fwd	anti	39		171788	172666	-
ACGACACATCAATTTTTGAA	mismatch	GO593_09495	120	ACGACGCATCAATTTTTGAA	TGG	CP046654.1	2001922	2001942	fwd	anti	39	0.729213	1999291	2002062	-
ACGACACCCAGTCAAAAGTG	mismatch	GO593_18590	47	ACCACACCCAGTCAAAAGTG	CGG	CP046654.1	3907382	3907402	rev	anti	39	0.930218	3907336	3908388	+
ACGACACGTATAGGTAAATA	control
ACGACCACCCATCATGATTA	perfect	GO593_07680	71	ACGACCACCCATCATGATTA	AGG	CP046654.1	1611335	1611355	rev	anti	39		1611265	1612365	+
ACGACGAACAGGGTCTAAAC	perfect	GO593_05625	39	ACGACGAACAGGGTCTAAAC	CGG	CP046654.1	1190662	1190682	fwd	anti	39		1188838	1190721	-
ACGACGCAACAATTTTTGAA	mismatch	GO593_09495	120	ACGACGCATCAATTTTTGAA	TGG	CP046654.1	2001922	2001942	fwd	anti	39	0.759875	1999291	2002062	-
ACGACGCATCAATATTTGAA	mismatch	GO593_09495	120	ACGACGCATCAATTTTTGAA	TGG	CP046654.1	2001922	2001942	fwd	anti	39	0.454183	1999291	2002062	-
ACGACGCATCAATTTTTCAA	mismatch	GO593_09495	120	ACGACGCATCAATTTTTGAA	TGG	CP046654.1	2001922	2001942	fwd	anti	39	0.283019	1999291	2002062	-
ACGACGCATCAATTTTTGAA	perfect	GO593_09495	120	ACGACGCATCAATTTTTGAA	TGG	CP046654.1	2001922	2001942	fwd	anti	39		1999291	2002062	-
ACGACGCATCAATTTTTGCA	mismatch	GO593_09495	120	ACGACGCATCAATTTTTGAA	TGG	CP046654.1	2001922	2001942	fwd	anti	39	0.315619	1999291	2002062	-
ACGACTAACAGGGTCTAAAC	mismatch	GO593_05625	39	ACGACGAACAGGGTCTAAAC	CGG	CP046654.1	1190662	1190682	fwd	anti	39	0.794967	1188838	1190721	-
ACGACTTTTCGAGCGAACTG	mismatch	GO593_10335	38	ACGACTTTTTGAGCGAACTG	TGG	CP046654.1	2176713	2176733	fwd	anti	39	0.78527	2175821	2176771	-
ACGACTTTTTGAGCGAACTC	mismatch	GO593_10335	38	ACGACTTTTTGAGCGAACTG	TGG	CP046654.1	2176713	2176733	fwd	anti	39	0.0853484	2175821	2176771	-
ACGACTTTTTGAGCGAACTG	perfect	GO593_10335	38	ACGACTTTTTGAGCGAACTG	TGG	CP046654.1	2176713	2176733	fwd	anti	39		2175821	2176771	-
ACGAGATGCAGCATTACCAA	perfect	GO593_15760	96	ACGAGATGCAGCATTACCAA	AGG	CP046654.1	3289558	3289578	fwd	anti	39		3288457	3289674	-
ACGAGATGCAGCATTACCAT	mismatch	GO593_15760	96	ACGAGATGCAGCATTACCAA	AGG	CP046654.1	3289558	3289578	fwd	anti	39	0.314896	3288457	3289674	-
ACGAGATGCAGCATTACCCA	mismatch	GO593_15760	96	ACGAGATGCAGCATTACCAA	AGG	CP046654.1	3289558	3289578	fwd	anti	39	0.386637	3288457	3289674	-
ACGAGATGCAGCATTACCTA	mismatch	GO593_15760	96	ACGAGATGCAGCATTACCAA	AGG	CP046654.1	3289558	3289578	fwd	anti	39	0.442092	3288457	3289674	-
ACGAGCGCCATCAAATAAAA	perfect	GO593_09985	13	ACGAGCGCCATCAAATAAAA	CGG	CP046654.1	2103852	2103872	rev	anti	39		2103840	2104361	+
ACGAGCGCCATCAAATGAAA	mismatch	GO593_09985	13	ACGAGCGCCATCAAATAAAA	CGG	CP046654.1	2103852	2103872	rev	anti	39	0.746073	2103840	2104361	+
ACGAGTCAAACCCGCGAAGT	perfect	GO593_09080	95	ACGAGTCAAACCCGCGAAGT	CGG	CP046654.1	1913028	1913048	rev	anti	39		1912934	1914343	+
ACGAGTCAAACCCGCGACGT	mismatch	GO593_09080	95	ACGAGTCAAACCCGCGAAGT	CGG	CP046654.1	1913028	1913048	rev	anti	39	0.599147	1912934	1914343	+
ACGAGTGTCCCTAACCATTT	mismatch	GO593_07290	65	ACAAGTGTCCCTAACCATTT	AGG	CP046654.1	1533220	1533240	fwd	anti	39	1.03789	1532679	1533305	-
ACGATAACTTACTGAAAAGC	control
ACGATCAGCAAAGGCATTAA	mismatch	GO593_00995	204	ACGATCAGCAAAGTCATTAA	TGG	CP046654.1	172442	172462	fwd	anti	39	0.495784	171788	172666	-
ACGATCAGCAAAGTCATTAA	perfect	GO593_00995	204	ACGATCAGCAAAGTCATTAA	TGG	CP046654.1	172442	172462	fwd	anti	39		171788	172666	-
ACGATCAGCAAAGTCATTTA	mismatch	GO593_00995	204	ACGATCAGCAAAGTCATTAA	TGG	CP046654.1	172442	172462	fwd	anti	39	0.371074	171788	172666	-
ACGATCAGCAGAGTCATTAA	mismatch	GO593_00995	204	ACGATCAGCAAAGTCATTAA	TGG	CP046654.1	172442	172462	fwd	anti	39	0.903734	171788	172666	-
ACGATCCGTAATCGTAACAA	mismatch	GO593_04085	87	ACGATCGGTAATCGTAACAA	TGG	CP046654.1	872444	872464	fwd	anti	39	0.697181	872165	872551	-
ACGATCGGTAAGCGTAACAA	mismatch	GO593_04085	87	ACGATCGGTAATCGTAACAA	TGG	CP046654.1	872444	872464	fwd	anti	39	0.718716	872165	872551	-
ACGATCGGTAATCATAACAA	mismatch	GO593_04085	87	ACGATCGGTAATCGTAACAA	TGG	CP046654.1	872444	872464	fwd	anti	39	0.43314	872165	872551	-
ACGATCGGTAATCGTAACAA	perfect	GO593_04085	87	ACGATCGGTAATCGTAACAA	TGG	CP046654.1	872444	872464	fwd	anti	39		872165	872551	-
ACGATCGGTAATCGTTACAA	mismatch	GO593_04085	87	ACGATCGGTAATCGTAACAA	TGG	CP046654.1	872444	872464	fwd	anti	39	0.596058	872165	872551	-
ACGATCTGGAACATACCACC	perfect	GO593_09975	184	ACGATCTGGAACATACCACC	AGG	CP046654.1	2102449	2102469	rev	anti	39		2102266	2103282	+
ACGATCTGGAACATACCACT	mismatch	GO593_09975	184	ACGATCTGGAACATACCACC	AGG	CP046654.1	2102449	2102469	rev	anti	39	0.336597	2102266	2103282	+
ACGATCTGGAACATAGCACC	mismatch	GO593_09975	184	ACGATCTGGAACATACCACC	AGG	CP046654.1	2102449	2102469	rev	anti	39	0.623922	2102266	2103282	+
ACGATGACACGTTGTTGCAC	mismatch	GO593_01330	1	ACGATGACACGTTGTTGCAT	AGG	CP046654.1	257656	257676	rev	anti	39	0.244794	257656	258789	+
ACGATGACACGTTGTTGCAT	perfect	GO593_01330	1	ACGATGACACGTTGTTGCAT	AGG	CP046654.1	257656	257676	rev	anti	39		257656	258789	+
ACGATGACAGGTTGTTGCAT	mismatch	GO593_01330	1	ACGATGACACGTTGTTGCAT	AGG	CP046654.1	257656	257676	rev	anti	39	0.812219	257656	258789	+
ACGATGATACGTTGTTGCAT	mismatch	GO593_01330	1	ACGATGACACGTTGTTGCAT	AGG	CP046654.1	257656	257676	rev	anti	39	0.976669	257656	258789	+
ACGATGCTACCAGACCTACA	control
ACGATTAAGGACTTCACCGA	mismatch	GO593_01065	41	ACGATTAAGGTCTTCACCGA	CGG	CP046654.1	193376	193396	rev	anti	39	0.754853	193336	193890	+
ACGATTAAGGTATTCACCGA	mismatch	GO593_01065	41	ACGATTAAGGTCTTCACCGA	CGG	CP046654.1	193376	193396	rev	anti	39	0.594314	193336	193890	+
ACGATTAAGGTCTTAACCGA	mismatch	GO593_01065	41	ACGATTAAGGTCTTCACCGA	CGG	CP046654.1	193376	193396	rev	anti	39	0.359258	193336	193890	+
ACGATTAAGGTCTTCACCGA	perfect	GO593_01065	41	ACGATTAAGGTCTTCACCGA	CGG	CP046654.1	193376	193396	rev	anti	39		193336	193890	+
ACGATTAAGGTCTTCACCTA	mismatch	GO593_01065	41	ACGATTAAGGTCTTCACCGA	CGG	CP046654.1	193376	193396	rev	anti	39	0.260405	193336	193890	+
ACGCACTCTGTACATAAAAC	mismatch	GO593_10415	106	ACGCACTCTGTACATAAATC	CGG	CP046654.1	2188835	2188855	rev	anti	39	0.32222	2188730	2188993	+
ACGCACTCTGTACATAAACC	mismatch	GO593_10415	106	ACGCACTCTGTACATAAATC	CGG	CP046654.1	2188835	2188855	rev	anti	39	0.336481	2188730	2188993	+
ACGCACTCTGTACATAAATA	mismatch	GO593_10415	106	ACGCACTCTGTACATAAATC	CGG	CP046654.1	2188835	2188855	rev	anti	39	0.0767145	2188730	2188993	+
ACGCACTCTGTACATAAATC	perfect	GO593_10415	106	ACGCACTCTGTACATAAATC	CGG	CP046654.1	2188835	2188855	rev	anti	39		2188730	2188993	+
ACGCACTCTGTACATAAATT	mismatch	GO593_10415	106	ACGCACTCTGTACATAAATC	CGG	CP046654.1	2188835	2188855	rev	anti	39	0.265579	2188730	2188993	+
ACGCACTCTGTACATAAGTC	mismatch	GO593_10415	106	ACGCACTCTGTACATAAATC	CGG	CP046654.1	2188835	2188855	rev	anti	39	0.683611	2188730	2188993	+
ACGCAGCTAACATCTTGACT	control
ACGCAGGAACAGTGTGCTCA	perfect	GO593_00870	133	ACGCAGGAACAGTGTGCTCA	AGG	CP046654.1	143655	143675	fwd	anti	39		143056	143808	-
ACGCAGGAACAGTGTGCTCG	mismatch	GO593_00870	133	ACGCAGGAACAGTGTGCTCA	AGG	CP046654.1	143655	143675	fwd	anti	39	0.52145	143056	143808	-
ACGCAGGAACATTGTGCTCA	mismatch	GO593_00870	133	ACGCAGGAACAGTGTGCTCA	AGG	CP046654.1	143655	143675	fwd	anti	39	0.686317	143056	143808	-
ACGCAGTTGGCGTACCTTAT	mismatch	GO593_06170	39	ACGGAGTTGGCGTACCTTAT	TGG	CP046654.1	1307494	1307514	fwd	anti	39	0.730853	1307218	1307553	-
ACGCCATTAAAGGCACGTAC	perfect	GO593_01460	74	ACGCCATTAAAGGCACGTAC	TGG	CP046654.1	292072	292092	fwd	anti	39		290868	292166	-
ACGCCTAATTATTCTGCTAC	mismatch	GO593_03340	107	ACGCCTAATTTTTCTGCTAC	GGG	CP046654.1	722657	722677	fwd	anti	39	0.719344	721498	722784	-
ACGCCTAATTTTTCTGCTAA	mismatch	GO593_03340	107	ACGCCTAATTTTTCTGCTAC	GGG	CP046654.1	722657	722677	fwd	anti	39	0.0767145	721498	722784	-
ACGCCTAATTTTTCTGCTAC	perfect	GO593_03340	107	ACGCCTAATTTTTCTGCTAC	GGG	CP046654.1	722657	722677	fwd	anti	39		721498	722784	-
ACGCCTAATTTTTCTGCTAT	mismatch	GO593_03340	107	ACGCCTAATTTTTCTGCTAC	GGG	CP046654.1	722657	722677	fwd	anti	39	0.265579	721498	722784	-
ACGCCTAATTTTTCTGTTAC	mismatch	GO593_03340	107	ACGCCTAATTTTTCTGCTAC	GGG	CP046654.1	722657	722677	fwd	anti	39	0.596729	721498	722784	-
ACGCGACTTAACTGATGCTG	mismatch	GO593_05715	59	ACACGACTTAACTGATGCTG	AGG	CP046654.1	1211882	1211902	fwd	anti	39	1.0734	1211110	1211961	-
ACGCGTAACGAGACGGATAG	control
ACGCTATAAGCTCCGCTTTA	control
ACGCTCAGCAAGCTTGGCAA	mismatch	GO593_12465	179	ACGCTCAGCAAGCTTGGCAT	TGG	CP046654.1	2607964	2607984	rev	anti	39	0.30155	2607786	2608244	+
ACGCTCAGCAAGCTTGGCAT	perfect	GO593_12465	179	ACGCTCAGCAAGCTTGGCAT	TGG	CP046654.1	2607964	2607984	rev	anti	39		2607786	2608244	+
ACGCTCAGCAAGCTTGTCAT	mismatch	GO593_12465	179	ACGCTCAGCAAGCTTGGCAT	TGG	CP046654.1	2607964	2607984	rev	anti	39	0.535376	2607786	2608244	+
ACGCTCAGCAGGCTTGGCAT	mismatch	GO593_12465	179	ACGCTCAGCAAGCTTGGCAT	TGG	CP046654.1	2607964	2607984	rev	anti	39	1.04577	2607786	2608244	+
ACGGAGTGGGCGTACCTTAT	mismatch	GO593_06170	39	ACGGAGTTGGCGTACCTTAT	TGG	CP046654.1	1307494	1307514	fwd	anti	39	0.983224	1307218	1307553	-
ACGGAGTTGGCCTACCTTAT	mismatch	GO593_06170	39	ACGGAGTTGGCGTACCTTAT	TGG	CP046654.1	1307494	1307514	fwd	anti	39	0.602948	1307218	1307553	-
ACGGAGTTGGCGTACCTTAT	perfect	GO593_06170	39	ACGGAGTTGGCGTACCTTAT	TGG	CP046654.1	1307494	1307514	fwd	anti	39		1307218	1307553	-
ACGGAGTTGGCGTATCTTAT	mismatch	GO593_06170	39	ACGGAGTTGGCGTACCTTAT	TGG	CP046654.1	1307494	1307514	fwd	anti	39	0.583631	1307218	1307553	-
ACGGATCAATGTCGTTTTAC	mismatch	GO593_18340	117	ACGGGTCAATGTCGTTTTAC	CGG	CP046654.1	3847544	3847564	fwd	anti	39	0.738956	3847208	3847681	-
ACGGCAATGTGGCACCAAAT	mismatch	GO593_10605	125	ACGGCAATGTTGCACCAAAT	AGG	CP046654.1	2227686	2227706	rev	anti	39	0.796454	2227562	2229601	+
ACGGCAATGTTGCAACAAAT	mismatch	GO593_10605	125	ACGGCAATGTTGCACCAAAT	AGG	CP046654.1	2227686	2227706	rev	anti	39	0.359258	2227562	2229601	+
ACGGCAATGTTGCACAAAAT	mismatch	GO593_10605	125	ACGGCAATGTTGCACCAAAT	AGG	CP046654.1	2227686	2227706	rev	anti	39	0.428894	2227562	2229601	+
ACGGCAATGTTGCACCAAAT	perfect	GO593_10605	125	ACGGCAATGTTGCACCAAAT	AGG	CP046654.1	2227686	2227706	rev	anti	39		2227562	2229601	+
ACGGCAATGTTGCACCAATT	mismatch	GO593_10605	125	ACGGCAATGTTGCACCAAAT	AGG	CP046654.1	2227686	2227706	rev	anti	39	0.442092	2227562	2229601	+
ACGGCAATGTTGCATCAAAT	mismatch	GO593_10605	125	ACGGCAATGTTGCACCAAAT	AGG	CP046654.1	2227686	2227706	rev	anti	39	0.548122	2227562	2229601	+
ACGGCACATTTATTTTCCTC	control
ACGGCAGTAGGTAATGCAGC	perfect	GO593_02060	29	ACGGCAGTAGGTAATGCAGC	AGG	CP046654.1	418217	418237	fwd	anti	39		417187	418266	-
ACGGCATTAAAGGCACGTAC	mismatch	GO593_01460	74	ACGCCATTAAAGGCACGTAC	TGG	CP046654.1	292072	292092	fwd	anti	39	0.917247	290868	292166	-
ACGGCCCGGTATGAAGATAG	control
ACGGCCCTTAAGATCACAAA	mismatch	GO593_03135	122	GCGGCCCTTAAGATCACAAA	TGG	CP046654.1	675086	675106	rev	anti	39	0.943322	674965	675687	+
ACGGCGATGTTGCACCAAAT	mismatch	GO593_10605	125	ACGGCAATGTTGCACCAAAT	AGG	CP046654.1	2227686	2227706	rev	anti	39	1.07668	2227562	2229601	+
ACGGGTCAATGTCGTTTTAC	perfect	GO593_18340	117	ACGGGTCAATGTCGTTTTAC	CGG	CP046654.1	3847544	3847564	fwd	anti	39		3847208	3847681	-
ACGGGTCAATGTCGTTTTAG	mismatch	GO593_18340	117	ACGGGTCAATGTCGTTTTAC	CGG	CP046654.1	3847544	3847564	fwd	anti	39	0.271742	3847208	3847681	-
ACGGGTGAATGTCGTTTTAC	mismatch	GO593_18340	117	ACGGGTCAATGTCGTTTTAC	CGG	CP046654.1	3847544	3847564	fwd	anti	39	0.919084	3847208	3847681	-
ACGGTAAAAACTATAGCGTT	mismatch	GO593_03340	137	ACGGTAAAAACTTTAGCGTT	GGG	CP046654.1	722627	722647	fwd	anti	39	0.569275	721498	722784	-
ACGGTAAAAACTTTAGCGTT	perfect	GO593_03340	137	ACGGTAAAAACTTTAGCGTT	GGG	CP046654.1	722627	722647	fwd	anti	39		721498	722784	-
ACGGTATTTGCCCCAAACAT	mismatch	GO593_18520	147	ACGGTATTTGCCCCAAACTT	CGG	CP046654.1	3891001	3891021	fwd	anti	39	0.357729	3890080	3891168	-
ACGGTATTTGCCCCAAACTG	mismatch	GO593_18520	147	ACGGTATTTGCCCCAAACTT	CGG	CP046654.1	3891001	3891021	fwd	anti	39	0.272134	3890080	3891168	-
ACGGTATTTGCCCCAAACTT	perfect	GO593_18520	147	ACGGTATTTGCCCCAAACTT	CGG	CP046654.1	3891001	3891021	fwd	anti	39		3890080	3891168	-
ACGGTATTTTTTGCTAAACA	mismatch	GO593_09385	88	ACGGTATTTTTTGCTAAACC	AGG	CP046654.1	1979237	1979257	rev	anti	39	0.0412054	1979150	1981072	+
ACGGTATTTTTTGCTAAACC	perfect	GO593_09385	88	ACGGTATTTTTTGCTAAACC	AGG	CP046654.1	1979237	1979257	rev	anti	39		1979150	1981072	+
ACGGTCACTCATTTCCATGA	mismatch	GO593_02060	102	ACGGTGACTCATTTCCATGA	TGG	CP046654.1	418144	418164	fwd	anti	39	0.711598	417187	418266	-
ACGGTCCATAATGACGTACA	perfect	GO593_07570	80	ACGGTCCATAATGACGTACA	TGG	CP046654.1	1588495	1588515	rev	anti	39		1588416	1590635	+
ACGGTGACTCATTTCCATGA	perfect	GO593_02060	102	ACGGTGACTCATTTCCATGA	TGG	CP046654.1	418144	418164	fwd	anti	39		417187	418266	-
ACGGTGACTCATTTTCATGA	mismatch	GO593_02060	102	ACGGTGACTCATTTCCATGA	TGG	CP046654.1	418144	418164	fwd	anti	39	0.548122	417187	418266	-
ACGTAAGATGAAAACTGTCA	mismatch	GO593_08775	86	ACGTAAGATGAAAACTGTCC	AGG	CP046654.1	1847119	1847139	rev	anti	39	0.0767145	1847034	1847654	+
ACGTAAGATGAAAACTGTCC	perfect	GO593_08775	86	ACGTAAGATGAAAACTGTCC	AGG	CP046654.1	1847119	1847139	rev	anti	39		1847034	1847654	+
ACGTAAGTTGAAAACTGTCC	mismatch	GO593_08775	86	ACGTAAGATGAAAACTGTCC	AGG	CP046654.1	1847119	1847139	rev	anti	39	0.954968	1847034	1847654	+
ACGTAATACTTTAAGACTAG	mismatch	GO593_06205	63	ACGTAATACTTTAATACTAG	AGG	CP046654.1	1317188	1317208	fwd	anti	39	0.377133	1314803	1317271	-
ACGTAATACTTTAATACTAC	mismatch	GO593_06205	63	ACGTAATACTTTAATACTAG	AGG	CP046654.1	1317188	1317208	fwd	anti	39	-0.0566877	1314803	1317271	-
ACGTAATACTTTAATACTAG	perfect	GO593_06205	63	ACGTAATACTTTAATACTAG	AGG	CP046654.1	1317188	1317208	fwd	anti	39		1314803	1317271	-
ACGTAATACTTTAGTACTAG	mismatch	GO593_06205	63	ACGTAATACTTTAATACTAG	AGG	CP046654.1	1317188	1317208	fwd	anti	39	0.603064	1314803	1317271	-
ACGTCTCGACATCCATGCCA	perfect	GO593_03265	63	ACGTCTCGACATCCATGCCA	AGG	CP046654.1	704609	704629	rev	anti	39		704547	705557	+
ACGTCTCGACATCCATTCCA	mismatch	GO593_03265	63	ACGTCTCGACATCCATGCCA	AGG	CP046654.1	704609	704629	rev	anti	39	0.535376	704547	705557	+
ACGTCTCGACATCCCTGCCA	mismatch	GO593_03265	63	ACGTCTCGACATCCATGCCA	AGG	CP046654.1	704609	704629	rev	anti	39	0.577493	704547	705557	+
ACGTGACCAGTTAGGTATCC	control
ACGTGCAAGGGGTCAGAACA	control
ACGTGTTAGCATGTCGACAA	mismatch	GO593_04130	18	ACGTGTTAGCATGTCGGCAA	CGG	CP046654.1	876933	876953	fwd	anti	39	0.54064	876576	876971	-
ACGTGTTAGCATGTCGGCAA	perfect	GO593_04130	18	ACGTGTTAGCATGTCGGCAA	CGG	CP046654.1	876933	876953	fwd	anti	39		876576	876971	-
ACGTTAAAGTGCCACAAATT	control
ACGTTAGTATCTTTTTCGTT	control
ACGTTATTTACGTTAAATGC	mismatch	GO593_15425	64	AAGTTATTTACGTTAAATGC	TGG	CP046654.1	3221505	3221525	rev	anti	39	0.817299	3221442	3222479	+
ACGTTCACCTGTATTTTTAT	perfect	GO593_05260	120	ACGTTCACCTGTATTTTTAT	CGG	CP046654.1	1105534	1105554	fwd	anti	39		1105093	1105674	-
ACGTTCACTGGTAAGAAAAT	control
ACGTTCAGCTGTATTTTTAT	mismatch	GO593_05260	120	ACGTTCACCTGTATTTTTAT	CGG	CP046654.1	1105534	1105554	fwd	anti	39	0.840796	1105093	1105674	-
ACGTTCGCCTGTATTTTTAT	mismatch	GO593_05260	120	ACGTTCACCTGTATTTTTAT	CGG	CP046654.1	1105534	1105554	fwd	anti	39	0.991246	1105093	1105674	-
ACGTTCGCTACTCGGTTTAA	mismatch	GO593_17740	149	ACGTTCGCTACTTGGTTTAA	AGG	CP046654.1	3715730	3715750	fwd	anti	39	0.619045	3715345	3715899	-
ACGTTCGCTACTTGGTTTAA	perfect	GO593_17740	149	ACGTTCGCTACTTGGTTTAA	AGG	CP046654.1	3715730	3715750	fwd	anti	39		3715345	3715899	-
ACGTTTAAAACGACGGCTAA	mismatch	GO593_04165	159	ACGTTTAATACGACGGCTAA	TGG	CP046654.1	879323	879343	fwd	anti	39	0.795384	879089	879502	-
ACGTTTAATACGAAGGCTAA	mismatch	GO593_04165	159	ACGTTTAATACGACGGCTAA	TGG	CP046654.1	879323	879343	fwd	anti	39	0.371383	879089	879502	-
ACGTTTAATACGACGGCTAA	perfect	GO593_04165	159	ACGTTTAATACGACGGCTAA	TGG	CP046654.1	879323	879343	fwd	anti	39		879089	879502	-
ACGTTTAATACGACGGCTCA	mismatch	GO593_04165	159	ACGTTTAATACGACGGCTAA	TGG	CP046654.1	879323	879343	fwd	anti	39	0.351128	879089	879502	-
ACGTTTAATACTACGGCTAA	mismatch	GO593_04165	159	ACGTTTAATACGACGGCTAA	TGG	CP046654.1	879323	879343	fwd	anti	39	0.57979	879089	879502	-
ACGTTTAGATAAACGATAAA	perfect	GO593_10280	341	ACGTTTAGATAAACGATAAA	CGG	CP046654.1	2167807	2167827	rev	anti	39		2167467	2168201	+
ACGTTTAGATAAACGATAAG	mismatch	GO593_10280	341	ACGTTTAGATAAACGATAAA	CGG	CP046654.1	2167807	2167827	rev	anti	39	0.308396	2167467	2168201	+
ACGTTTAGATAAACGATACA	mismatch	GO593_10280	341	ACGTTTAGATAAACGATAAA	CGG	CP046654.1	2167807	2167827	rev	anti	39	0.244601	2167467	2168201	+
ACGTTTAGATAATCGATAAA	mismatch	GO593_10280	341	ACGTTTAGATAAACGATAAA	CGG	CP046654.1	2167807	2167827	rev	anti	39	0.58262	2167467	2168201	+
ACTAAAACAGGACCTCTTGG	mismatch	GO593_04340	127	ACTAAAACAGGACCTGTTGG	CGG	CP046654.1	912167	912187	rev	anti	39	0.402019	912041	912643	+
ACTAAAACAGGACCTGTTAG	mismatch	GO593_04340	127	ACTAAAACAGGACCTGTTGG	CGG	CP046654.1	912167	912187	rev	anti	39	0.301178	912041	912643	+
ACTAAAACAGGACCTGTTGC	mismatch	GO593_04340	127	ACTAAAACAGGACCTGTTGG	CGG	CP046654.1	912167	912187	rev	anti	39	0.0853484	912041	912643	+
ACTAAAACAGGACCTGTTGG	perfect	GO593_04340	127	ACTAAAACAGGACCTGTTGG	CGG	CP046654.1	912167	912187	rev	anti	39		912041	912643	+
ACTAAAATAAAACCGATTAG	mismatch	GO593_09995	34	AATAAAATAAAACCGATTAG	CGG	CP046654.1	2104699	2104719	rev	anti	39	0.78179	2104666	2106555	+
ACTAAAGCATTAATTTGTGG	mismatch	GO593_17990	176	ACTAAAGCATTAATTTGTTG	CGG	CP046654.1	3767072	3767092	fwd	anti	39	0.257295	3766234	3767268	-
ACTAAAGCATTAATTTGTTG	perfect	GO593_17990	176	ACTAAAGCATTAATTTGTTG	CGG	CP046654.1	3767072	3767092	fwd	anti	39		3766234	3767268	-
ACTAAAGCATTAATTTGTTT	mismatch	GO593_17990	176	ACTAAAGCATTAATTTGTTG	CGG	CP046654.1	3767072	3767092	fwd	anti	39	-0.00882758	3766234	3767268	-
ACTAAGCTGTAGAAGTCCGG	control
ACTAATAATGTCAAACTGCT	control
ACTACACAAACTGAAAGATA	mismatch	GO593_08385	116	ACTACACAAACTGAAAGATC	GGG	CP046654.1	1768481	1768501	fwd	anti	39	0.0412054	1766905	1768617	-
ACTACACAAACTGAAAGATC	perfect	GO593_08385	116	ACTACACAAACTGAAAGATC	GGG	CP046654.1	1768481	1768501	fwd	anti	39		1766905	1768617	-
ACTACACAAACTGAGAGATC	mismatch	GO593_08385	116	ACTACACAAACTGAAAGATC	GGG	CP046654.1	1768481	1768501	fwd	anti	39	0.626448	1766905	1768617	-
ACTACAGGACGAATAACAAT	mismatch	GO593_15460	232	TCTACAGGACGAATAACAAT	TGG	CP046654.1	3229924	3229944	rev	anti	39	0.893347	3229693	3230580	+
ACTACAGGGATTGGAAGACC	perfect	GO593_07935	154	ACTACAGGGATTGGAAGACC	TGG	CP046654.1	1660855	1660875	rev	anti	39		1660702	1661130	+
ACTACAGGGATTGGAAGACG	mismatch	GO593_07935	154	ACTACAGGGATTGGAAGACC	TGG	CP046654.1	1660855	1660875	rev	anti	39	0.307251	1660702	1661130	+
ACTACGAACAGGGTCTAAAC	mismatch	GO593_05625	39	ACGACGAACAGGGTCTAAAC	CGG	CP046654.1	1190662	1190682	fwd	anti	39	0.791684	1188838	1190721	-
ACTACTCAAACTGAAAGATC	mismatch	GO593_08385	116	ACTACACAAACTGAAAGATC	GGG	CP046654.1	1768481	1768501	fwd	anti	39	0.870128	1766905	1768617	-
ACTACTGCACCAACTTCCCG	perfect	GO593_17730	143	ACTACTGCACCAACTTCCCG	AGG	CP046654.1	3714424	3714444	fwd	anti	39		3713763	3714587	-
ACTAGAACAGGACCTGTTGG	mismatch	GO593_04340	127	ACTAAAACAGGACCTGTTGG	CGG	CP046654.1	912167	912187	rev	anti	39	1.01541	912041	912643	+
ACTATTCAAAAAAAAATTAA	control
ACTCAGAACGACCAATTAAG	control
ACTCATAGAAATTACGTGGA	mismatch	GO593_18020	28	ACTCATTGAAATTACGTGGA	CGG	CP046654.1	3775814	3775834	fwd	anti	39	0.806856	3773754	3775862	-
ACTCATTGAAATGACGTGGA	mismatch	GO593_18020	28	ACTCATTGAAATTACGTGGA	CGG	CP046654.1	3775814	3775834	fwd	anti	39	0.610876	3773754	3775862	-
ACTCATTGAAATTAAGTGGA	mismatch	GO593_18020	28	ACTCATTGAAATTACGTGGA	CGG	CP046654.1	3775814	3775834	fwd	anti	39	0.28824	3773754	3775862	-
ACTCATTGAAATTACGTGGA	perfect	GO593_18020	28	ACTCATTGAAATTACGTGGA	CGG	CP046654.1	3775814	3775834	fwd	anti	39		3773754	3775862	-
ACTCATTGGAATTACGTGGA	mismatch	GO593_18020	28	ACTCATTGAAATTACGTGGA	CGG	CP046654.1	3775814	3775834	fwd	anti	39	0.979774	3773754	3775862	-
ACTCCACAAACTGAAAGATC	mismatch	GO593_08385	116	ACTACACAAACTGAAAGATC	GGG	CP046654.1	1768481	1768501	fwd	anti	39	0.798419	1766905	1768617	-
ACTCCCTAAGCCAATATATG	mismatch	GO593_09350	14	ACTTCCTAAGCCAATATATG	TGG	CP046654.1	1973194	1973214	rev	anti	39	0.783772	1973181	1973663	+
ACTCCTCTTGAACTTATTAT	control
ACTCGATAAGGCAATTATGC	control
ACTGAAGCTCGGAGTTGGGA	control
ACTGGTATCCTACCTATTGT	control
ACTGGTCATTTTGACGGATA	mismatch	GO593_10710	49	ACTGGTCATTTTTACGGATA	CGG	CP046654.1	2250872	2250892	fwd	anti	39	0.610876	2249928	2250941	-
ACTGGTCATTTTTACGGATA	perfect	GO593_10710	49	ACTGGTCATTTTTACGGATA	CGG	CP046654.1	2250872	2250892	fwd	anti	39		2249928	2250941	-
ACTGGTCATTTTTACTGATA	mismatch	GO593_10710	49	ACTGGTCATTTTTACGGATA	CGG	CP046654.1	2250872	2250892	fwd	anti	39	0.378861	2249928	2250941	-
ACTGGTTTTCGTCACATATT	mismatch	GO593_07685	26	AGTGGTTTTCGTCACATATT	TGG	CP046654.1	1612390	1612410	rev	anti	39	0.714224	1612365	1613435	+
ACTGTCTTAAAGTAGCAACA	mismatch	GO593_01735	31	CCTGTCTTAAAGTAGCAACA	TGG	CP046654.1	352552	352572	fwd	anti	39	0.810547	351878	352603	-
ACTGTTGCAGTTTTAACATT	mismatch	GO593_06240	157	ACTGTTGCAGTTTTAGCATT	TGG	CP046654.1	1322784	1322804	rev	anti	39	0.419634	1322628	1324388	+
ACTGTTGCAGTTTTAGCATG	mismatch	GO593_06240	157	ACTGTTGCAGTTTTAGCATT	TGG	CP046654.1	1322784	1322804	rev	anti	39	0.201116	1322628	1324388	+
ACTGTTGCAGTTTTAGCATT	perfect	GO593_06240	157	ACTGTTGCAGTTTTAGCATT	TGG	CP046654.1	1322784	1322804	rev	anti	39		1322628	1324388	+
ACTGTTGCAGTTTTAGCTTT	mismatch	GO593_06240	157	ACTGTTGCAGTTTTAGCATT	TGG	CP046654.1	1322784	1322804	rev	anti	39	0.512566	1322628	1324388	+
ACTTAGCTCCTGTGCATCGC	control
ACTTCCGTCAGTAATCCCAT	control
ACTTCCTAAGCCAATATATC	mismatch	GO593_09350	14	ACTTCCTAAGCCAATATATG	TGG	CP046654.1	1973194	1973214	rev	anti	39	0.0143302	1973181	1973663	+
ACTTCCTAAGCCAATATATG	perfect	GO593_09350	14	ACTTCCTAAGCCAATATATG	TGG	CP046654.1	1973194	1973214	rev	anti	39		1973181	1973663	+
ACTTCCTAAGCCAATATATT	mismatch	GO593_09350	14	ACTTCCTAAGCCAATATATG	TGG	CP046654.1	1973194	1973214	rev	anti	39	0.0621903	1973181	1973663	+
ACTTCCTAAGCCATTATATG	mismatch	GO593_09350	14	ACTTCCTAAGCCAATATATG	TGG	CP046654.1	1973194	1973214	rev	anti	39	0.538546	1973181	1973663	+
ACTTCTTCTTGTATACGTAT	control
ACTTCTTGGGCTAAATGGTT	perfect	GO593_05625	92	ACTTCTTGGGCTAAATGGTT	AGG	CP046654.1	1190609	1190629	fwd	anti	39		1188838	1190721	-
ACTTCTTGGGCTTAATGGTT	mismatch	GO593_05625	92	ACTTCTTGGGCTAAATGGTT	AGG	CP046654.1	1190609	1190629	fwd	anti	39	0.689147	1188838	1190721	-
ACTTGCAACTTTAGCGGTAA	mismatch	GO593_08195	215	ACTTGCAACTTTAGCGGTAC	TGG	CP046654.1	1716723	1716743	rev	anti	39	0.112223	1716509	1719208	+
ACTTGCAACTTTAGCGGTAC	perfect	GO593_08195	215	ACTTGCAACTTTAGCGGTAC	TGG	CP046654.1	1716723	1716743	rev	anti	39		1716509	1719208	+
ACTTGTACAGTAGGTGAAAT	mismatch	GO593_08380	16	AGTTGTACAGTAGGTGAAAT	AGG	CP046654.1	1766567	1766587	rev	anti	39	0.714224	1766552	1766809	+
ACTTGTTGCGATAGAAAACT	perfect	GO593_05260	87	ACTTGTTGCGATAGAAAACT	GGG	CP046654.1	1105567	1105587	fwd	anti	39		1105093	1105674	-
ACTTGTTGCGATAGCAAACT	mismatch	GO593_05260	87	ACTTGTTGCGATAGAAAACT	GGG	CP046654.1	1105567	1105587	fwd	anti	39	0.435457	1105093	1105674	-
ACTTGTTGTGAACCTTGACC	mismatch	GO593_10275	61	ACTTTTTGTGAACCTTGACC	TGG	CP046654.1	2166544	2166564	rev	anti	39	0.8016	2166484	2167470	+
ACTTTAACGCCAGCTACAAC	mismatch	GO593_02650	155	ACTTTAGCGCCAGCTACAAC	TGG	CP046654.1	574849	574869	fwd	anti	39	0.856832	574713	575024	-
ACTTTAGCCCCAGCTACAAC	mismatch	GO593_02650	155	ACTTTAGCGCCAGCTACAAC	TGG	CP046654.1	574849	574869	fwd	anti	39	0.721218	574713	575024	-
ACTTTAGCGCCAGCTACAAC	perfect	GO593_02650	155	ACTTTAGCGCCAGCTACAAC	TGG	CP046654.1	574849	574869	fwd	anti	39		574713	575024	-
ACTTTCAAATTTTCTGCTGA	mismatch	GO593_11615	125	ACTTTCAAATTTTCTGCTGT	AGG	CP046654.1	2446624	2446644	fwd	anti	39	0.124005	2446017	2446769	-
ACTTTCAAATTTTCTGCTGT	perfect	GO593_11615	125	ACTTTCAAATTTTCTGCTGT	AGG	CP046654.1	2446624	2446644	fwd	anti	39		2446017	2446769	-
ACTTTCAATTGGTTTAGATA	mismatch	GO593_05405	14	TCTTTCAATTGGTTTAGATA	AGG	CP046654.1	1141280	1141300	fwd	anti	39	0.822329	1140219	1141314	-
ACTTTCGAATTTTCTGCTGT	mismatch	GO593_11615	125	ACTTTCAAATTTTCTGCTGT	AGG	CP046654.1	2446624	2446644	fwd	anti	39	0.991246	2446017	2446769	-
ACTTTCTTATTTATGCCTTT	control
ACTTTGATAGTCAGCAACAA	mismatch	GO593_07945	77	ACCTTGATAGTCAGCAACAA	CGG	CP046654.1	1662225	1662245	rev	anti	39	0.888545	1662149	1662655	+
ACTTTGGTAGTTTATAATTT	control
ACTTTTACGGTTTTGCTGAA	perfect	GO593_10270	8	ACTTTTACGGTTTTGCTGAA	CGG	CP046654.1	2166153	2166173	rev	anti	39		2166146	2166331	+
ACTTTTACGGTTTTGCTGCA	mismatch	GO593_10270	8	ACTTTTACGGTTTTGCTGAA	CGG	CP046654.1	2166153	2166173	rev	anti	39	0.315619	2166146	2166331	+
ACTTTTATTCTCAAATTTGG	control
ACTTTTTGTGAACCTTGACA	mismatch	GO593_10275	61	ACTTTTTGTGAACCTTGACC	TGG	CP046654.1	2166544	2166564	rev	anti	39	0.0767145	2166484	2167470	+
ACTTTTTGTGAACCTTGACC	perfect	GO593_10275	61	ACTTTTTGTGAACCTTGACC	TGG	CP046654.1	2166544	2166564	rev	anti	39		2166484	2167470	+
ACTTTTTTTGTGGGGAGTAA	mismatch	GO593_08800	128	ACTTTTTTTGTGGTGAGTAA	AGG	CP046654.1	1851059	1851079	fwd	anti	39	0.460275	1850365	1851207	-
ACTTTTTTTGTGGTGAGTAA	perfect	GO593_08800	128	ACTTTTTTTGTGGTGAGTAA	AGG	CP046654.1	1851059	1851079	fwd	anti	39		1850365	1851207	-
ACTTTTTTTGTGGTGAGTGA	mismatch	GO593_08800	128	ACTTTTTTTGTGGTGAGTAA	AGG	CP046654.1	1851059	1851079	fwd	anti	39	0.471101	1850365	1851207	-
AGAAAATGGTGCGGTGAGAG	control
AGAAACTTGCTGGCCGCTAC	mismatch	GO593_09995	161	AAAAACTTGCTGGCCGCTAC	TGG	CP046654.1	2104826	2104846	rev	anti	39	1.18583	2104666	2106555	+
AGAAATATTAGTACAGATGG	control
AGAACATTGGTTAATGTAAT	mismatch	GO593_09595	115	GGAACATTGGTTAATGTAAT	TGG	CP046654.1	2021989	2022009	rev	anti	39	0.801286	2021875	2023131	+
AGAACGTTGATCCCACCATT	mismatch	GO593_06510	57	AGAATGTTGATCCCACCATT	TGG	CP046654.1	1378120	1378140	fwd	anti	39	0.77426	1377484	1378197	-
AGAAGCTAAGCCTTGTATAG	mismatch	GO593_09360	17	AGCAGCTAAGCCTTGTATAG	TGG	CP046654.1	1974538	1974558	rev	anti	39	0.73519	1974522	1975370	+
AGAATATAGTTTGAAATTGG	mismatch	GO593_13215	310	GGAATATAGTTTGAAATTGG	AGG	CP046654.1	2754952	2754972	rev	anti	39	0.801286	2754643	2755101	+
AGAATCAAAATTGTTCATAA	control
AGAATCAGCAATGCATTAGC	mismatch	GO593_05480	152	TGAATCAGCAATGCATTAGC	AGG	CP046654.1	1159939	1159959	fwd	anti	39	0.928856	1159209	1160111	-
AGAATCATTGCCGCAAGTAA	perfect	GO593_09595	82	AGAATCATTGCCGCAAGTAA	CGG	CP046654.1	2021956	2021976	rev	anti	39		2021875	2023131	+
AGAATGTTGATCCCACCATA	mismatch	GO593_06510	57	AGAATGTTGATCCCACCATT	TGG	CP046654.1	1378120	1378140	fwd	anti	39	0.195023	1377484	1378197	-
AGAATGTTGATCCCACCATT	perfect	GO593_06510	57	AGAATGTTGATCCCACCATT	TGG	CP046654.1	1378120	1378140	fwd	anti	39		1377484	1378197	-
AGAATTCGAGGTTTGTAGCT	control
AGAATTGCTTCGGCGATCAT	mismatch	GO593_17715	182	CGAATTGCTTCGGCGATCAT	CGG	CP046654.1	3710969	3710989	fwd	anti	39	0.881565	3708646	3711171	-
AGAATTTTTATCTTGTTCTT	control
AGACAATTCAACAACAGAGC	mismatch	GO593_04195	21	AGACAATTCAACAGCAGAGC	CGG	CP046654.1	882604	882624	fwd	anti	39	0.468649	882043	882645	-
AGACAATTCAACAGCAGAGC	perfect	GO593_04195	21	AGACAATTCAACAGCAGAGC	CGG	CP046654.1	882604	882624	fwd	anti	39		882043	882645	-
AGACAATTCCTGGTTTAGTC	mismatch	GO593_18610	24	AGAGAATTCCTGGTTTAGTC	AGG	CP046654.1	3911371	3911391	rev	anti	39	0.659835	3911348	3912226	+
AGACACGTGATGACGTTGTT	mismatch	GO593_10375	101	AGACTCGTGATGACGTTGTT	CGG	CP046654.1	2180578	2180598	rev	anti	39	0.795508	2180478	2181761	+
AGACATCCGCGCGTATCTTC	mismatch	GO593_09970	169	AGACGTCCGCGCGTATCTTC	AGG	CP046654.1	2099746	2099766	rev	anti	39	0.845483	2099578	2102262	+
AGACCATAACCACAAGCTTT	mismatch	GO593_17730	170	AGACCATAACCCCAAGCTTT	AGG	CP046654.1	3714397	3714417	fwd	anti	39	0.594314	3713763	3714587	-
AGACCATAACCCCAAGCGTT	mismatch	GO593_17730	170	AGACCATAACCCCAAGCTTT	AGG	CP046654.1	3714397	3714417	fwd	anti	39	0.540823	3713763	3714587	-
AGACCATAACCCCAAGCTTT	perfect	GO593_17730	170	AGACCATAACCCCAAGCTTT	AGG	CP046654.1	3714397	3714417	fwd	anti	39		3713763	3714587	-
AGACCGGCACAAAAACCACG	mismatch	GO593_04650	23	ACACCGGCACAAAAACCACG	CGG	CP046654.1	979461	979481	fwd	anti	39	1.04265	978554	979504	-
AGACGCCGTAAACAGGTTTT	control
AGACGTCCGCGCGTATCTTC	perfect	GO593_09970	169	AGACGTCCGCGCGTATCTTC	AGG	CP046654.1	2099746	2099766	rev	anti	39		2099578	2102262	+
AGACGTCCGCGCGTATCTTT	mismatch	GO593_09970	169	AGACGTCCGCGCGTATCTTC	AGG	CP046654.1	2099746	2099766	rev	anti	39	0.407615	2099578	2102262	+
AGACTCGTGATGACGTTGTT	perfect	GO593_10375	101	AGACTCGTGATGACGTTGTT	CGG	CP046654.1	2180578	2180598	rev	anti	39		2180478	2181761	+
AGACTGATGCAGCACCTAGA	mismatch	GO593_10335	76	CGACTGATGCAGCACCTAGA	GGG	CP046654.1	2176675	2176695	fwd	anti	39	0.917074	2175821	2176771	-
AGACTGGTTTTTGCTGGATA	mismatch	GO593_01975	102	AGGCTGGTTTTTGCTGGATA	TGG	CP046654.1	397628	397648	rev	anti	39	0.796948	397527	397847	+
AGACTGTACCATGTGCTGAA	perfect	GO593_05485	96	AGACTGTACCATGTGCTGAA	CGG	CP046654.1	1161281	1161301	fwd	anti	39		1160222	1161397	-
AGACTGTACCATGTGCTGCA	mismatch	GO593_05485	96	AGACTGTACCATGTGCTGAA	CGG	CP046654.1	1161281	1161301	fwd	anti	39	0.386637	1160222	1161397	-
AGACTTTGTTGATCATACCA	perfect	GO593_04110	130	AGACTTTGTTGATCATACCA	CGG	CP046654.1	875007	875027	fwd	anti	39		874981	875157	-
AGACTTTGTTGATCATACCG	mismatch	GO593_04110	130	AGACTTTGTTGATCATACCA	CGG	CP046654.1	875007	875027	fwd	anti	39	0.379414	874981	875157	-
AGAGAATTCCTGGTTTAGTA	mismatch	GO593_18610	24	AGAGAATTCCTGGTTTAGTC	AGG	CP046654.1	3911371	3911391	rev	anti	39	0.0767145	3911348	3912226	+
AGAGAATTCCTGGTTTAGTC	perfect	GO593_18610	24	AGAGAATTCCTGGTTTAGTC	AGG	CP046654.1	3911371	3911391	rev	anti	39		3911348	3912226	+
AGAGCTCCGTCATTCTCTCC	control
AGAGGTGATCAAGACGTAAA	mismatch	GO593_18520	16	AGAGTTGATCAAGACGTAAA	CGG	CP046654.1	3891132	3891152	fwd	anti	39	0.766091	3890080	3891168	-
AGAGTCTTCGAAATTTCATC	control
AGAGTGATTTTTGTGATGCA	mismatch	GO593_04140	86	AGAGTGATTTTTGTGATGCG	AGG	CP046654.1	877728	877748	fwd	anti	39	0.138472	877298	877834	-
AGAGTGATTTTTGTGATGCC	mismatch	GO593_04140	86	AGAGTGATTTTTGTGATGCG	AGG	CP046654.1	877728	877748	fwd	anti	39	0.0498393	877298	877834	-
AGAGTGATTTTTGTGATGCG	perfect	GO593_04140	86	AGAGTGATTTTTGTGATGCG	AGG	CP046654.1	877728	877748	fwd	anti	39		877298	877834	-
AGAGTTGATAAAGACGTAAA	mismatch	GO593_18520	16	AGAGTTGATCAAGACGTAAA	CGG	CP046654.1	3891132	3891152	fwd	anti	39	0.581682	3890080	3891168	-
AGAGTTGATCAAGACGTAAA	perfect	GO593_18520	16	AGAGTTGATCAAGACGTAAA	CGG	CP046654.1	3891132	3891152	fwd	anti	39		3890080	3891168	-
AGATAACTGTGACCGCGTAC	control
AGATAATTCAACAGCAGAGC	mismatch	GO593_04195	21	AGACAATTCAACAGCAGAGC	CGG	CP046654.1	882604	882624	fwd	anti	39	0.911084	882043	882645	-
AGATACAGGTAACGCGACAT	mismatch	GO593_10155	125	AGTTACAGGTAACGCGACAT	CGG	CP046654.1	2140603	2140623	rev	anti	39	0.853499	2140479	2141888	+
AGATACTATCTAATTGGACG	control
AGATAGCGCAAACCCAAACA	control
AGATATTGGGAATGTATGCG	control
AGATGAAAGGGTAAAAGAAG	mismatch	GO593_18630	20	AGATGAAAGGGTTAAAGAAG	TGG	CP046654.1	3913708	3913728	rev	anti	39	0.569275	3913689	3915134	+
AGATGAAAGGGTTAAAAAAG	mismatch	GO593_18630	20	AGATGAAAGGGTTAAAGAAG	TGG	CP046654.1	3913708	3913728	rev	anti	39	0.434113	3913689	3915134	+
AGATGAAAGGGTTAAAGAAA	mismatch	GO593_18630	20	AGATGAAAGGGTTAAAGAAG	TGG	CP046654.1	3913708	3913728	rev	anti	39	0.102963	3913689	3915134	+
AGATGAAAGGGTTAAAGAAC	mismatch	GO593_18630	20	AGATGAAAGGGTTAAAGAAG	TGG	CP046654.1	3913708	3913728	rev	anti	39	0.0143302	3913689	3915134	+
AGATGAAAGGGTTAAAGAAG	perfect	GO593_18630	20	AGATGAAAGGGTTAAAGAAG	TGG	CP046654.1	3913708	3913728	rev	anti	39		3913689	3915134	+
AGATGAAAGGGTTAAAGAAT	mismatch	GO593_18630	20	AGATGAAAGGGTTAAAGAAG	TGG	CP046654.1	3913708	3913728	rev	anti	39	0.0621903	3913689	3915134	+
AGATGGACGTGCGGCAATTT	mismatch	GO593_15765	87	AGATTGACGTGCGGCAATTT	CGG	CP046654.1	3290042	3290062	fwd	anti	39	0.837109	3289676	3290149	-
AGATGGGTTAAAACGTGTCC	mismatch	GO593_10500	93	AGTTGGGTTAAAACGTGTCC	CGG	CP046654.1	2206014	2206034	fwd	anti	39	0.853499	2204898	2206127	-
AGATGTGCCCAGCTTAAATA	control
AGATTCGGTTATTAACCATT	control
AGATTGACGTCCGGCAATTT	mismatch	GO593_15765	87	AGATTGACGTGCGGCAATTT	CGG	CP046654.1	3290042	3290062	fwd	anti	39	0.609668	3289676	3290149	-
AGATTGACGTGAGGCAATTT	mismatch	GO593_15765	87	AGATTGACGTGCGGCAATTT	CGG	CP046654.1	3290042	3290062	fwd	anti	39	0.594314	3289676	3290149	-
AGATTGACGTGCGGCAATTG	mismatch	GO593_15765	87	AGATTGACGTGCGGCAATTT	CGG	CP046654.1	3290042	3290062	fwd	anti	39	0.272134	3289676	3290149	-
AGATTGACGTGCGGCAATTT	perfect	GO593_15765	87	AGATTGACGTGCGGCAATTT	CGG	CP046654.1	3290042	3290062	fwd	anti	39		3289676	3290149	-
AGATTGATTCTAAAAAGTCC	control
AGATTGATTTAAGGACGCGG	control
AGATTTCTATTGGTAATAGT	control
AGATTTTAGTAGTCAGTATC	control
AGATTTTGAGCTATCCTACG	control
AGATTTTGCAAATTGCTATT	control
AGCAAAAATATATAAAACTC	mismatch	GO593_13540	11	AGCAACAATATATAAAACTC	TGG	CP046654.1	2810702	2810722	rev	anti	39	0.596437	2810692	2811240	+
AGCAACAAATGAATTGCACA	control
AGCAACAATATATAAAAATC	mismatch	GO593_13540	11	AGCAACAATATATAAAACTC	TGG	CP046654.1	2810702	2810722	rev	anti	39	0.238876	2810692	2811240	+
AGCAACAATATATAAAACTC	perfect	GO593_13540	11	AGCAACAATATATAAAACTC	TGG	CP046654.1	2810702	2810722	rev	anti	39		2810692	2811240	+
AGCAACTCAGCGCTAATTTT	control
AGCAAGCGCTTCTGCGGTCA	mismatch	GO593_09435	17	AGCAAGCGCTTCTGTGGTCA	GGG	CP046654.1	1987432	1987452	rev	anti	39	0.562846	1987416	1988396	+
AGCAAGCGCTTCTGTGGTCA	perfect	GO593_09435	17	AGCAAGCGCTTCTGTGGTCA	GGG	CP046654.1	1987432	1987452	rev	anti	39		1987416	1988396	+
AGCAATATCAGACAGATTAA	mismatch	GO593_05780	200	AGCAATATCAGACAGATTTA	CGG	CP046654.1	1223713	1223733	rev	anti	39	0.251202	1223514	1224431	+
AGCAATATCAGACAGATTTA	perfect	GO593_05780	200	AGCAATATCAGACAGATTTA	CGG	CP046654.1	1223713	1223733	rev	anti	39		1223514	1224431	+
AGCAATATCATACAGATTTA	mismatch	GO593_05780	200	AGCAATATCAGACAGATTTA	CGG	CP046654.1	1223713	1223733	rev	anti	39	0.551002	1223514	1224431	+
AGCACCGATTCCCTCAAATT	mismatch	GO593_15950	107	ACCACCGATTCCCTCAAATT	CGG	CP046654.1	3332323	3332343	rev	anti	39	0.971636	3332217	3333392	+
AGCACTCATAATGATAATTA	control
AGCAGACTCTAAAATATAAA	mismatch	GO593_05425	162	AGCAGACTCTAAAATATAAC	CGG	CP046654.1	1146042	1146062	fwd	anti	39	0.00569635	1144887	1146224	-
AGCAGACTCTAAAATATAAC	perfect	GO593_05425	162	AGCAGACTCTAAAATATAAC	CGG	CP046654.1	1146042	1146062	fwd	anti	39		1144887	1146224	-
AGCAGATCGACTTCAAATTG	mismatch	GO593_17735	209	AGCAGATCGACTTCATATTG	TGG	CP046654.1	3715110	3715130	fwd	anti	39	0.511694	3714587	3715339	-
AGCAGATCGACTTCATACTG	mismatch	GO593_17735	209	AGCAGATCGACTTCATATTG	TGG	CP046654.1	3715110	3715130	fwd	anti	39	0.477973	3714587	3715339	-
AGCAGATCGACTTCATATTC	mismatch	GO593_17735	209	AGCAGATCGACTTCATATTG	TGG	CP046654.1	3715110	3715130	fwd	anti	39	0.0498393	3714587	3715339	-
AGCAGATCGACTTCATATTG	perfect	GO593_17735	209	AGCAGATCGACTTCATATTG	TGG	CP046654.1	3715110	3715130	fwd	anti	39		3714587	3715339	-
AGCAGATCGACTTCATATTT	mismatch	GO593_17735	209	AGCAGATCGACTTCATATTG	TGG	CP046654.1	3715110	3715130	fwd	anti	39	0.0976994	3714587	3715339	-
AGCAGATCGACTTCTTATTG	mismatch	GO593_17735	209	AGCAGATCGACTTCATATTG	TGG	CP046654.1	3715110	3715130	fwd	anti	39	0.526421	3714587	3715339	-
AGCAGCTAAGCCTCGTATAG	mismatch	GO593_09360	17	AGCAGCTAAGCCTTGTATAG	TGG	CP046654.1	1974538	1974558	rev	anti	39	0.539462	1974522	1975370	+
AGCAGCTAAGCCTTGCATAG	mismatch	GO593_09360	17	AGCAGCTAAGCCTTGTATAG	TGG	CP046654.1	1974538	1974558	rev	anti	39	0.561465	1974522	1975370	+
AGCAGCTAAGCCTTGTATAC	mismatch	GO593_09360	17	AGCAGCTAAGCCTTGTATAG	TGG	CP046654.1	1974538	1974558	rev	anti	39	0.0853484	1974522	1975370	+
AGCAGCTAAGCCTTGTATAG	perfect	GO593_09360	17	AGCAGCTAAGCCTTGTATAG	TGG	CP046654.1	1974538	1974558	rev	anti	39		1974522	1975370	+
AGCAGCTAAGCCTTGTATAT	mismatch	GO593_09360	17	AGCAGCTAAGCCTTGTATAG	TGG	CP046654.1	1974538	1974558	rev	anti	39	0.133208	1974522	1975370	+
AGCAGCTTTAGAGCCGATCA	perfect	GO593_07295	144	AGCAGCTTTAGAGCCGATCA	TGG	CP046654.1	1535085	1535105	fwd	anti	39		1533459	1535249	-
AGCAGCTTTAGAGTCGATCA	mismatch	GO593_07295	144	AGCAGCTTTAGAGCCGATCA	TGG	CP046654.1	1535085	1535105	fwd	anti	39	0.631265	1533459	1535249	-
AGCAGTACGCTATGAAACAT	control
AGCAGTTCGACTTCATATTG	mismatch	GO593_17735	209	AGCAGATCGACTTCATATTG	TGG	CP046654.1	3715110	3715130	fwd	anti	39	0.905636	3714587	3715339	-
AGCAGTTGCAGACAAAAGAA	control
AGCAGTTTTGATACATAGGT	control
AGCATAATATTCTTGGCTAT	mismatch	GO593_09085	239	AGCATAATATTGTTGGCTAT	GGG	CP046654.1	1914699	1914719	rev	anti	39	0.460912	1914461	1915117	+
AGCATAATATTGTTGGCTAT	perfect	GO593_09085	239	AGCATAATATTGTTGGCTAT	GGG	CP046654.1	1914699	1914719	rev	anti	39		1914461	1915117	+
AGCATACCATAAAGATAACG	control
AGCATCTTCATTTACGCTTT	mismatch	GO593_06170	147	ATCATCTTCATTTACGCTTT	CGG	CP046654.1	1307386	1307406	fwd	anti	39	0.865501	1307218	1307553	-
AGCATCTTTAGAGCCGATCA	mismatch	GO593_07295	144	AGCAGCTTTAGAGCCGATCA	TGG	CP046654.1	1535085	1535105	fwd	anti	39	0.733692	1533459	1535249	-
AGCATGTCCCTGCATTCTAC	control
AGCATGTTGATCCCACCATT	mismatch	GO593_06510	57	AGAATGTTGATCCCACCATT	TGG	CP046654.1	1378120	1378140	fwd	anti	39	0.846899	1377484	1378197	-
AGCATTACCTGCCAAATCAC	perfect	GO593_18720	137	AGCATTACCTGCCAAATCAC	AGG	CP046654.1	3933884	3933904	rev	anti	39		3933748	3933951	+
AGCATTACCTGCCAAATCGC	mismatch	GO593_18720	137	AGCATTACCTGCCAAATCAC	AGG	CP046654.1	3933884	3933904	rev	anti	39	0.577628	3933748	3933951	+
AGCATTACCTGCCAAGTCAC	mismatch	GO593_18720	137	AGCATTACCTGCCAAATCAC	AGG	CP046654.1	3933884	3933904	rev	anti	39	0.767103	3933748	3933951	+
AGCCAAAAAGAATATTAATG	control
AGCCAATACCGTTAACAGTT	mismatch	GO593_15290	214	AGCCGATACCGTTAACAGTT	TGG	CP046654.1	3193748	3193768	fwd	anti	39	0.738956	3192816	3193982	-
AGCCAATTCTTTGCTGCAAC	mismatch	GO593_11615	86	AGCCATTTCTTTGCTGCAAC	AGG	CP046654.1	2446663	2446683	fwd	anti	39	0.856782	2446017	2446769	-
AGCCATACGTACTGCACGTA	mismatch	GO593_10155	92	AGCCATACGTACTTCACGTA	AGG	CP046654.1	2140570	2140590	rev	anti	39	0.566802	2140479	2141888	+
AGCCATACGTACTTAACGTA	mismatch	GO593_10155	92	AGCCATACGTACTTCACGTA	AGG	CP046654.1	2140570	2140590	rev	anti	39	0.359258	2140479	2141888	+
AGCCATACGTACTTCACGTA	perfect	GO593_10155	92	AGCCATACGTACTTCACGTA	AGG	CP046654.1	2140570	2140590	rev	anti	39		2140479	2141888	+
AGCCATTTCTTTGCTGCAAC	perfect	GO593_11615	86	AGCCATTTCTTTGCTGCAAC	AGG	CP046654.1	2446663	2446683	fwd	anti	39		2446017	2446769	-
AGCCATTTCTTTGCTGCAAT	mismatch	GO593_11615	86	AGCCATTTCTTTGCTGCAAC	AGG	CP046654.1	2446663	2446683	fwd	anti	39	0.301088	2446017	2446769	-
AGCCCGATCGACGATTGCTA	mismatch	GO593_04650	54	AGCCCGATTGACGATTGCTA	TGG	CP046654.1	979430	979450	fwd	anti	39	0.880663	978554	979504	-
AGCCCGATTGAAGATTGCTA	mismatch	GO593_04650	54	AGCCCGATTGACGATTGCTA	TGG	CP046654.1	979430	979450	fwd	anti	39	0.629823	978554	979504	-
AGCCCGATTGACGATTGATA	mismatch	GO593_04650	54	AGCCCGATTGACGATTGCTA	TGG	CP046654.1	979430	979450	fwd	anti	39	0.416421	978554	979504	-
AGCCCGATTGACGATTGCTA	perfect	GO593_04650	54	AGCCCGATTGACGATTGCTA	TGG	CP046654.1	979430	979450	fwd	anti	39		978554	979504	-
AGCCCGTTCATATTATGCTT	mismatch	GO593_08345	93	AGCCCGTTCATATTGTGCTT	TGG	CP046654.1	1760802	1760822	fwd	anti	39	0.421016	1758687	1760915	-
AGCCCGTTCATATTGCGCTT	mismatch	GO593_08345	93	AGCCCGTTCATATTGTGCTT	TGG	CP046654.1	1760802	1760822	fwd	anti	39	0.561465	1758687	1760915	-
AGCCCGTTCATATTGTGCTA	mismatch	GO593_08345	93	AGCCCGTTCATATTGTGCTT	TGG	CP046654.1	1760802	1760822	fwd	anti	39	0.230533	1758687	1760915	-
AGCCCGTTCATATTGTGCTT	perfect	GO593_08345	93	AGCCCGTTCATATTGTGCTT	TGG	CP046654.1	1760802	1760822	fwd	anti	39		1758687	1760915	-
AGCCGATAACTCACAAATCT	perfect	GO593_18475	162	AGCCGATAACTCACAAATCT	GGG	CP046654.1	3881144	3881164	fwd	anti	39		3880946	3881326	-
AGCCGATAACTCACAAATGT	mismatch	GO593_18475	162	AGCCGATAACTCACAAATCT	GGG	CP046654.1	3881144	3881164	fwd	anti	39	0.36343	3880946	3881326	-
AGCCGATACCGTTAACAGTT	perfect	GO593_15290	214	AGCCGATACCGTTAACAGTT	TGG	CP046654.1	3193748	3193768	fwd	anti	39		3192816	3193982	-
AGCCGATACCGTTATCAGTT	mismatch	GO593_15290	214	AGCCGATACCGTTAACAGTT	TGG	CP046654.1	3193748	3193768	fwd	anti	39	0.56193	3192816	3193982	-
AGCCGCACGCGAATAAGGTC	mismatch	GO593_07840	20	AGCCGCACGCGAATCAGGTC	GGG	CP046654.1	1646532	1646552	rev	anti	39	0.501294	1646513	1647280	+
AGCCGCACGCGAATCAGGTC	perfect	GO593_07840	20	AGCCGCACGCGAATCAGGTC	GGG	CP046654.1	1646532	1646552	rev	anti	39		1646513	1647280	+
AGCCGCACGCGAATCTGGTC	mismatch	GO593_07840	20	AGCCGCACGCGAATCAGGTC	GGG	CP046654.1	1646532	1646552	rev	anti	39	0.773602	1646513	1647280	+
AGCCGCTACTGGAGAAGTAG	mismatch	GO593_02580	20	AGCCGCTACTTGAGAAGTAG	GGG	CP046654.1	561517	561537	rev	anti	39	0.831963	561498	563384	+
AGCCGCTACTTGAGAAGTAG	perfect	GO593_02580	20	AGCCGCTACTTGAGAAGTAG	GGG	CP046654.1	561517	561537	rev	anti	39		561498	563384	+
AGCCGCTACTTGAGCAGTAG	mismatch	GO593_02580	20	AGCCGCTACTTGAGAAGTAG	GGG	CP046654.1	561517	561537	rev	anti	39	0.541984	561498	563384	+
AGCCTAATGATTCATGGAAA	mismatch	GO593_18600	189	AGCCTAATGATTCATGGAAC	AGG	CP046654.1	3910576	3910596	rev	anti	39	0.0767145	3910388	3911008	+
AGCCTAATGATTCATGGAAC	perfect	GO593_18600	189	AGCCTAATGATTCATGGAAC	AGG	CP046654.1	3910576	3910596	rev	anti	39		3910388	3911008	+
AGCCTAATGATTCATGGTAC	mismatch	GO593_18600	189	AGCCTAATGATTCATGGAAC	AGG	CP046654.1	3910576	3910596	rev	anti	39	0.548075	3910388	3911008	+
AGCCTGTGAAAAAGCCCCTT	perfect	GO593_06815	170	AGCCTGTGAAAAAGCCCCTT	CGG	CP046654.1	1424784	1424804	rev	anti	39		1424615	1426156	+
AGCCTGTGAAAAAGCCCTTT	mismatch	GO593_06815	170	AGCCTGTGAAAAAGCCCCTT	CGG	CP046654.1	1424784	1424804	rev	anti	39	0.605285	1424615	1426156	+
AGCCTGTGAAAAAGCTCCTT	mismatch	GO593_06815	170	AGCCTGTGAAAAAGCCCCTT	CGG	CP046654.1	1424784	1424804	rev	anti	39	0.653268	1424615	1426156	+
AGCCTTCAACACAGGAACTT	mismatch	GO593_10510	59	AGCCTTCAACGCAGGAACTT	TGG	CP046654.1	2208008	2208028	rev	anti	39	0.73381	2207950	2208324	+
AGCCTTCAACGCAGGAACTA	mismatch	GO593_10510	59	AGCCTTCAACGCAGGAACTT	TGG	CP046654.1	2208008	2208028	rev	anti	39	0.266041	2207950	2208324	+
AGCCTTCAACGCAGGAACTT	perfect	GO593_10510	59	AGCCTTCAACGCAGGAACTT	TGG	CP046654.1	2208008	2208028	rev	anti	39		2207950	2208324	+
AGCCTTGACTAAGCAAAAAA	mismatch	GO593_13525	160	AGCCTTGACTACGCAAAAAA	CGG	CP046654.1	2808740	2808760	fwd	anti	39	0.558805	2807499	2808920	-
AGCCTTGACTACGCAAAAAA	perfect	GO593_13525	160	AGCCTTGACTACGCAAAAAA	CGG	CP046654.1	2808740	2808760	fwd	anti	39		2807499	2808920	-
AGCCTTGACTACGCAAAACA	mismatch	GO593_13525	160	AGCCTTGACTACGCAAAAAA	CGG	CP046654.1	2808740	2808760	fwd	anti	39	0.351128	2807499	2808920	-
AGCCTTGATGTTTAAAATGT	mismatch	GO593_10160	130	AGCCTTGATGTTTAAAGTGT	TGG	CP046654.1	2142522	2142542	fwd	anti	39	0.434113	2141938	2142672	-
AGCCTTGATGTTTAAAGTGT	perfect	GO593_10160	130	AGCCTTGATGTTTAAAGTGT	TGG	CP046654.1	2142522	2142542	fwd	anti	39		2141938	2142672	-
AGCCTTTATCTTCACGGCCT	perfect	GO593_13535	252	AGCCTTTATCTTCACGGCCT	TGG	CP046654.1	2810366	2810386	rev	anti	39		2810115	2810654	+
AGCCTTTTCGCTAATCAATA	control
AGCCTTTTTGATGCCAGTAA	mismatch	GO593_01925	138	AGTCTTTTTGATGCCAGTAA	TGG	CP046654.1	389717	389737	rev	anti	39	0.796742	389580	389987	+
AGCGACAGAACTTGCGACGA	mismatch	GO593_18620	18	AGCGGCAGAACTTGCGACGA	CGG	CP046654.1	3912823	3912843	rev	anti	39	0.845483	3912806	3913033	+
AGCGAGGGTTCAGCATGGTG	mismatch	GO593_10185	82	AGCGAGGGTTCAGCATGGTT	CGG	CP046654.1	2148761	2148781	rev	anti	39	0.343152	2148680	2149717	+
AGCGAGGGTTCAGCATGGTT	perfect	GO593_10185	82	AGCGAGGGTTCAGCATGGTT	CGG	CP046654.1	2148761	2148781	rev	anti	39		2148680	2149717	+
AGCGAGGGTTCAGCATTGTT	mismatch	GO593_10185	82	AGCGAGGGTTCAGCATGGTT	CGG	CP046654.1	2148761	2148781	rev	anti	39	0.535376	2148680	2149717	+
AGCGCATAAGGACCTCTCGA	control
AGCGCCATGGCTTCGGTCTT	mismatch	GO593_07295	105	ATCGCCATGGCTTCGGTCTT	TGG	CP046654.1	1535124	1535144	fwd	anti	39	1.04305	1533459	1535249	-
AGCGCGGAGCCATTCTGTAC	perfect	GO593_01925	104	AGCGCGGAGCCATTCTGTAC	GGG	CP046654.1	389683	389703	rev	anti	39		389580	389987	+
AGCGCGGAGCCATTCTGTAG	mismatch	GO593_01925	104	AGCGCGGAGCCATTCTGTAC	GGG	CP046654.1	389683	389703	rev	anti	39	0.378269	389580	389987	+
AGCGCGGAGCCATTTTGTAC	mismatch	GO593_01925	104	AGCGCGGAGCCATTCTGTAC	GGG	CP046654.1	389683	389703	rev	anti	39	0.654649	389580	389987	+
AGCGCTCAGCCATAATAGTT	mismatch	GO593_03060	81	AGCGGTCAGCCATAATAGTT	TGG	CP046654.1	656059	656079	rev	anti	39	0.650323	655979	657112	+
AGCGGCAATACCACTTGCAT	mismatch	GO593_10560	152	ACCGGCAATACCACTTGCAT	TGG	CP046654.1	2218415	2218435	rev	anti	39	1.00714	2218264	2221296	+
AGCGGCAGAACTTGCGACGA	perfect	GO593_18620	18	AGCGGCAGAACTTGCGACGA	CGG	CP046654.1	3912823	3912843	rev	anti	39		3912806	3913033	+
AGCGGTCAGCCATAATAGGT	mismatch	GO593_03060	81	AGCGGTCAGCCATAATAGTT	TGG	CP046654.1	656059	656079	rev	anti	39	0.399331	655979	657112	+
AGCGGTCAGCCATAATAGTC	mismatch	GO593_03060	81	AGCGGTCAGCCATAATAGTT	TGG	CP046654.1	656059	656079	rev	anti	39	0.244794	655979	657112	+
AGCGGTCAGCCATAATAGTG	mismatch	GO593_03060	81	AGCGGTCAGCCATAATAGTT	TGG	CP046654.1	656059	656079	rev	anti	39	0.272134	655979	657112	+
AGCGGTCAGCCATAATAGTT	perfect	GO593_03060	81	AGCGGTCAGCCATAATAGTT	TGG	CP046654.1	656059	656079	rev	anti	39		655979	657112	+
AGCGGTTGCATTTTAATATC	mismatch	GO593_01430	169	AGCGGTTGCATTTTAATGTC	AGG	CP046654.1	284083	284103	fwd	anti	39	0.407161	283202	284272	-
AGCGGTTGCATTTTAATCTC	mismatch	GO593_01430	169	AGCGGTTGCATTTTAATGTC	AGG	CP046654.1	284083	284103	fwd	anti	39	0.318528	283202	284272	-
AGCGGTTGCATTTTAATGTA	mismatch	GO593_01430	169	AGCGGTTGCATTTTAATGTC	AGG	CP046654.1	284083	284103	fwd	anti	39	0.0767145	283202	284272	-
AGCGGTTGCATTTTAATGTC	perfect	GO593_01430	169	AGCGGTTGCATTTTAATGTC	AGG	CP046654.1	284083	284103	fwd	anti	39		283202	284272	-
AGCGTATATCCGTTTTGTCC	control
AGCGTGATCGTTTGTTCAAT	mismatch	GO593_15765	62	AGCGTGATCGTTTGTTCAGT	TGG	CP046654.1	3290067	3290087	fwd	anti	39	0.301178	3289676	3290149	-
AGCGTGATCGTTTGTTCAGT	perfect	GO593_15765	62	AGCGTGATCGTTTGTTCAGT	TGG	CP046654.1	3290067	3290087	fwd	anti	39		3289676	3290149	-
AGCGTGATCGTTTGTTCCGT	mismatch	GO593_15765	62	AGCGTGATCGTTTGTTCAGT	TGG	CP046654.1	3290067	3290087	fwd	anti	39	0.528129	3289676	3290149	-
AGCGTGATCGTTTGTTCTGT	mismatch	GO593_15765	62	AGCGTGATCGTTTGTTCAGT	TGG	CP046654.1	3290067	3290087	fwd	anti	39	0.583584	3289676	3290149	-
AGCGTGGACCCAAAAGGCTA	control
AGCTAACTGAATTTTGAAAG	mismatch	GO593_05485	183	ACCTAACTGAATTTTGAAAG	GGG	CP046654.1	1161194	1161214	fwd	anti	39	0.865109	1160222	1161397	-
AGCTAAGTCTATAGCCATGA	control
AGCTAAGTGTACTTTGTTTT	control
AGCTCGAATTCGCCATGAGT	control
AGCTCTAGATCTGATGTAAG	control
AGCTGCTGGGTAAAACTTCA	control
AGCTGTTGACCATGAATGTA	mismatch	GO593_04740	86	ACCTGTTGACCATGAATGTA	AGG	CP046654.1	1000192	1000212	fwd	anti	39	0.936127	999216	1000298	-
AGCTTCAAAGTTTGCATGTA	mismatch	GO593_02530	62	AGCTTGAAAGTTTGCATGTA	CGG	CP046654.1	553672	553692	fwd	anti	39	0.64058	553044	553754	-
AGCTTCCGGAATGCGTTTGA	perfect	GO593_09140	24	AGCTTCCGGAATGCGTTTGA	GGG	CP046654.1	1925908	1925928	fwd	anti	39		1924963	1925952	-
AGCTTCCGGAATGCTTTTGA	mismatch	GO593_09140	24	AGCTTCCGGAATGCGTTTGA	GGG	CP046654.1	1925908	1925928	fwd	anti	39	0.415752	1924963	1925952	-
AGCTTCCGGACTGCGTTTGA	mismatch	GO593_09140	24	AGCTTCCGGAATGCGTTTGA	GGG	CP046654.1	1925908	1925928	fwd	anti	39	0.81927	1924963	1925952	-
AGCTTGAAAGTTTGCATGTA	perfect	GO593_02530	62	AGCTTGAAAGTTTGCATGTA	CGG	CP046654.1	553672	553692	fwd	anti	39		553044	553754	-
AGCTTGAAAGTTTGCCTGTA	mismatch	GO593_02530	62	AGCTTGAAAGTTTGCATGTA	CGG	CP046654.1	553672	553692	fwd	anti	39	0.505094	553044	553754	-
AGCTTTAATTTAATCACCAA	mismatch	GO593_02630	231	AGCTTTAATTTCATCACCAA	TGG	CP046654.1	572215	572235	fwd	anti	39	0.487787	571195	572466	-
AGCTTTAATTTCATCACCAA	perfect	GO593_02630	231	AGCTTTAATTTCATCACCAA	TGG	CP046654.1	572215	572235	fwd	anti	39		571195	572466	-
AGCTTTAATTTCATCACCAC	mismatch	GO593_02630	231	AGCTTTAATTTCATCACCAA	TGG	CP046654.1	572215	572235	fwd	anti	39	0.152914	571195	572466	-
AGGAGATCGACTTCATATTG	mismatch	GO593_17735	209	AGCAGATCGACTTCATATTG	TGG	CP046654.1	3715110	3715130	fwd	anti	39	0.8592	3714587	3715339	-
AGGAGTACGACTTCGCGTAA	control
AGGATAGAAAAAAACACAGC	mismatch	GO593_15205	115	AGGCTAGAAAAAAACACAGC	AGG	CP046654.1	3177720	3177740	fwd	anti	39	0.686711	3177676	3177855	-
AGGATCGAGAAGATTGCTCC	mismatch	GO593_03590	91	AGGATCGAGAAGATTGCTGC	AGG	CP046654.1	776872	776892	rev	anti	39	0.248054	776782	777747	+
AGGATCGAGAAGATTGCTGC	perfect	GO593_03590	91	AGGATCGAGAAGATTGCTGC	AGG	CP046654.1	776872	776892	rev	anti	39		776782	777747	+
AGGATGTTGCCAACATGTAC	control
AGGATTTGCATACTAAGTTA	mismatch	GO593_09970	149	AGGATTTGCATACTGAGTTA	CGG	CP046654.1	2099726	2099746	rev	anti	39	0.349998	2099578	2102262	+
AGGATTTGCATACTCAGTTA	mismatch	GO593_09970	149	AGGATTTGCATACTGAGTTA	CGG	CP046654.1	2099726	2099746	rev	anti	39	0.261365	2099578	2102262	+
AGGATTTGCATACTGACTTA	mismatch	GO593_09970	149	AGGATTTGCATACTGAGTTA	CGG	CP046654.1	2099726	2099746	rev	anti	39	0.34548	2099578	2102262	+
AGGATTTGCATACTGAGTTA	perfect	GO593_09970	149	AGGATTTGCATACTGAGTTA	CGG	CP046654.1	2099726	2099746	rev	anti	39		2099578	2102262	+
AGGCGACTCAACAATCACTA	mismatch	GO593_08700	71	AGGCGACTCCACAATCACTA	AGG	CP046654.1	1832311	1832331	rev	anti	39	0.688209	1832241	1834877	+
AGGCGACTCCACAATCACTA	perfect	GO593_08700	71	AGGCGACTCCACAATCACTA	AGG	CP046654.1	1832311	1832331	rev	anti	39		1832241	1834877	+
AGGCGACTCCACAATCACTG	mismatch	GO593_08700	71	AGGCGACTCCACAATCACTA	AGG	CP046654.1	1832311	1832331	rev	anti	39	0.485941	1832241	1834877	+
AGGCGACTCCACGATCACTA	mismatch	GO593_08700	71	AGGCGACTCCACAATCACTA	AGG	CP046654.1	1832311	1832331	rev	anti	39	0.895701	1832241	1834877	+
AGGCGCCTCCCGTCGATTCG	control
AGGCGGCTCCACAATCACTA	mismatch	GO593_08700	71	AGGCGACTCCACAATCACTA	AGG	CP046654.1	1832311	1832331	rev	anti	39	1.11219	1832241	1834877	+
AGGCGGTTTTGCATGAATGG	mismatch	GO593_05495	48	AGGCGGTTTTTCATGAATGG	AGG	CP046654.1	1163671	1163691	fwd	anti	39	0.796454	1162885	1163739	-
AGGCGGTTTTTCATGAATCG	mismatch	GO593_05495	48	AGGCGGTTTTTCATGAATGG	AGG	CP046654.1	1163671	1163691	fwd	anti	39	0.212545	1162885	1163739	-
AGGCGGTTTTTCATGAATGC	mismatch	GO593_05495	48	AGGCGGTTTTTCATGAATGG	AGG	CP046654.1	1163671	1163691	fwd	anti	39	0.0853484	1162885	1163739	-
AGGCGGTTTTTCATGAATGG	perfect	GO593_05495	48	AGGCGGTTTTTCATGAATGG	AGG	CP046654.1	1163671	1163691	fwd	anti	39		1162885	1163739	-
AGGCGGTTTTTCATGACTGG	mismatch	GO593_05495	48	AGGCGGTTTTTCATGAATGG	AGG	CP046654.1	1163671	1163691	fwd	anti	39	0.590591	1162885	1163739	-
AGGCGTAAACCTTTCGCTGA	perfect	GO593_02540	269	AGGCGTAAACCTTTCGCTGA	AGG	CP046654.1	555693	555713	fwd	anti	39		555617	555982	-
AGGCTAGAAAAAAACACACC	mismatch	GO593_15205	115	AGGCTAGAAAAAAACACAGC	AGG	CP046654.1	3177720	3177740	fwd	anti	39	0.177036	3177676	3177855	-
AGGCTAGAAAAAAACACAGA	mismatch	GO593_15205	115	AGGCTAGAAAAAAACACAGC	AGG	CP046654.1	3177720	3177740	fwd	anti	39	0.0767145	3177676	3177855	-
AGGCTAGAAAAAAACACAGC	perfect	GO593_15205	115	AGGCTAGAAAAAAACACAGC	AGG	CP046654.1	3177720	3177740	fwd	anti	39		3177676	3177855	-
AGGCTAGAAAAAAACATAGC	mismatch	GO593_15205	115	AGGCTAGAAAAAAACACAGC	AGG	CP046654.1	3177720	3177740	fwd	anti	39	0.596729	3177676	3177855	-
AGGCTAGATCTATTGTTGGA	control
AGGCTGGCTTTTGCTGGATA	mismatch	GO593_01975	102	AGGCTGGTTTTTGCTGGATA	TGG	CP046654.1	397628	397648	rev	anti	39	0.920375	397527	397847	+
AGGCTGGTTTTTGCTGGATA	perfect	GO593_01975	102	AGGCTGGTTTTTGCTGGATA	TGG	CP046654.1	397628	397648	rev	anti	39		397527	397847	+
AGGCTGGTTTTTGCTGGATC	mismatch	GO593_01975	102	AGGCTGGTTTTTGCTGGATA	TGG	CP046654.1	397628	397648	rev	anti	39	0.259441	397527	397847	+
AGGCTGTGAAAAAGCCCCTT	mismatch	GO593_06815	170	AGCCTGTGAAAAAGCCCCTT	CGG	CP046654.1	1424784	1424804	rev	anti	39	0.930218	1424615	1426156	+
AGGGCAACCAAAAACAAAAA	control
AGGGCAAGCTGTTCATCGGC	mismatch	GO593_06155	35	AGGGCAAGCTGTTCTTCGGC	GGG	CP046654.1	1304945	1304965	fwd	anti	39	0.584094	1303768	1305000	-
AGGGCAAGCTGTTCTTCGCC	mismatch	GO593_06155	35	AGGGCAAGCTGTTCTTCGGC	GGG	CP046654.1	1304945	1304965	fwd	anti	39	0.319072	1303768	1305000	-
AGGGCAAGCTGTTCTTCGGC	perfect	GO593_06155	35	AGGGCAAGCTGTTCTTCGGC	GGG	CP046654.1	1304945	1304965	fwd	anti	39		1303768	1305000	-
AGGGCCTTGAGTATATTTCA	perfect	GO593_10605	44	AGGGCCTTGAGTATATTTCA	TGG	CP046654.1	2227605	2227625	rev	anti	39		2227562	2229601	+
AGGGCGTTGAGTTGGAATTT	perfect	GO593_04335	12	AGGGCGTTGAGTTGGAATTT	CGG	CP046654.1	911705	911725	fwd	anti	39		909833	911737	-
AGGGGATTGTCAGCCATACG	control
AGGGTAGATGTACCCACATT	mismatch	GO593_01750	137	AGGGTAGATTTACCCACATT	TGG	CP046654.1	354418	354438	fwd	anti	39	0.777102	353553	354575	-
AGGGTAGATTTACCCACATT	perfect	GO593_01750	137	AGGGTAGATTTACCCACATT	TGG	CP046654.1	354418	354438	fwd	anti	39		353553	354575	-
AGGTCAACCCCACTAATGTC	mismatch	GO593_02115	62	AGGTCAACCCCACTATTGTC	CGG	CP046654.1	432313	432333	fwd	anti	39	0.582712	431646	432395	-
AGGTCAACCCCACTATTGTC	perfect	GO593_02115	62	AGGTCAACCCCACTATTGTC	CGG	CP046654.1	432313	432333	fwd	anti	39		431646	432395	-
AGGTCAATCCCACTATTGTC	mismatch	GO593_02115	62	AGGTCAACCCCACTATTGTC	CGG	CP046654.1	432313	432333	fwd	anti	39	1.01218	431646	432395	-
AGGTCATGTGAGCGTTTACA	control
AGGTCGTTGCGATTAAATTA	mismatch	GO593_10005	108	AGGTTGTTGCGATTAAATTA	TGG	CP046654.1	2108265	2108285	rev	anti	39	0.703242	2108158	2109654	+
AGGTCTGCTTTGCTGTGAAT	mismatch	GO593_05510	6	AGGTTTGCTTTGCTGTGAAT	CGG	CP046654.1	1167237	1167257	fwd	anti	39	0.77426	1166166	1167263	-
AGGTCTGGAATTAAGTCGAT	mismatch	GO593_02180	143	AAGTCTGGAATTAAGTCGAT	TGG	CP046654.1	445425	445445	fwd	anti	39	1.07931	445196	445588	-
AGGTGAATTGGTAGAATCTG	mismatch	GO593_15425	113	AGGTGAATTGGTAGCATCTG	CGG	CP046654.1	3221554	3221574	rev	anti	39	0.359258	3221442	3222479	+
AGGTGAATTGGTAGCATCTC	mismatch	GO593_15425	113	AGGTGAATTGGTAGCATCTG	CGG	CP046654.1	3221554	3221574	rev	anti	39	0.0853484	3221442	3222479	+
AGGTGAATTGGTAGCATCTG	perfect	GO593_15425	113	AGGTGAATTGGTAGCATCTG	CGG	CP046654.1	3221554	3221574	rev	anti	39		3221442	3222479	+
AGGTGAATTGGTCGCATCTG	mismatch	GO593_15425	113	AGGTGAATTGGTAGCATCTG	CGG	CP046654.1	3221554	3221574	rev	anti	39	0.669201	3221442	3222479	+
AGGTGAGAATCTAGTTGTTC	control
AGGTTCGAGACAACATCAAT	mismatch	GO593_18295	8	AGGTTCGAGACAACATCATT	AGG	CP046654.1	3840211	3840231	fwd	anti	39	0.32222	3838512	3840239	-
AGGTTCGAGACAACATCATT	perfect	GO593_18295	8	AGGTTCGAGACAACATCATT	AGG	CP046654.1	3840211	3840231	fwd	anti	39		3838512	3840239	-
AGGTTCGAGAGAACATCATT	mismatch	GO593_18295	8	AGGTTCGAGACAACATCATT	AGG	CP046654.1	3840211	3840231	fwd	anti	39	0.760553	3838512	3840239	-
AGGTTGAGCATAGCTGGAGA	mismatch	GO593_10360	14	AGGTTGAGCTTAGCTGGAGA	AGG	CP046654.1	2178044	2178064	fwd	anti	39	0.806518	2177245	2178078	-
AGGTTGAGCTTAGCTGGAGA	perfect	GO593_10360	14	AGGTTGAGCTTAGCTGGAGA	AGG	CP046654.1	2178044	2178064	fwd	anti	39		2177245	2178078	-
AGGTTGAGCTTAGCTGGAGC	mismatch	GO593_10360	14	AGGTTGAGCTTAGCTGGAGA	AGG	CP046654.1	2178044	2178064	fwd	anti	39	0.29495	2177245	2178078	-
AGGTTGAGCTTAGGTGGAGA	mismatch	GO593_10360	14	AGGTTGAGCTTAGCTGGAGA	AGG	CP046654.1	2178044	2178064	fwd	anti	39	0.601919	2177245	2178078	-
AGGTTGAGTTTAGCTGGAGA	mismatch	GO593_10360	14	AGGTTGAGCTTAGCTGGAGA	AGG	CP046654.1	2178044	2178064	fwd	anti	39	0.936957	2177245	2178078	-
AGGTTGTTGCGATGAAATTA	mismatch	GO593_10005	108	AGGTTGTTGCGATTAAATTA	TGG	CP046654.1	2108265	2108285	rev	anti	39	0.460275	2108158	2109654	+
AGGTTGTTGCGATTAAATTA	perfect	GO593_10005	108	AGGTTGTTGCGATTAAATTA	TGG	CP046654.1	2108265	2108285	rev	anti	39		2108158	2109654	+
AGGTTGTTGCGATTAAATTC	mismatch	GO593_10005	108	AGGTTGTTGCGATTAAATTA	TGG	CP046654.1	2108265	2108285	rev	anti	39	0.152914	2108158	2109654	+
AGGTTTGCAATGTTCATGCT	mismatch	GO593_09085	182	AGGTTTGCCATGTTCATGCT	TGG	CP046654.1	1914642	1914662	rev	anti	39	0.712584	1914461	1915117	+
AGGTTTGCCATGTTCATGCC	mismatch	GO593_09085	182	AGGTTTGCCATGTTCATGCT	TGG	CP046654.1	1914642	1914662	rev	anti	39	0.244794	1914461	1915117	+
AGGTTTGCCATGTTCATGCT	perfect	GO593_09085	182	AGGTTTGCCATGTTCATGCT	TGG	CP046654.1	1914642	1914662	rev	anti	39		1914461	1915117	+
AGGTTTGCTTTGCTCTGAAT	mismatch	GO593_05510	6	AGGTTTGCTTTGCTGTGAAT	CGG	CP046654.1	1167237	1167257	fwd	anti	39	0.296874	1166166	1167263	-
AGGTTTGCTTTGCTGCGAAT	mismatch	GO593_05510	6	AGGTTTGCTTTGCTGTGAAT	CGG	CP046654.1	1167237	1167257	fwd	anti	39	0.525956	1166166	1167263	-
AGGTTTGCTTTGCTGTGAAT	perfect	GO593_05510	6	AGGTTTGCTTTGCTGTGAAT	CGG	CP046654.1	1167237	1167257	fwd	anti	39		1166166	1167263	-
AGGTTTGTCTTATAGATTCC	control
AGTAACCTGGTTCTTTGCCT	mismatch	GO593_02580	51	AGTAACCTTGTTCTTTGCCT	CGG	CP046654.1	561548	561568	rev	anti	39	0.836986	561498	563384	+
AGTAACCTTGTTCTTGGCCT	mismatch	GO593_02580	51	AGTAACCTTGTTCTTTGCCT	CGG	CP046654.1	561548	561568	rev	anti	39	0.553296	561498	563384	+
AGTAACCTTGTTCTTTGCCT	perfect	GO593_02580	51	AGTAACCTTGTTCTTTGCCT	CGG	CP046654.1	561548	561568	rev	anti	39		561498	563384	+
AGTAAGAATGGGTAACGATG	mismatch	GO593_17700	77	AATAAGAATGGGTAACGATG	CGG	CP046654.1	3706922	3706942	fwd	anti	39	1.07931	3706534	3707019	-
AGTAAGGAAGACGCCTTCTT	control
AGTAATCCAATATTTTAAAC	mismatch	GO593_10160	33	AGTAATCCAGTATTTTAAAC	GGG	CP046654.1	2142619	2142639	fwd	anti	39	0.572422	2141938	2142672	-
AGTAATCCAGTATTATAAAC	mismatch	GO593_10160	33	AGTAATCCAGTATTTTAAAC	GGG	CP046654.1	2142619	2142639	fwd	anti	39	0.335531	2141938	2142672	-
AGTAATCCAGTATTTTAAAA	mismatch	GO593_10160	33	AGTAATCCAGTATTTTAAAC	GGG	CP046654.1	2142619	2142639	fwd	anti	39	-0.0298125	2141938	2142672	-
AGTAATCCAGTATTTTAAAC	perfect	GO593_10160	33	AGTAATCCAGTATTTTAAAC	GGG	CP046654.1	2142619	2142639	fwd	anti	39		2141938	2142672	-
AGTACATTTCTTCGTAACCT	control
AGTACCCTTACAAATCCAGT	control
AGTACGCAAAATATTGGCAT	perfect	GO593_04805	186	AGTACGCAAAATATTGGCAT	TGG	CP046654.1	1015721	1015741	fwd	anti	39		1014095	1015927	-
AGTACGCACCTGCTTGAAGA	mismatch	GO593_00870	31	AGTGCGCACCTGCTTGAAGA	AGG	CP046654.1	143757	143777	fwd	anti	39	0.854995	143056	143808	-
AGTACGGTAATTGACTCATG	mismatch	GO593_00140	119	GGTACGGTAATTGACTCATG	GGG	CP046654.1	22308	22328	fwd	anti	39	0.907813	21797	22447	-
AGTACTTTAGGGTATTTTAT	control
AGTAGCCAAAACCGGACCTT	mismatch	GO593_09110	128	AATAGCCAAAACCGGACCTT	CGG	CP046654.1	1917765	1917785	rev	anti	39	1.15033	1917638	1918204	+
AGTAGGCGGTCAACAATAGA	perfect	GO593_08210	89	AGTAGGCGGTCAACAATAGA	TGG	CP046654.1	1720249	1720269	fwd	anti	39		1720083	1720358	-
AGTAGGCGGTCAACATTAGA	mismatch	GO593_08210	89	AGTAGGCGGTCAACAATAGA	TGG	CP046654.1	1720249	1720269	fwd	anti	39	0.631567	1720083	1720358	-
AGTAGTCGACCGTCCCGGAA	control
AGTATCCGGCAGGTTTAGCG	perfect	GO593_06435	45	AGTATCCGGCAGGTTTAGCG	TGG	CP046654.1	1364128	1364148	fwd	anti	39		1361356	1364193	-
AGTATCCGGCAGTTTTAGCG	mismatch	GO593_06435	45	AGTATCCGGCAGGTTTAGCG	TGG	CP046654.1	1364128	1364148	fwd	anti	39	0.613986	1361356	1364193	-
AGTATCCGTCAGGTTTAGCG	mismatch	GO593_06435	45	AGTATCCGGCAGGTTTAGCG	TGG	CP046654.1	1364128	1364148	fwd	anti	39	0.804587	1361356	1364193	-
AGTATGCAAAATATTGGCAT	mismatch	GO593_04805	186	AGTACGCAAAATATTGGCAT	TGG	CP046654.1	1015721	1015741	fwd	anti	39	0.795045	1014095	1015927	-
AGTCAAATCCGCCGTTGCAG	mismatch	GO593_02540	109	AGTCAAATCCGCCTTTGCAG	AGG	CP046654.1	555853	555873	fwd	anti	39	0.602311	555617	555982	-
AGTCAAATCCGCCTTTGCAG	perfect	GO593_02540	109	AGTCAAATCCGCCTTTGCAG	AGG	CP046654.1	555853	555873	fwd	anti	39		555617	555982	-
AGTCAATTGCAGGCGTTTCA	mismatch	GO593_07665	412	AGTCAATTGCTGGCGTTTCA	GGG	CP046654.1	1608802	1608822	fwd	anti	39	0.754853	1608596	1609234	-
AGTCAATTGCTCGCGTTTCA	mismatch	GO593_07665	412	AGTCAATTGCTGGCGTTTCA	GGG	CP046654.1	1608802	1608822	fwd	anti	39	0.567439	1608596	1609234	-
AGTCAATTGCTGGCGTTTCA	perfect	GO593_07665	412	AGTCAATTGCTGGCGTTTCA	GGG	CP046654.1	1608802	1608822	fwd	anti	39		1608596	1609234	-
AGTCAATTGCTGGCGTTTCC	mismatch	GO593_07665	412	AGTCAATTGCTGGCGTTTCA	GGG	CP046654.1	1608802	1608822	fwd	anti	39	0.259441	1608596	1609234	-
AGTCAATTGCTTGCGTTTCA	mismatch	GO593_07665	412	AGTCAATTGCTGGCGTTTCA	GGG	CP046654.1	1608802	1608822	fwd	anti	39	0.615299	1608596	1609234	-
AGTCACCGAAGAAATCAATA	mismatch	GO593_18600	233	AGTCACCGATGAAATCAATA	AGG	CP046654.1	3910620	3910640	rev	anti	39	0.699991	3910388	3911008	+
AGTCACCGATGAAATCAACA	mismatch	GO593_18600	233	AGTCACCGATGAAATCAATA	AGG	CP046654.1	3910620	3910640	rev	anti	39	0.300972	3910388	3911008	+
AGTCACCGATGAAATCAAGA	mismatch	GO593_18600	233	AGTCACCGATGAAATCAATA	AGG	CP046654.1	3910620	3910640	rev	anti	39	0.328313	3910388	3911008	+
AGTCACCGATGAAATCAATA	perfect	GO593_18600	233	AGTCACCGATGAAATCAATA	AGG	CP046654.1	3910620	3910640	rev	anti	39		3910388	3911008	+
AGTCACCGATGAAATCTATA	mismatch	GO593_18600	233	AGTCACCGATGAAATCAATA	AGG	CP046654.1	3910620	3910640	rev	anti	39	0.575028	3910388	3911008	+
AGTCACGGATGAAATCAATA	mismatch	GO593_18600	233	AGTCACCGATGAAATCAATA	AGG	CP046654.1	3910620	3910640	rev	anti	39	0.848066	3910388	3911008	+
AGTCAGTAATAAACCAAAAC	perfect	GO593_08230	126	AGTCAGTAATAAACCAAAAC	TGG	CP046654.1	1725764	1725784	fwd	anti	39		1723061	1725910	-
AGTCATATAAATCAATAAGC	mismatch	GO593_10360	94	AGTCATATAAATCAATAAGT	TGG	CP046654.1	2177964	2177984	fwd	anti	39	0.0672488	2177245	2178078	-
AGTCATATAAATCAATAAGG	mismatch	GO593_10360	94	AGTCATATAAATCAATAAGT	TGG	CP046654.1	2177964	2177984	fwd	anti	39	0.0945893	2177245	2178078	-
AGTCATATAAATCAATAAGT	perfect	GO593_10360	94	AGTCATATAAATCAATAAGT	TGG	CP046654.1	2177964	2177984	fwd	anti	39		2177245	2178078	-
AGTCATATAAATCACTAAGT	mismatch	GO593_10360	94	AGTCATATAAATCAATAAGT	TGG	CP046654.1	2177964	2177984	fwd	anti	39	0.328931	2177245	2178078	-
AGTCATCGATGAAATCAATA	mismatch	GO593_18600	233	AGTCACCGATGAAATCAATA	AGG	CP046654.1	3910620	3910640	rev	anti	39	0.85632	3910388	3911008	+
AGTCATCTGTACAGCATGAC	perfect	GO593_05790	239	AGTCATCTGTACAGCATGAC	CGG	CP046654.1	1225179	1225199	rev	anti	39		1224941	1226305	+
AGTCCAAGACCTAATGCGTC	mismatch	GO593_01090	245	AGTCCAAGCCCTAATGCGTC	TGG	CP046654.1	199451	199471	fwd	anti	39	0.783602	198643	199716	-
AGTCCAAGCACTAATGCGTC	mismatch	GO593_01090	245	AGTCCAAGCCCTAATGCGTC	TGG	CP046654.1	199451	199471	fwd	anti	39	0.723718	198643	199716	-
AGTCCAAGCCCTAATGCGAC	mismatch	GO593_01090	245	AGTCCAAGCCCTAATGCGTC	TGG	CP046654.1	199451	199471	fwd	anti	39	0.428747	198643	199716	-
AGTCCAAGCCCTAATGCGTC	perfect	GO593_01090	245	AGTCCAAGCCCTAATGCGTC	TGG	CP046654.1	199451	199471	fwd	anti	39		198643	199716	-
AGTCCAAGTAGACGTGCAAA	control
AGTCCCCAGACTGCCACAGT	mismatch	GO593_07410	65	AGTCCCCAGACTGCCTCAGT	TGG	CP046654.1	1555734	1555754	fwd	anti	39	0.65373	1555250	1555819	-
AGTCCCCAGACTGCCTCAGT	perfect	GO593_07410	65	AGTCCCCAGACTGCCTCAGT	TGG	CP046654.1	1555734	1555754	fwd	anti	39		1555250	1555819	-
AGTCGACATAATAATAATGA	mismatch	GO593_18415	114	AGTCGACATCATAATAATGA	TGG	CP046654.1	3864981	3865001	fwd	anti	39	0.546173	3860610	3865115	-
AGTCGACATCATAATAATGA	perfect	GO593_18415	114	AGTCGACATCATAATAATGA	TGG	CP046654.1	3864981	3865001	fwd	anti	39		3860610	3865115	-
AGTCGACATCATAATAATTA	mismatch	GO593_18415	114	AGTCGACATCATAATAATGA	TGG	CP046654.1	3864981	3865001	fwd	anti	39	0.153878	3860610	3865115	-
AGTCTTTTTCATGCCAGTAA	mismatch	GO593_01925	138	AGTCTTTTTGATGCCAGTAA	TGG	CP046654.1	389717	389737	rev	anti	39	0.554807	389580	389987	+
AGTCTTTTTGATGCCAATAA	mismatch	GO593_01925	138	AGTCTTTTTGATGCCAGTAA	TGG	CP046654.1	389717	389737	rev	anti	39	0.434113	389580	389987	+
AGTCTTTTTGATGCCAGTAA	perfect	GO593_01925	138	AGTCTTTTTGATGCCAGTAA	TGG	CP046654.1	389717	389737	rev	anti	39		389580	389987	+
AGTCTTTTTGGTGCCAGTAA	mismatch	GO593_01925	138	AGTCTTTTTGATGCCAGTAA	TGG	CP046654.1	389717	389737	rev	anti	39	0.903734	389580	389987	+
AGTGACGTGGCTTGGATTTC	control
AGTGACGTTAGGTTTACTAT	control
AGTGCAGTTCATACTTGTAC	control
AGTGCGCACCGGCTTGAAGA	mismatch	GO593_00870	31	AGTGCGCACCTGCTTGAAGA	AGG	CP046654.1	143757	143777	fwd	anti	39	0.867472	143056	143808	-
AGTGCGCACCTGCTTGAAGA	perfect	GO593_00870	31	AGTGCGCACCTGCTTGAAGA	AGG	CP046654.1	143757	143777	fwd	anti	39		143056	143808	-
AGTGCGCACCTGCTTGACGA	mismatch	GO593_00870	31	AGTGCGCACCTGCTTGAAGA	AGG	CP046654.1	143757	143777	fwd	anti	39	0.599147	143056	143808	-
AGTGCGGGATCTTCCCAGCG	control
AGTGCGTACCTGCTTGAAGA	mismatch	GO593_00870	31	AGTGCGCACCTGCTTGAAGA	AGG	CP046654.1	143757	143777	fwd	anti	39	1.01945	143056	143808	-
AGTGCTTTAGAAATAGCAGA	mismatch	GO593_04115	167	AGTGCTTTAGAAATAGCAGC	TGG	CP046654.1	875474	875494	fwd	anti	39	0.0767145	875164	875661	-
AGTGCTTTAGAAATAGCAGC	perfect	GO593_04115	167	AGTGCTTTAGAAATAGCAGC	TGG	CP046654.1	875474	875494	fwd	anti	39		875164	875661	-
AGTGCTTTAGAAGTAGCAGC	mismatch	GO593_04115	167	AGTGCTTTAGAAATAGCAGC	TGG	CP046654.1	875474	875494	fwd	anti	39	0.824683	875164	875661	-
AGTGGGGCACTGGATTGACC	mismatch	GO593_15740	26	TGTGGGGCACTGGATTGACC	CGG	CP046654.1	3286964	3286984	fwd	anti	39	1.07089	3285151	3287010	-
AGTGGGGCCTACAAATGTCA	control
AGTGGTAATATACTTGACAG	control
AGTGGTTTTCGTCACATACT	mismatch	GO593_07685	26	AGTGGTTTTCGTCACATATT	TGG	CP046654.1	1612390	1612410	rev	anti	39	0.300972	1612365	1613435	+
AGTGGTTTTCGTCACATATG	mismatch	GO593_07685	26	AGTGGTTTTCGTCACATATT	TGG	CP046654.1	1612390	1612410	rev	anti	39	0.201116	1612365	1613435	+
AGTGGTTTTCGTCACATATT	perfect	GO593_07685	26	AGTGGTTTTCGTCACATATT	TGG	CP046654.1	1612390	1612410	rev	anti	39		1612365	1613435	+
AGTGGTTTTCGTCATATATT	mismatch	GO593_07685	26	AGTGGTTTTCGTCACATATT	TGG	CP046654.1	1612390	1612410	rev	anti	39	0.477104	1612365	1613435	+
AGTGTTTTTCGTCTTGCACT	mismatch	GO593_10365	103	AGTGTTTTTCGTCTTGTACT	TGG	CP046654.1	2178552	2178572	fwd	anti	39	0.504926	2178097	2178675	-
AGTGTTTTTCGTCTTGTACT	perfect	GO593_10365	103	AGTGTTTTTCGTCTTGTACT	TGG	CP046654.1	2178552	2178572	fwd	anti	39		2178097	2178675	-
AGTTAACACAATCATCTAAA	mismatch	GO593_15555	171	AGTTAACACACTCATCTAAA	TGG	CP046654.1	3244505	3244525	rev	anti	39	0.530017	3244335	3245021	+
AGTTAACACACTCATCTAAA	perfect	GO593_15555	171	AGTTAACACACTCATCTAAA	TGG	CP046654.1	3244505	3244525	rev	anti	39		3244335	3245021	+
AGTTAACCACTATGGCTGAC	control
AGTTACAAATCGCTAATGAT	control
AGTTACAGGTAACGCGACAT	perfect	GO593_10155	125	AGTTACAGGTAACGCGACAT	CGG	CP046654.1	2140603	2140623	rev	anti	39		2140479	2141888	+
AGTTACTCTATTCTATCCCA	control
AGTTAGCATTCTTAAAAGAC	control
AGTTCAGCTATTTTCTGTTA	mismatch	GO593_17725	173	AGTTCAGCTATTTTCTGTTC	AGG	CP046654.1	3713569	3713589	fwd	anti	39	0.0412054	3712566	3713762	-
AGTTCAGCTATTTTCTGTTC	perfect	GO593_17725	173	AGTTCAGCTATTTTCTGTTC	AGG	CP046654.1	3713569	3713589	fwd	anti	39		3712566	3713762	-
AGTTCAGTCTCTTCAACTTG	mismatch	GO593_02400	218	AGTTCAGTGTCTTCAACTTG	CGG	CP046654.1	506510	506530	fwd	anti	39	0.6502	504853	506748	-
AGTTCAGTGTCTTCAACTTC	mismatch	GO593_02400	218	AGTTCAGTGTCTTCAACTTG	CGG	CP046654.1	506510	506530	fwd	anti	39	0.0498393	504853	506748	-
AGTTCAGTGTCTTCAACTTG	perfect	GO593_02400	218	AGTTCAGTGTCTTCAACTTG	CGG	CP046654.1	506510	506530	fwd	anti	39		504853	506748	-
AGTTCTAAAGTAACTGCTAA	mismatch	GO593_10330	122	AGTTCTAAAGTAACTGCTAC	AGG	CP046654.1	2175579	2175599	fwd	anti	39	0.0412054	2175425	2175721	-
AGTTCTAAAGTAACTGCTAC	perfect	GO593_10330	122	AGTTCTAAAGTAACTGCTAC	AGG	CP046654.1	2175579	2175599	fwd	anti	39		2175425	2175721	-
AGTTCTAAAGTAATTGCTAC	mismatch	GO593_10330	122	AGTTCTAAAGTAACTGCTAC	AGG	CP046654.1	2175579	2175599	fwd	anti	39	0.524738	2175425	2175721	-
AGTTGCTCTTGCTAAATCAA	mismatch	GO593_11615	54	AGTTGCTCTTGCTAAATCAG	CGG	CP046654.1	2446695	2446715	fwd	anti	39	0.138472	2446017	2446769	-
AGTTGCTCTTGCTAAATCAG	perfect	GO593_11615	54	AGTTGCTCTTGCTAAATCAG	CGG	CP046654.1	2446695	2446715	fwd	anti	39		2446017	2446769	-
AGTTGCTCTTGCTAAATCAT	mismatch	GO593_11615	54	AGTTGCTCTTGCTAAATCAG	CGG	CP046654.1	2446695	2446715	fwd	anti	39	0.0976994	2446017	2446769	-
AGTTGCTCTTGCTAACTCAG	mismatch	GO593_11615	54	AGTTGCTCTTGCTAAATCAG	CGG	CP046654.1	2446695	2446715	fwd	anti	39	0.540603	2446017	2446769	-
AGTTGGGTTAAAACGTATCC	mismatch	GO593_10500	93	AGTTGGGTTAAAACGTGTCC	CGG	CP046654.1	2206014	2206034	fwd	anti	39	0.505131	2204898	2206127	-
AGTTGGGTTAAAACGTGTCC	perfect	GO593_10500	93	AGTTGGGTTAAAACGTGTCC	CGG	CP046654.1	2206014	2206034	fwd	anti	39		2204898	2206127	-
AGTTGTACAGTAGGTGAAAT	perfect	GO593_08380	16	AGTTGTACAGTAGGTGAAAT	AGG	CP046654.1	1766567	1766587	rev	anti	39		1766552	1766809	+
AGTTGTACAGTAGTTGAAAT	mismatch	GO593_08380	16	AGTTGTACAGTAGGTGAAAT	AGG	CP046654.1	1766567	1766587	rev	anti	39	0.356859	1766552	1766809	+
AGTTTAATTGGATAGTCCAT	perfect	GO593_02585	55	AGTTTAATTGGATAGTCCAT	TGG	CP046654.1	563536	563556	rev	anti	39		563482	563769	+
AGTTTAATTGGATAGTCCCT	mismatch	GO593_02585	55	AGTTTAATTGGATAGTCCAT	TGG	CP046654.1	563536	563556	rev	anti	39	0.28011	563482	563769	+
AGTTTATTTGGATAGTCCAT	mismatch	GO593_02585	55	AGTTTAATTGGATAGTCCAT	TGG	CP046654.1	563536	563556	rev	anti	39	0.85571	563482	563769	+
AGTTTTGTTAGAACTTTTGA	control
AGTTTTTTCAATTATTTATA	control
ATAAAAACTGTTTTAAAAAA	perfect	GO593_08405	87	ATAAAAACTGTTTTAAAAAA	CGG	CP046654.1	1771615	1771635	rev	anti	39		1771529	1772545	+
ATAAAAACTGTTTTAAAAAT	mismatch	GO593_08405	87	ATAAAAACTGTTTTAAAAAA	CGG	CP046654.1	1771615	1771635	rev	anti	39	0.0663327	1771529	1772545	+
ATAAAAACTGTTTTAAATAA	mismatch	GO593_08405	87	ATAAAAACTGTTTTAAAAAA	CGG	CP046654.1	1771615	1771635	rev	anti	39	0.335021	1771529	1772545	+
ATAAAACCACTTCTGGAAGC	perfect	GO593_10165	49	ATAAAACCACTTCTGGAAGC	TGG	CP046654.1	2143370	2143390	fwd	anti	39		2142687	2143439	-
ATAAAACCACTTCTGGAAGT	mismatch	GO593_10165	49	ATAAAACCACTTCTGGAAGC	TGG	CP046654.1	2143370	2143390	fwd	anti	39	0.265579	2142687	2143439	-
ATAAAACCACTTCTGTAAGC	mismatch	GO593_10165	49	ATAAAACCACTTCTGGAAGC	TGG	CP046654.1	2143370	2143390	fwd	anti	39	0.41437	2142687	2143439	-
ATAAAACCAGATCCGCAAAC	mismatch	GO593_17835	237	GTAAAACCAGATCCGCAAAC	TGG	CP046654.1	3732122	3732142	rev	anti	39	0.907813	3731886	3732170	+
ATAAAAGGACGAACTAGACC	mismatch	GO593_08215	140	ATAAAAGGACGAACTAGACG	AGG	CP046654.1	1720722	1720742	fwd	anti	39	0.0498393	1720355	1720882	-
ATAAAAGGACGAACTAGACG	perfect	GO593_08215	140	ATAAAAGGACGAACTAGACG	AGG	CP046654.1	1720722	1720742	fwd	anti	39		1720355	1720882	-
ATAAAAGGACTAACTAGACG	mismatch	GO593_08215	140	ATAAAAGGACGAACTAGACG	AGG	CP046654.1	1720722	1720742	fwd	anti	39	0.62202	1720355	1720882	-
ATAAAATAAGGCTTGGACAT	mismatch	GO593_09690	1	ATCAAATAAGGCTTGGACAT	AGG	CP046654.1	2042585	2042605	rev	anti	39	0.664172	2042585	2043271	+
ATAAAATCCCATCATAAAAG	control
ATAAAATTCGCGAATAACGG	mismatch	GO593_17745	19	ATAAAATTCGTGAATAACGG	GGG	CP046654.1	3716674	3716694	fwd	anti	39	0.662587	3715985	3716713	-
ATAAAATTCGTGAATAAAGG	mismatch	GO593_17745	19	ATAAAATTCGTGAATAACGG	GGG	CP046654.1	3716674	3716694	fwd	anti	39	0.274385	3715985	3716713	-
ATAAAATTCGTGAATAACAG	mismatch	GO593_17745	19	ATAAAATTCGTGAATAACGG	GGG	CP046654.1	3716674	3716694	fwd	anti	39	0.194651	3715985	3716713	-
ATAAAATTCGTGAATAACGC	mismatch	GO593_17745	19	ATAAAATTCGTGAATAACGG	GGG	CP046654.1	3716674	3716694	fwd	anti	39	-0.0211787	3715985	3716713	-
ATAAAATTCGTGAATAACGG	perfect	GO593_17745	19	ATAAAATTCGTGAATAACGG	GGG	CP046654.1	3716674	3716694	fwd	anti	39		3715985	3716713	-
ATAAAATTCGTGAATAACGT	mismatch	GO593_17745	19	ATAAAATTCGTGAATAACGG	GGG	CP046654.1	3716674	3716694	fwd	anti	39	0.0266814	3715985	3716713	-
ATAAAATTCGTGAATAATGG	mismatch	GO593_17745	19	ATAAAATTCGTGAATAACGG	GGG	CP046654.1	3716674	3716694	fwd	anti	39	0.463249	3715985	3716713	-
ATAAACCGCGATAATTTCAT	perfect	GO593_06095	71	ATAAACCGCGATAATTTCAT	GGG	CP046654.1	1291449	1291469	rev	anti	39		1291379	1292341	+
ATAAACCGCTATAATTTCAT	mismatch	GO593_06095	71	ATAAACCGCGATAATTTCAT	GGG	CP046654.1	1291449	1291469	rev	anti	39	0.567158	1291379	1292341	+
ATAAAGAATTAGCCAAGTTA	mismatch	GO593_04070	64	ATAAAGAATTAGCCAAGTTT	TGG	CP046654.1	870398	870418	fwd	anti	39	0.0884966	870105	870482	-
ATAAAGAATTAGCCAAGTTT	perfect	GO593_04070	64	ATAAAGAATTAGCCAAGTTT	TGG	CP046654.1	870398	870418	fwd	anti	39		870105	870482	-
ATAAAGACTTAGCCAAGTTT	mismatch	GO593_04070	64	ATAAAGAATTAGCCAAGTTT	TGG	CP046654.1	870398	870418	fwd	anti	39	0.792986	870105	870482	-
ATAAAGGTTCCTATCCATGC	mismatch	GO593_09140	61	ATAAAGGTTCCTGTCCATGC	AGG	CP046654.1	1925871	1925891	fwd	anti	39	0.583741	1924963	1925952	-
ATAAAGGTTCCTGCCCATGC	mismatch	GO593_09140	61	ATAAAGGTTCCTGTCCATGC	AGG	CP046654.1	1925871	1925891	fwd	anti	39	0.539462	1924963	1925952	-
ATAAAGGTTCCTGTCCATGC	perfect	GO593_09140	61	ATAAAGGTTCCTGTCCATGC	AGG	CP046654.1	1925871	1925891	fwd	anti	39		1924963	1925952	-
ATAAATCTTCTCATTTTCAA	mismatch	GO593_12900	191	ATAAATCTTTTCATTTTCAA	TGG	CP046654.1	2683385	2683405	rev	anti	39	0.572217	2683195	2684220	+
ATAAATCTTGTCATTTTCAA	mismatch	GO593_12900	191	ATAAATCTTTTCATTTTCAA	TGG	CP046654.1	2683385	2683405	rev	anti	39	0.599557	2683195	2684220	+
ATAAATCTTTTCAGTTTCAA	mismatch	GO593_12900	191	ATAAATCTTTTCATTTTCAA	TGG	CP046654.1	2683385	2683405	rev	anti	39	0.353749	2683195	2684220	+
ATAAATCTTTTCATTTTCAA	perfect	GO593_12900	191	ATAAATCTTTTCATTTTCAA	TGG	CP046654.1	2683385	2683405	rev	anti	39		2683195	2684220	+
ATAAATCTTTTCATTTTCAC	mismatch	GO593_12900	191	ATAAATCTTTTCATTTTCAA	TGG	CP046654.1	2683385	2683405	rev	anti	39	0.046387	2683195	2684220	+
ATAAATCTTTTCATTTTTAA	mismatch	GO593_12900	191	ATAAATCTTTTCATTTTCAA	TGG	CP046654.1	2683385	2683405	rev	anti	39	0.356722	2683195	2684220	+
ATAAATGAGCTAAAGGCAGT	control
ATAACAAAACGGCAAGTGAC	control
ATAACACGGTGAATTTTGCA	control
ATAACAGCAGCTTTTAAAAA	mismatch	GO593_05715	110	ATAACAGCAGCTTTTAAAAT	TGG	CP046654.1	1211831	1211851	fwd	anti	39	0.0884966	1211110	1211961	-
ATAACAGCAGCTTTTAAAAT	perfect	GO593_05715	110	ATAACAGCAGCTTTTAAAAT	TGG	CP046654.1	1211831	1211851	fwd	anti	39		1211110	1211961	-
ATAACAGCAGTTTTTAAAAT	mismatch	GO593_05715	110	ATAACAGCAGCTTTTAAAAT	TGG	CP046654.1	1211831	1211851	fwd	anti	39	0.683372	1211110	1211961	-
ATAACCATAAAAATATTGCA	control
ATAACCGGTTGATTACTTTA	mismatch	GO593_10185	127	ATAACCGGTTGATTACTTTC	AGG	CP046654.1	2148806	2148826	rev	anti	39	0.0412054	2148680	2149717	+
ATAACCGGTTGATTACTTTC	perfect	GO593_10185	127	ATAACCGGTTGATTACTTTC	AGG	CP046654.1	2148806	2148826	rev	anti	39		2148680	2149717	+
ATAACTCTCTATAATCATGA	mismatch	GO593_04810	127	TTAACTCTCTATAATCATGA	CGG	CP046654.1	1016124	1016144	fwd	anti	39	0.822329	1015939	1016271	-
ATAACTGGTTGATTACTTTC	mismatch	GO593_10185	127	ATAACCGGTTGATTACTTTC	AGG	CP046654.1	2148806	2148826	rev	anti	39	0.85632	2148680	2149717	+
ATAAGATCATTATACTCCAG	control
ATAAGGTTGTGAAGTCTGAA	control
ATAAGTAACAATGGCTTACA	mismatch	GO593_15485	49	ATAAGTAACAATGGCTTACC	TGG	CP046654.1	3234504	3234524	rev	anti	39	0.0412054	3234456	3235217	+
ATAAGTAACAATGGCTTACC	perfect	GO593_15485	49	ATAAGTAACAATGGCTTACC	TGG	CP046654.1	3234504	3234524	rev	anti	39		3234456	3235217	+
ATAAGTAACAATGGCTTACG	mismatch	GO593_15485	49	ATAAGTAACAATGGCTTACC	TGG	CP046654.1	3234504	3234524	rev	anti	39	0.200724	3234456	3235217	+
ATAAGTAACAATGGTTTACC	mismatch	GO593_15485	49	ATAAGTAACAATGGCTTACC	TGG	CP046654.1	3234504	3234524	rev	anti	39	0.477104	3234456	3235217	+
ATAAGTAACAATGTCTTACC	mismatch	GO593_15485	49	ATAAGTAACAATGGCTTACC	TGG	CP046654.1	3234504	3234524	rev	anti	39	0.356859	3234456	3235217	+
ATAAGTGAAAATTCAGATTG	mismatch	GO593_13095	167	ATAAGTGAAATTTCAGATTG	TGG	CP046654.1	2736455	2736475	fwd	anti	39	0.612817	2736142	2736642	-
ATAAGTGAAATTTCAGATCG	mismatch	GO593_13095	167	ATAAGTGAAATTTCAGATTG	TGG	CP046654.1	2736455	2736475	fwd	anti	39	0.229954	2736142	2736642	-
ATAAGTGAAATTTCAGATTC	mismatch	GO593_13095	167	ATAAGTGAAATTTCAGATTG	TGG	CP046654.1	2736455	2736475	fwd	anti	39	-0.0566877	2736142	2736642	-
ATAAGTGAAATTTCAGATTG	perfect	GO593_13095	167	ATAAGTGAAATTTCAGATTG	TGG	CP046654.1	2736455	2736475	fwd	anti	39		2736142	2736642	-
ATAAGTGAAATTTCAGATTT	mismatch	GO593_13095	167	ATAAGTGAAATTTCAGATTG	TGG	CP046654.1	2736455	2736475	fwd	anti	39	-0.00882758	2736142	2736642	-
ATAAGTGAAATTTCATATTG	mismatch	GO593_13095	167	ATAAGTGAAATTTCAGATTG	TGG	CP046654.1	2736455	2736475	fwd	anti	39	0.307843	2736142	2736642	-
ATAATAAAATTATCCTTTTC	mismatch	GO593_17705	215	ATAATAAAATTATCTTTTTC	AGG	CP046654.1	3707861	3707881	fwd	anti	39	0.243265	3707026	3708096	-
ATAATAAAATTATCTTTTTA	mismatch	GO593_17705	215	ATAATAAAATTATCTTTTTC	AGG	CP046654.1	3707861	3707881	fwd	anti	39	-0.136339	3707026	3708096	-
ATAATAAAATTATCTTTTTC	perfect	GO593_17705	215	ATAATAAAATTATCTTTTTC	AGG	CP046654.1	3707861	3707881	fwd	anti	39		3707026	3708096	-
ATAATCAACCATTCAGTTTT	control
ATAATTGTAGATTCCAAATT	control
ATAATTTCAGCAGTTGTATT	mismatch	GO593_08780	145	ATAATTTCAGCAGTTGTTTT	AGG	CP046654.1	1847798	1847818	rev	anti	39	0.357185	1847654	1848058	+
ATAATTTCAGCAGTTGTTTG	mismatch	GO593_08780	145	ATAATTTCAGCAGTTGTTTT	AGG	CP046654.1	1847798	1847818	rev	anti	39	0.130098	1847654	1848058	+
ATAATTTCAGCAGTTGTTTT	perfect	GO593_08780	145	ATAATTTCAGCAGTTGTTTT	AGG	CP046654.1	1847798	1847818	rev	anti	39		1847654	1848058	+
ATAATTTCAGCTGTTGTTTT	mismatch	GO593_08780	145	ATAATTTCAGCAGTTGTTTT	AGG	CP046654.1	1847798	1847818	rev	anti	39	0.65495	1847654	1848058	+
ATAATTTTTTCAATACATGC	control
ATACAACCACTCACGCAGTC	mismatch	GO593_11470	226	ATACAACCATTCACGCAGTC	AGG	CP046654.1	2418719	2418739	rev	anti	39	0.78527	2418494	2419147	+
ATACAACCATTCACGCAGAC	mismatch	GO593_11470	226	ATACAACCATTCACGCAGTC	AGG	CP046654.1	2418719	2418739	rev	anti	39	0.357729	2418494	2419147	+
ATACAACCATTCACGCAGTC	perfect	GO593_11470	226	ATACAACCATTCACGCAGTC	AGG	CP046654.1	2418719	2418739	rev	anti	39		2418494	2419147	+
ATACAACCATTCCCGCAGTC	mismatch	GO593_11470	226	ATACAACCATTCACGCAGTC	AGG	CP046654.1	2418719	2418739	rev	anti	39	0.669201	2418494	2419147	+
ATACAGACGAGACATCGTCT	mismatch	GO593_15125	101	ATATAGACGAGACATCGTCT	CGG	CP046654.1	3158667	3158687	rev	anti	39	0.819281	3158567	3159580	+
ATACATAAGCCAGAGGTGAG	control
ATACCAAGCGAAGGCTTCAC	control
ATACCACAGCACTTACACGC	perfect	GO593_02540	52	ATACCACAGCACTTACACGC	TGG	CP046654.1	555910	555930	fwd	anti	39		555617	555982	-
ATACCACAGCACTTACACGT	mismatch	GO593_02540	52	ATACCACAGCACTTACACGC	TGG	CP046654.1	555910	555930	fwd	anti	39	0.336597	555617	555982	-
ATACCAGAAACCGTTTGAAT	control
ATACCAGCTTTAATTTTAAG	mismatch	GO593_06155	125	AAACCAGCTTTAATTTTAAG	AGG	CP046654.1	1304855	1304875	fwd	anti	39	0.872753	1303768	1305000	-
ATACCATATGACCTTAACGA	control
ATACCCGGCACTTAGATTTT	control
ATACCGAGAGATCGAATCCA	mismatch	GO593_10000	223	ATACCGAGAGATTGAATCCA	CGG	CP046654.1	2106779	2106799	rev	anti	39	0.619045	2106557	2108155	+
ATACCGAGAGATTGAATCCA	perfect	GO593_10000	223	ATACCGAGAGATTGAATCCA	CGG	CP046654.1	2106779	2106799	rev	anti	39		2106557	2108155	+
ATACCGAGAGATTGAATCCT	mismatch	GO593_10000	223	ATACCGAGAGATTGAATCCA	CGG	CP046654.1	2106779	2106799	rev	anti	39	0.279387	2106557	2108155	+
ATACCGAGAGATTGAATTCA	mismatch	GO593_10000	223	ATACCGAGAGATTGAATCCA	CGG	CP046654.1	2106779	2106799	rev	anti	39	0.534267	2106557	2108155	+
ATACCGCCAATGACAGCCAT	mismatch	GO593_10585	176	ATACCGTCAATGACAGCCAT	AGG	CP046654.1	2224136	2224156	fwd	anti	39	0.892135	2223637	2224332	-
ATACCGCGAGATTGAATCCA	mismatch	GO593_10000	223	ATACCGAGAGATTGAATCCA	CGG	CP046654.1	2106779	2106799	rev	anti	39	0.871273	2106557	2108155	+
ATACCGTCAATGACAGCCAT	perfect	GO593_10585	176	ATACCGTCAATGACAGCCAT	AGG	CP046654.1	2224136	2224156	fwd	anti	39		2223637	2224332	-
ATACCGTCAATGACCGCCAT	mismatch	GO593_10585	176	ATACCGTCAATGACAGCCAT	AGG	CP046654.1	2224136	2224156	fwd	anti	39	0.506475	2223637	2224332	-
ATACCGTTAATGACAGCCAT	mismatch	GO593_10585	176	ATACCGTCAATGACAGCCAT	AGG	CP046654.1	2224136	2224156	fwd	anti	39	0.976669	2223637	2224332	-
ATACCTCCAACCACGGTATG	mismatch	GO593_05480	89	ATACCTCCATCCACGGTATG	TGG	CP046654.1	1160002	1160022	fwd	anti	39	0.806518	1159209	1160111	-
ATACCTCCATACACGGTATG	mismatch	GO593_05480	89	ATACCTCCATCCACGGTATG	TGG	CP046654.1	1160002	1160022	fwd	anti	39	0.672053	1159209	1160111	-
ATACCTCCATCCAAGGTATG	mismatch	GO593_05480	89	ATACCTCCATCCACGGTATG	TGG	CP046654.1	1160002	1160022	fwd	anti	39	0.4424	1159209	1160111	-
ATACCTCCATCCACGGTATG	perfect	GO593_05480	89	ATACCTCCATCCACGGTATG	TGG	CP046654.1	1160002	1160022	fwd	anti	39		1159209	1160111	-
ATACGACAATATTTTTTACA	mismatch	GO593_01650	106	ATACGACAATATTTTTTTCA	CGG	CP046654.1	335577	335597	fwd	anti	39	0.321676	334246	335703	-
ATACGACAATATTTTTTCCA	mismatch	GO593_01650	106	ATACGACAATATTTTTTTCA	CGG	CP046654.1	335577	335597	fwd	anti	39	0.335937	334246	335703	-
ATACGACAATATTTTTTTAA	mismatch	GO593_01650	106	ATACGACAATATTTTTTTCA	CGG	CP046654.1	335577	335597	fwd	anti	39	0.0618749	334246	335703	-
ATACGACAATATTTTTTTCA	perfect	GO593_01650	106	ATACGACAATATTTTTTTCA	CGG	CP046654.1	335577	335597	fwd	anti	39		334246	335703	-
ATACGACAATATTTTTTTCC	mismatch	GO593_01650	106	ATACGACAATATTTTTTTCA	CGG	CP046654.1	335577	335597	fwd	anti	39	0.0818961	334246	335703	-
ATACGACCAAAGCGAGACAA	mismatch	GO593_10265	82	ATACGAGCAAAGCGAGACAA	TGG	CP046654.1	2165592	2165612	rev	anti	39	0.73269	2165511	2166071	+
ATACGACCACGATAACGAGG	mismatch	GO593_09980	124	ATACGACCACGATAGCGAGG	TGG	CP046654.1	2103424	2103444	rev	anti	39	0.492034	2103301	2103843	+
ATACGACCACGATAGCGAGG	perfect	GO593_09980	124	ATACGACCACGATAGCGAGG	TGG	CP046654.1	2103424	2103444	rev	anti	39		2103301	2103843	+
ATACGAGCAAAGCGAGACAA	perfect	GO593_10265	82	ATACGAGCAAAGCGAGACAA	TGG	CP046654.1	2165592	2165612	rev	anti	39		2165511	2166071	+
ATACGGAATATCAATGCCAA	perfect	GO593_09970	77	ATACGGAATATCAATGCCAA	GGG	CP046654.1	2099654	2099674	rev	anti	39		2099578	2102262	+
ATACGGAATATCAATGCGAA	mismatch	GO593_09970	77	ATACGGAATATCAATGCCAA	GGG	CP046654.1	2099654	2099674	rev	anti	39	0.469413	2099578	2102262	+
ATACTAATAGTTACCAGCAC	control
ATACTTAATCAAGAGATTTC	control
ATAGAAACCAGACAACAAAC	mismatch	GO593_03875	156	ATAGAAACCAGACAACAAAG	CGG	CP046654.1	831871	831891	fwd	anti	39	0.0143302	831214	832047	-
ATAGAAACCAGACAACAAAG	perfect	GO593_03875	156	ATAGAAACCAGACAACAAAG	CGG	CP046654.1	831871	831891	fwd	anti	39		831214	832047	-
ATAGAAACCAGACAACAAAT	mismatch	GO593_03875	156	ATAGAAACCAGACAACAAAG	CGG	CP046654.1	831871	831891	fwd	anti	39	0.0621903	831214	832047	-
ATAGAAATTCTCACCAAACT	mismatch	GO593_09955	86	ATAGAAATTCTCACCAAATT	TGG	CP046654.1	2096013	2096033	rev	anti	39	0.229954	2095928	2097715	+
ATAGAAATTCTCACCAAATA	mismatch	GO593_09955	86	ATAGAAATTCTCACCAAATT	TGG	CP046654.1	2096013	2096033	rev	anti	39	0.0884966	2095928	2097715	+
ATAGAAATTCTCACCAAATT	perfect	GO593_09955	86	ATAGAAATTCTCACCAAATT	TGG	CP046654.1	2096013	2096033	rev	anti	39		2095928	2097715	+
ATAGAACTTCTCACCAAATT	mismatch	GO593_09955	86	ATAGAAATTCTCACCAAATT	TGG	CP046654.1	2096013	2096033	rev	anti	39	0.764747	2095928	2097715	+
ATAGATAATAATTCTTGTGA	control
ATAGCAACCAGACAACAAAG	mismatch	GO593_03875	156	ATAGAAACCAGACAACAAAG	CGG	CP046654.1	831871	831891	fwd	anti	39	0.753398	831214	832047	-
ATAGCAGCAGATAGACCTGC	mismatch	GO593_08385	59	ATCGCAGCAGATAGACCTGC	AGG	CP046654.1	1768538	1768558	fwd	anti	39	0.806208	1766905	1768617	-
ATAGCCAGGTATTCTCATTT	control
ATAGCGCTAACAAGAGCCAA	mismatch	GO593_17715	26	ATAGCGCTAACAAGTGCCAA	AGG	CP046654.1	3711125	3711145	fwd	anti	39	0.477567	3708646	3711171	-
ATAGCGCTAACAAGTGCCAA	perfect	GO593_17715	26	ATAGCGCTAACAAGTGCCAA	AGG	CP046654.1	3711125	3711145	fwd	anti	39		3708646	3711171	-
ATAGCTGAGTTAGGTTGTTT	mismatch	GO593_10510	127	ATAGCTGAGTTAGGTTTTTT	AGG	CP046654.1	2208076	2208096	rev	anti	39	0.496757	2207950	2208324	+
ATAGCTGAGTTAGGTTTTAT	mismatch	GO593_10510	127	ATAGCTGAGTTAGGTTTTTT	AGG	CP046654.1	2208076	2208096	rev	anti	39	0.251202	2207950	2208324	+
ATAGCTGAGTTAGGTTTTGT	mismatch	GO593_10510	127	ATAGCTGAGTTAGGTTTTTT	AGG	CP046654.1	2208076	2208096	rev	anti	39	0.292804	2207950	2208324	+
ATAGCTGAGTTAGGTTTTTT	perfect	GO593_10510	127	ATAGCTGAGTTAGGTTTTTT	AGG	CP046654.1	2208076	2208096	rev	anti	39		2207950	2208324	+
ATAGGTGCAACATCTAGAAG	control
ATAGTATTATGTGACATTAT	control
ATAGTGTGCTTCGTAGCCCT	control
ATAGTTTAAGGTCTTTTAAA	control
ATATAAACGAGACATCGTCT	mismatch	GO593_15125	101	ATATAGACGAGACATCGTCT	CGG	CP046654.1	3158667	3158687	rev	anti	39	0.764722	3158567	3159580	+
ATATAAGCATATTTCCCTGG	control
ATATACAAACTTAATAAGAA	control
ATATACCGCGATAATTTCAT	mismatch	GO593_06095	71	ATAAACCGCGATAATTTCAT	GGG	CP046654.1	1291449	1291469	rev	anti	39	0.818365	1291379	1292341	+
ATATACTGCCTTCTTCGATC	control
ATATAGACGAGACATCGTCT	perfect	GO593_15125	101	ATATAGACGAGACATCGTCT	CGG	CP046654.1	3158667	3158687	rev	anti	39		3158567	3159580	+
ATATAGGTTCCTGTCCATGC	mismatch	GO593_09140	61	ATAAAGGTTCCTGTCCATGC	AGG	CP046654.1	1925871	1925891	fwd	anti	39	0.924892	1924963	1925952	-
ATATATTTCTCAGAATGCCC	control
ATATATTTGATAATAGCTGG	mismatch	GO593_10585	52	ATATATTTGATAATTGCTGG	CGG	CP046654.1	2224260	2224280	fwd	anti	39	0.335531	2223637	2224332	-
ATATATTTGATAATTGATGG	mismatch	GO593_10585	52	ATATATTTGATAATTGCTGG	CGG	CP046654.1	2224260	2224280	fwd	anti	39	0.301337	2223637	2224332	-
ATATATTTGATAATTGCTGA	mismatch	GO593_10585	52	ATATATTTGATAATTGCTGG	CGG	CP046654.1	2224260	2224280	fwd	anti	39	0.0319452	2223637	2224332	-
ATATATTTGATAATTGCTGC	mismatch	GO593_10585	52	ATATATTTGATAATTGCTGG	CGG	CP046654.1	2224260	2224280	fwd	anti	39	-0.0566877	2223637	2224332	-
ATATATTTGATAATTGCTGG	perfect	GO593_10585	52	ATATATTTGATAATTGCTGG	CGG	CP046654.1	2224260	2224280	fwd	anti	39		2223637	2224332	-
ATATCAATCGCAACAACTGA	mismatch	GO593_05490	17	ATGTCAATCGCAACAACTGA	GGG	CP046654.1	1162787	1162807	fwd	anti	39	0.761439	1161562	1162824	-
ATATCCCCATTTTTTGAAAA	mismatch	GO593_18595	116	ATATCCCCATTTTTTGAAAT	AGG	CP046654.1	3908507	3908527	rev	anti	39	0.0884966	3908392	3910383	+
ATATCCCCATTTTTTGAAAT	perfect	GO593_18595	116	ATATCCCCATTTTTTGAAAT	AGG	CP046654.1	3908507	3908527	rev	anti	39		3908392	3910383	+
ATATCCCCATTTTTTGAACT	mismatch	GO593_18595	116	ATATCCCCATTTTTTGAAAT	AGG	CP046654.1	3908507	3908527	rev	anti	39	0.244601	3908392	3910383	+
ATATCCCCATTTTTTGAAGT	mismatch	GO593_18595	116	ATATCCCCATTTTTTGAAAT	AGG	CP046654.1	3908507	3908527	rev	anti	39	0.435592	3908392	3910383	+
ATATCCCCATTTTTTGAGAT	mismatch	GO593_18595	116	ATATCCCCATTTTTTGAAAT	AGG	CP046654.1	3908507	3908527	rev	anti	39	0.577084	3908392	3910383	+
ATATCCTGTCCCAGACTAGC	control
ATATCTGGACCAATACCGGC	perfect	GO593_03765	47	ATATCTGGACCAATACCGGC	AGG	CP046654.1	809615	809635	fwd	anti	39		808699	809682	-
ATATCTGGACCACTACCGGC	mismatch	GO593_03765	47	ATATCTGGACCAATACCGGC	AGG	CP046654.1	809615	809635	fwd	anti	39	0.70471	808699	809682	-
ATATGAGAAGTTCCTCAGAC	control
ATATGCGGGATGTTTCGACT	control
ATATGTGTGAAGGGGGATGT	control
ATATTCGGGTGAGTTAGTTA	control
ATATTTATGGTGGTATCACG	control
ATCAAACAAGGCTTGGACAT	mismatch	GO593_09690	1	ATCAAATAAGGCTTGGACAT	AGG	CP046654.1	2042585	2042605	rev	anti	39	0.821117	2042585	2043271	+
ATCAAACCAACTTATGAGTT	mismatch	GO593_01880	341	ATCAAACCAACTTTTGAGTT	CGG	CP046654.1	377417	377437	fwd	anti	39	0.418674	377146	377778	-
ATCAAACCAACTTTTGAGTT	perfect	GO593_01880	341	ATCAAACCAACTTTTGAGTT	CGG	CP046654.1	377417	377437	fwd	anti	39		377146	377778	-
ATCAAATAAGGCTTAGACAT	mismatch	GO593_09690	1	ATCAAATAAGGCTTGGACAT	AGG	CP046654.1	2042585	2042605	rev	anti	39	0.349998	2042585	2043271	+
ATCAAATAAGGCTTGGACAC	mismatch	GO593_09690	1	ATCAAATAAGGCTTGGACAT	AGG	CP046654.1	2042585	2042605	rev	anti	39	0.173776	2042585	2043271	+
ATCAAATAAGGCTTGGACAT	perfect	GO593_09690	1	ATCAAATAAGGCTTGGACAT	AGG	CP046654.1	2042585	2042605	rev	anti	39		2042585	2043271	+
ATCAAATAAGTCTTGGACAT	mismatch	GO593_09690	1	ATCAAATAAGGCTTGGACAT	AGG	CP046654.1	2042585	2042605	rev	anti	39	0.586511	2042585	2043271	+
ATCAAATGAGGCTTGGACAT	mismatch	GO593_09690	1	ATCAAATAAGGCTTGGACAT	AGG	CP046654.1	2042585	2042605	rev	anti	39	1.05499	2042585	2043271	+
ATCAATCCAAATAGCAATTC	control
ATCAATTTGGGTACCAGCTT	perfect	GO593_03585	116	ATCAATTTGGGTACCAGCTT	TGG	CP046654.1	774987	775007	rev	anti	39		774872	776773	+
ATCAATTTGGGTACCAGGTT	mismatch	GO593_03585	116	ATCAATTTGGGTACCAGCTT	TGG	CP046654.1	774987	775007	rev	anti	39	0.504922	774872	776773	+
ATCACAACGCGATCATGTAA	perfect	GO593_02310	17	ATCACAACGCGATCATGTAA	TGG	CP046654.1	478971	478991	fwd	anti	39		478718	479008	-
ATCACAACGCGATCTTGTAA	mismatch	GO593_02310	17	ATCACAACGCGATCATGTAA	TGG	CP046654.1	478971	478991	fwd	anti	39	0.526421	478718	479008	-
ATCACAACGCGATTATGTAA	mismatch	GO593_02310	17	ATCACAACGCGATCATGTAA	TGG	CP046654.1	478971	478991	fwd	anti	39	0.560247	478718	479008	-
ATCACAACGTTACGGCCTGT	mismatch	GO593_02305	98	ATCACAACGTTACGGCCTTT	AGG	CP046654.1	478541	478561	fwd	anti	39	0.399331	477025	478659	-
ATCACAACGTTACGGCCTTA	mismatch	GO593_02305	98	ATCACAACGTTACGGCCTTT	AGG	CP046654.1	478541	478561	fwd	anti	39	0.230533	477025	478659	-
ATCACAACGTTACGGCCTTT	perfect	GO593_02305	98	ATCACAACGTTACGGCCTTT	AGG	CP046654.1	478541	478561	fwd	anti	39		477025	478659	-
ATCACGCTGTTTGGCACGGT	perfect	GO593_08815	114	ATCACGCTGTTTGGCACGGT	AGG	CP046654.1	1852820	1852840	fwd	anti	39		1852136	1852954	-
ATCAGCATCCGGATTCGAGC	mismatch	GO593_09950	20	ATCAGCATCCGGATTCGCGC	GGG	CP046654.1	2095185	2095205	rev	anti	39	0.487439	2095166	2095843	+
ATCAGCATCCGGATTCGCGA	mismatch	GO593_09950	20	ATCAGCATCCGGATTCGCGC	GGG	CP046654.1	2095185	2095205	rev	anti	39	0.21875	2095166	2095843	+
ATCAGCATCCGGATTCGCGC	perfect	GO593_09950	20	ATCAGCATCCGGATTCGCGC	GGG	CP046654.1	2095185	2095205	rev	anti	39		2095166	2095843	+
ATCATATAGAGATTAGTCTC	control
ATCATCAGTGGTCGAAGTTG	mismatch	GO593_10165	81	ATCATCATTGGTCGAAGTTG	TGG	CP046654.1	2143338	2143358	fwd	anti	39	0.912206	2142687	2143439	-
ATCATCATGCACTAAAGTTG	perfect	GO593_02660	248	ATCATCATGCACTAAAGTTG	CGG	CP046654.1	575715	575735	rev	anti	39		575468	576445	+
ATCATCATTGGTCGAAGTTC	mismatch	GO593_10165	81	ATCATCATTGGTCGAAGTTG	TGG	CP046654.1	2143338	2143358	fwd	anti	39	0.0498393	2142687	2143439	-
ATCATCATTGGTCGAAGTTG	perfect	GO593_10165	81	ATCATCATTGGTCGAAGTTG	TGG	CP046654.1	2143338	2143358	fwd	anti	39		2142687	2143439	-
ATCATCATTGGTCGAAGTTT	mismatch	GO593_10165	81	ATCATCATTGGTCGAAGTTG	TGG	CP046654.1	2143338	2143358	fwd	anti	39	0.0976994	2142687	2143439	-
ATCATCTTCATTGACGCTTT	mismatch	GO593_06170	147	ATCATCTTCATTTACGCTTT	CGG	CP046654.1	1307386	1307406	fwd	anti	39	0.575367	1307218	1307553	-
ATCATCTTCATTTAAGCTTT	mismatch	GO593_06170	147	ATCATCTTCATTTACGCTTT	CGG	CP046654.1	1307386	1307406	fwd	anti	39	0.252731	1307218	1307553	-
ATCATCTTCATTTACGCTTA	mismatch	GO593_06170	147	ATCATCTTCATTTACGCTTT	CGG	CP046654.1	1307386	1307406	fwd	anti	39	0.124005	1307218	1307553	-
ATCATCTTCATTTACGCTTT	perfect	GO593_06170	147	ATCATCTTCATTTACGCTTT	CGG	CP046654.1	1307386	1307406	fwd	anti	39		1307218	1307553	-
ATCATGATCATTCATATCGA	mismatch	GO593_10585	24	ATCATGATCATTCGTATCGA	AGG	CP046654.1	2224288	2224308	fwd	anti	39	0.397631	2223637	2224332	-
ATCATGATCATTCGTATCGA	perfect	GO593_10585	24	ATCATGATCATTCGTATCGA	AGG	CP046654.1	2224288	2224308	fwd	anti	39		2223637	2224332	-
ATCCAAAACTAATGATCAGT	mismatch	GO593_05760	54	ATGCAAAACTAATGATCAGT	AGG	CP046654.1	1219948	1219968	rev	anti	39	0.601788	1219895	1221202	+
ATCCAAGAAAAAATTAGCCC	control
ATCCATAATCTTTAAGACGA	mismatch	GO593_03595	91	AACCATAATCTTTAAGACGA	CGG	CP046654.1	778953	778973	fwd	anti	39	0.908263	777811	779064	-
ATCCATACCTACTCGGCGGC	perfect	GO593_02360	168	ATCCATACCTACTCGGCGGC	AGG	CP046654.1	500345	500365	fwd	anti	39		499685	500533	-
ATCCATACCTACTCGGCGGG	mismatch	GO593_02360	168	ATCCATACCTACTCGGCGGC	AGG	CP046654.1	500345	500365	fwd	anti	39	0.378269	499685	500533	-
ATCCATTAAGACGTTTGACA	control
ATCCCCACACCAACAGCAGT	mismatch	GO593_07840	184	ATCCCCACATCAACAGCAGT	AGG	CP046654.1	1646696	1646716	rev	anti	39	0.820779	1646513	1647280	+
ATCCCCACATCAACAGCAGG	mismatch	GO593_07840	184	ATCCCCACATCAACAGCAGT	AGG	CP046654.1	1646696	1646716	rev	anti	39	0.307643	1646513	1647280	+
ATCCCCACATCAACAGCAGT	perfect	GO593_07840	184	ATCCCCACATCAACAGCAGT	AGG	CP046654.1	1646696	1646716	rev	anti	39		1646513	1647280	+
ATCCCCCCATCAACAGCAGT	mismatch	GO593_07840	184	ATCCCCACATCAACAGCAGT	AGG	CP046654.1	1646696	1646716	rev	anti	39	0.942291	1646513	1647280	+
ATCCCTTCAACATCCACACG	mismatch	GO593_09960	28	ATCCCTTCAACATTCACACG	TGG	CP046654.1	2097756	2097776	rev	anti	39	0.539462	2097729	2098238	+
ATCCCTTCAACATTAACACG	mismatch	GO593_09960	28	ATCCCTTCAACATTCACACG	TGG	CP046654.1	2097756	2097776	rev	anti	39	0.359258	2097729	2098238	+
ATCCCTTCAACATTCACACC	mismatch	GO593_09960	28	ATCCCTTCAACATTCACACG	TGG	CP046654.1	2097756	2097776	rev	anti	39	0.0853484	2097729	2098238	+
ATCCCTTCAACATTCACACG	perfect	GO593_09960	28	ATCCCTTCAACATTCACACG	TGG	CP046654.1	2097756	2097776	rev	anti	39		2097729	2098238	+
ATCCCTTCTACATTCACACG	mismatch	GO593_09960	28	ATCCCTTCAACATTCACACG	TGG	CP046654.1	2097756	2097776	rev	anti	39	0.915256	2097729	2098238	+
ATCCGATCAATCGTATGCTG	mismatch	GO593_10380	11	ATCTGATCAATCGTATGCTG	TGG	CP046654.1	2183592	2183612	fwd	anti	39	0.819281	2181758	2183623	-
ATCCTCATTGGTCGAAGTTG	mismatch	GO593_10165	81	ATCATCATTGGTCGAAGTTG	TGG	CP046654.1	2143338	2143358	fwd	anti	39	0.833928	2142687	2143439	-
ATCCTTCAACGCAGGAACTT	mismatch	GO593_10510	59	AGCCTTCAACGCAGGAACTT	TGG	CP046654.1	2208008	2208028	rev	anti	39	0.868611	2207950	2208324	+
ATCGAAACTAGAAAGGTAAG	mismatch	GO593_11930	137	ATCGAAACTAGAATGGTAAG	GGG	CP046654.1	2494439	2494459	rev	anti	39	0.454183	2494303	2495511	+
ATCGAAACTAGAATGCTAAG	mismatch	GO593_11930	137	ATCGAAACTAGAATGGTAAG	GGG	CP046654.1	2494439	2494459	rev	anti	39	0.331001	2494303	2495511	+
ATCGAAACTAGAATGGTAAC	mismatch	GO593_11930	137	ATCGAAACTAGAATGGTAAG	GGG	CP046654.1	2494439	2494459	rev	anti	39	0.0143302	2494303	2495511	+
ATCGAAACTAGAATGGTAAG	perfect	GO593_11930	137	ATCGAAACTAGAATGGTAAG	GGG	CP046654.1	2494439	2494459	rev	anti	39		2494303	2495511	+
ATCGAAACTAGAATGGTAAT	mismatch	GO593_11930	137	ATCGAAACTAGAATGGTAAG	GGG	CP046654.1	2494439	2494459	rev	anti	39	0.0621903	2494303	2495511	+
ATCGAATATGCACGCATTAA	perfect	GO593_00350	145	ATCGAATATGCACGCATTAA	CGG	CP046654.1	64009	64029	rev	anti	39		63865	64644	+
ATCGAATATGCGCGCATTAA	mismatch	GO593_00350	145	ATCGAATATGCACGCATTAA	CGG	CP046654.1	64009	64029	rev	anti	39	0.861504	63865	64644	+
ATCGAATGGCACTTGAGCAA	mismatch	GO593_18140	48	TTCGAATGGCACTTGAGCAA	AGG	CP046654.1	3802768	3802788	fwd	anti	39	0.964365	3802453	3802836	-
ATCGACACTAGAATGGTAAG	mismatch	GO593_11930	137	ATCGAAACTAGAATGGTAAG	GGG	CP046654.1	2494439	2494459	rev	anti	39	0.814673	2494303	2495511	+
ATCGACGAATTGGATTCCTT	mismatch	GO593_08145	72	ATCGACGACTTGGATTCCTT	GGG	CP046654.1	1708627	1708647	fwd	anti	39	0.712584	1708123	1708719	-
ATCGACGACTTGGATACCTT	mismatch	GO593_08145	72	ATCGACGACTTGGATTCCTT	GGG	CP046654.1	1708627	1708647	fwd	anti	39	0.547203	1708123	1708719	-
ATCGACGACTTGGATTCCTG	mismatch	GO593_08145	72	ATCGACGACTTGGATTCCTT	GGG	CP046654.1	1708627	1708647	fwd	anti	39	0.272134	1708123	1708719	-
ATCGACGACTTGGATTCCTT	perfect	GO593_08145	72	ATCGACGACTTGGATTCCTT	GGG	CP046654.1	1708627	1708647	fwd	anti	39		1708123	1708719	-
ATCGACGACTTGGGTTCCTT	mismatch	GO593_08145	72	ATCGACGACTTGGATTCCTT	GGG	CP046654.1	1708627	1708647	fwd	anti	39	0.7451	1708123	1708719	-
ATCGACTCATTTATCAGATG	control
ATCGATCGAAGTAGGAGCAG	mismatch	GO593_17825	26	ATGGATCGAAGTAGGAGCAG	AGG	CP046654.1	3731130	3731150	rev	anti	39	0.743824	3731105	3731473	+
ATCGCAGCAGATAGACCTGC	perfect	GO593_08385	59	ATCGCAGCAGATAGACCTGC	AGG	CP046654.1	1768538	1768558	fwd	anti	39		1766905	1768617	-
ATCGCCACCATGTACATAAA	mismatch	GO593_05790	152	ATCGCCACCATGTCCATAAA	TGG	CP046654.1	1225092	1225112	rev	anti	39	0.406892	1224941	1226305	+
ATCGCCACCATGTCCATAAA	perfect	GO593_05790	152	ATCGCCACCATGTCCATAAA	TGG	CP046654.1	1225092	1225112	rev	anti	39		1224941	1226305	+
ATCGCCACCATGTCCATAAC	mismatch	GO593_05790	152	ATCGCCACCATGTCCATAAA	TGG	CP046654.1	1225092	1225112	rev	anti	39	0.259441	1224941	1226305	+
ATCGCCATCATGTCCATAAA	mismatch	GO593_05790	152	ATCGCCACCATGTCCATAAA	TGG	CP046654.1	1225092	1225112	rev	anti	39	0.976669	1224941	1226305	+
ATCGCCATGGCTGCGGTCTT	mismatch	GO593_07295	105	ATCGCCATGGCTTCGGTCTT	TGG	CP046654.1	1535124	1535144	fwd	anti	39	0.752912	1533459	1535249	-
ATCGCCATGGCTTCGGTCTT	perfect	GO593_07295	105	ATCGCCATGGCTTCGGTCTT	TGG	CP046654.1	1535124	1535144	fwd	anti	39		1533459	1535249	-
ATCGCGTCCCAAGGGATGAG	control
ATCGCTTCATTAGGGCAAAC	perfect	GO593_10415	52	ATCGCTTCATTAGGGCAAAC	TGG	CP046654.1	2188781	2188801	rev	anti	39		2188730	2188993	+
ATCGCTTCATTAGGGGAAAC	mismatch	GO593_10415	52	ATCGCTTCATTAGGGCAAAC	TGG	CP046654.1	2188781	2188801	rev	anti	39	0.588413	2188730	2188993	+
ATCGGTAGTTCCAATGCGCC	mismatch	GO593_05770	172	ATCGGTAGTTCCCATGCGCC	TGG	CP046654.1	1222746	1222766	rev	anti	39	0.62851	1222575	1223045	+
ATCGGTAGTTCCCATACGCC	mismatch	GO593_05770	172	ATCGGTAGTTCCCATGCGCC	TGG	CP046654.1	1222746	1222766	rev	anti	39	0.597179	1222575	1223045	+
ATCGGTAGTTCCCATGCGCC	perfect	GO593_05770	172	ATCGGTAGTTCCCATGCGCC	TGG	CP046654.1	1222746	1222766	rev	anti	39		1222575	1223045	+
ATCGGTAGTTCCTATGCGCC	mismatch	GO593_05770	172	ATCGGTAGTTCCCATGCGCC	TGG	CP046654.1	1222746	1222766	rev	anti	39	0.817375	1222575	1223045	+
ATCGGTATTTCCCATGCGCC	mismatch	GO593_05770	172	ATCGGTAGTTCCCATGCGCC	TGG	CP046654.1	1222746	1222766	rev	anti	39	0.915316	1222575	1223045	+
ATCGTTTCTATACCAACTTG	mismatch	GO593_06230	274	ATCGTTTCTATACCAACTTT	AGG	CP046654.1	1322172	1322192	rev	anti	39	0.165607	1321899	1322291	+
ATCGTTTCTATACCAACTTT	perfect	GO593_06230	274	ATCGTTTCTATACCAACTTT	AGG	CP046654.1	1322172	1322192	rev	anti	39		1321899	1322291	+
ATCGTTTCTATACGAACTTT	mismatch	GO593_06230	274	ATCGTTTCTATACCAACTTT	AGG	CP046654.1	1322172	1322192	rev	anti	39	0.459883	1321899	1322291	+
ATCGTTTCTCTACCAACTTT	mismatch	GO593_06230	274	ATCGTTTCTATACCAACTTT	AGG	CP046654.1	1322172	1322192	rev	anti	39	0.693391	1321899	1322291	+
ATCTCGAGGGCGCCGGCAAA	mismatch	GO593_09985	148	ATTTCGAGGGCGCCGGCAAA	CGG	CP046654.1	2103987	2104007	rev	anti	39	0.974287	2103840	2104361	+
ATCTCGTCTGCTGTACGTTG	mismatch	GO593_08195	91	ATGTCGTCTGCTGTACGTTG	AGG	CP046654.1	1716599	1716619	rev	anti	39	0.743824	1716509	1719208	+
ATCTGAAGAAGATTTAGTCT	mismatch	GO593_04110	21	ATGTGAAGAAGATTTAGTCT	GGG	CP046654.1	875116	875136	fwd	anti	39	0.601788	874981	875157	-
ATCTGATCAATCGTATGCTG	perfect	GO593_10380	11	ATCTGATCAATCGTATGCTG	TGG	CP046654.1	2183592	2183612	fwd	anti	39		2181758	2183623	-
ATCTGATCAATCGTATGCTT	mismatch	GO593_10380	11	ATCTGATCAATCGTATGCTG	TGG	CP046654.1	2183592	2183612	fwd	anti	39	0.0976994	2181758	2183623	-
ATCTGATCAATCTTATGCTG	mismatch	GO593_10380	11	ATCTGATCAATCGTATGCTG	TGG	CP046654.1	2183592	2183612	fwd	anti	39	0.507459	2181758	2183623	-
ATCTGCACAATTAGTCTGCC	control
ATCTGCGTGTTATGGCACGT	control
ATCTGTAATCCATGTCAAAT	control
ATCTGTCAAAACCAGAGCTT	mismatch	GO593_06170	9	ATCTGTCAAAACTAGAGCTT	GGG	CP046654.1	1307524	1307544	fwd	anti	39	0.583536	1307218	1307553	-
ATCTGTCAAAACTAGAGCTT	perfect	GO593_06170	9	ATCTGTCAAAACTAGAGCTT	GGG	CP046654.1	1307524	1307544	fwd	anti	39		1307218	1307553	-
ATCTGTTTCCGCACCATCTT	mismatch	GO593_17315	186	ATCTGTTTCTGCACCATCTT	CGG	CP046654.1	3630246	3630266	fwd	anti	39	0.749761	3628815	3630452	-
ATCTGTTTCTGCACCATCTT	perfect	GO593_17315	186	ATCTGTTTCTGCACCATCTT	CGG	CP046654.1	3630246	3630266	fwd	anti	39		3628815	3630452	-
ATCTGTTTCTTCACCATCTT	mismatch	GO593_17315	186	ATCTGTTTCTGCACCATCTT	CGG	CP046654.1	3630246	3630266	fwd	anti	39	0.62202	3628815	3630452	-
ATCTTAAGTAATTTGAGTAT	mismatch	GO593_07255	11	ATCTTCAGTAATTTGAGTAT	TGG	CP046654.1	1526819	1526839	rev	anti	39	0.596437	1526809	1528377	+
ATCTTCAGTAATTTGAGTAA	mismatch	GO593_07255	11	ATCTTCAGTAATTTGAGTAT	TGG	CP046654.1	1526819	1526839	rev	anti	39	0.0884966	1526809	1528377	+
ATCTTCAGTAATTTGAGTAT	perfect	GO593_07255	11	ATCTTCAGTAATTTGAGTAT	TGG	CP046654.1	1526819	1526839	rev	anti	39		1526809	1528377	+
ATCTTCTATAAACTCAAATG	mismatch	GO593_05485	6	ATCTTCTATAAATTCAAATG	AGG	CP046654.1	1161371	1161391	fwd	anti	39	0.477009	1160222	1161397	-
ATCTTCTATAAATTCAAATG	perfect	GO593_05485	6	ATCTTCTATAAATTCAAATG	AGG	CP046654.1	1161371	1161391	fwd	anti	39		1160222	1161397	-
ATCTTCTATAAATTCAAATT	mismatch	GO593_05485	6	ATCTTCTATAAATTCAAATG	AGG	CP046654.1	1161371	1161391	fwd	anti	39	-0.0443366	1160222	1161397	-
ATCTTCTATAAATTCAACTG	mismatch	GO593_05485	6	ATCTTCTATAAATTCAAATG	AGG	CP046654.1	1161371	1161391	fwd	anti	39	0.350585	1160222	1161397	-
ATCTTCTCTTGCTTGCTTCA	perfect	GO593_15205	135	ATCTTCTCTTGCTTGCTTCA	AGG	CP046654.1	3177700	3177720	fwd	anti	39		3177676	3177855	-
ATCTTGGATTTGCTTTAATA	mismatch	GO593_11345	77	ATCTTGGATTTGCTTTAATT	TGG	CP046654.1	2392721	2392741	rev	anti	39	0.0884966	2392645	2394174	+
ATCTTGGATTTGCTTTAATT	perfect	GO593_11345	77	ATCTTGGATTTGCTTTAATT	TGG	CP046654.1	2392721	2392741	rev	anti	39		2392645	2394174	+
ATGAAAAAAATCGATTCCTC	control
ATGAAAAAAGCGTACACCTA	control
ATGAAAAATTTATAAGCGGA	control
ATGAAACCAGTTTCTGCATA	mismatch	GO593_01005	206	ATGAAACCAGTTTCTGCATC	CGG	CP046654.1	174481	174501	fwd	anti	39	0.0767145	173298	174707	-
ATGAAACCAGTTTCTGCATC	perfect	GO593_01005	206	ATGAAACCAGTTTCTGCATC	CGG	CP046654.1	174481	174501	fwd	anti	39		173298	174707	-
ATGAAACCAGTTTCTGGATC	mismatch	GO593_01005	206	ATGAAACCAGTTTCTGCATC	CGG	CP046654.1	174481	174501	fwd	anti	39	0.567383	173298	174707	-
ATGAACCCAGTTTCTGCATC	mismatch	GO593_01005	206	ATGAAACCAGTTTCTGCATC	CGG	CP046654.1	174481	174501	fwd	anti	39	0.850182	173298	174707	-
ATGAAGAAAGTTAACTTTCC	control
ATGAAGCACCCAATCTCCAA	mismatch	GO593_08145	159	TTGAAGCACCCAATCTCCAA	AGG	CP046654.1	1708540	1708560	fwd	anti	39	0.964365	1708123	1708719	-
ATGACAAGGCCCAATGAATC	control
ATGACAATAGGTTTGTAAGA	control
ATGACATACCGTTCCGCATT	mismatch	GO593_12335	167	ATGACATTCCGTTCCGCATT	TGG	CP046654.1	2577860	2577880	fwd	anti	39	0.906114	2577625	2578047	-
ATGACATTCCGTTACGCATT	mismatch	GO593_12335	167	ATGACATTCCGTTCCGCATT	TGG	CP046654.1	2577860	2577880	fwd	anti	39	0.406892	2577625	2578047	-
ATGACATTCCGTTCCGCAAT	mismatch	GO593_12335	167	ATGACATTCCGTTCCGCATT	TGG	CP046654.1	2577860	2577880	fwd	anti	39	0.357729	2577625	2578047	-
ATGACATTCCGTTCCGCATG	mismatch	GO593_12335	167	ATGACATTCCGTTCCGCATT	TGG	CP046654.1	2577860	2577880	fwd	anti	39	0.272134	2577625	2578047	-
ATGACATTCCGTTCCGCATT	perfect	GO593_12335	167	ATGACATTCCGTTCCGCATT	TGG	CP046654.1	2577860	2577880	fwd	anti	39		2577625	2578047	-
ATGACCTCAAGCACTTCAGC	perfect	GO593_09965	157	ATGACCTCAAGCACTTCAGC	AGG	CP046654.1	2098391	2098411	rev	anti	39		2098235	2099566	+
ATGACCTCAAGCACTTCGGC	mismatch	GO593_09965	157	ATGACCTCAAGCACTTCAGC	AGG	CP046654.1	2098391	2098411	rev	anti	39	0.754629	2098235	2099566	+
ATGACTTCATTCTACCCAAG	control
ATGAGCAATGGAAAAATTAA	perfect	GO593_08370	56	ATGAGCAATGGAAAAATTAA	AGG	CP046654.1	1765455	1765475	fwd	anti	39		1763972	1765531	-
ATGAGCAATGGAAAAATTCA	mismatch	GO593_08370	56	ATGAGCAATGGAAAAATTAA	AGG	CP046654.1	1765455	1765475	fwd	anti	39	0.244601	1763972	1765531	-
ATGAGCAATGGAAAACTTAA	mismatch	GO593_08370	56	ATGAGCAATGGAAAAATTAA	AGG	CP046654.1	1765455	1765475	fwd	anti	39	0.434076	1763972	1765531	-
ATGAGCGAACTGATCTCGGA	mismatch	GO593_07360	19	ATGAGCGCACTGATCTCGGA	TGG	CP046654.1	1545235	1545255	rev	anti	39	0.858822	1545217	1546761	+
ATGAGCGCAATGATCTCGGA	mismatch	GO593_07360	19	ATGAGCGCACTGATCTCGGA	TGG	CP046654.1	1545235	1545255	rev	anti	39	0.723718	1545217	1546761	+
ATGAGCGCACTGATCTCGCA	mismatch	GO593_07360	19	ATGAGCGCACTGATCTCGGA	TGG	CP046654.1	1545235	1545255	rev	anti	39	0.283563	1545217	1546761	+
ATGAGCGCACTGATCTCGGA	perfect	GO593_07360	19	ATGAGCGCACTGATCTCGGA	TGG	CP046654.1	1545235	1545255	rev	anti	39		1545217	1546761	+
ATGAGCGCACTGATGTCGGA	mismatch	GO593_07360	19	ATGAGCGCACTGATCTCGGA	TGG	CP046654.1	1545235	1545255	rev	anti	39	0.589795	1545217	1546761	+
ATGAGTTCGAGTTCGATACT	control
ATGATGATGGCAACATGCTG	perfect	GO593_17735	29	ATGATGATGGCAACATGCTG	AGG	CP046654.1	3715290	3715310	fwd	anti	39		3714587	3715339	-
ATGATGCAAAGATGTGCATT	mismatch	GO593_09995	294	ATGATGCAAAGATGTGGATT	AGG	CP046654.1	2104959	2104979	rev	anti	39	0.34548	2104666	2106555	+
ATGATGCAAAGATGTGGATT	perfect	GO593_09995	294	ATGATGCAAAGATGTGGATT	AGG	CP046654.1	2104959	2104979	rev	anti	39		2104666	2106555	+
ATGATTCATTTTCTGGATTG	mismatch	GO593_07760	23	ATGATTGATTTTCTGGATTG	TGG	CP046654.1	1630045	1630065	rev	anti	39	0.626163	1630023	1631219	+
ATGATTGATTTTCTGCATTG	mismatch	GO593_07760	23	ATGATTGATTTTCTGGATTG	TGG	CP046654.1	1630045	1630065	rev	anti	39	0.295492	1630023	1631219	+
ATGATTGATTTTCTGGATTG	perfect	GO593_07760	23	ATGATTGATTTTCTGGATTG	TGG	CP046654.1	1630045	1630065	rev	anti	39		1630023	1631219	+
ATGATTGATTTTCTGGATTT	mismatch	GO593_07760	23	ATGATTGATTTTCTGGATTG	TGG	CP046654.1	1630045	1630065	rev	anti	39	0.0266814	1630023	1631219	+
ATGATTTGCATACTGAGTTA	mismatch	GO593_09970	149	AGGATTTGCATACTGAGTTA	CGG	CP046654.1	2099726	2099746	rev	anti	39	0.762084	2099578	2102262	+
ATGCAAAACTAATGATCAGA	mismatch	GO593_05760	54	ATGCAAAACTAATGATCAGT	AGG	CP046654.1	1219948	1219968	rev	anti	39	0.124005	1219895	1221202	+
ATGCAAAACTAATGATCAGT	perfect	GO593_05760	54	ATGCAAAACTAATGATCAGT	AGG	CP046654.1	1219948	1219968	rev	anti	39		1219895	1221202	+
ATGCAAAGCTACCAAAACCA	perfect	GO593_15565	153	ATGCAAAGCTACCAAAACCA	CGG	CP046654.1	3247108	3247128	rev	anti	39		3246956	3247258	+
ATGCAAAGCTACCAAAACGA	mismatch	GO593_15565	153	ATGCAAAGCTACCAAAACCA	CGG	CP046654.1	3247108	3247128	rev	anti	39	0.36343	3246956	3247258	+
ATGCAAGCTCAGCACCTTCA	perfect	GO593_09120	126	ATGCAAGCTCAGCACCTTCA	CGG	CP046654.1	1919323	1919343	rev	anti	39		1919198	1920031	+
ATGCAAGCTCAGCCCCTTCA	mismatch	GO593_09120	126	ATGCAAGCTCAGCACCTTCA	CGG	CP046654.1	1919323	1919343	rev	anti	39	0.589618	1919198	1920031	+
ATGCACGTTCATGCATCGCT	mismatch	GO593_13550	231	GTGCACGTTCATGCATCGCT	AGG	CP046654.1	2812002	2812022	rev	anti	39	0.978831	2811772	2812518	+
ATGCATTTTGCATATTGTCG	mismatch	GO593_02660	192	GTGCATTTTGCATATTGTCG	AGG	CP046654.1	575659	575679	rev	anti	39	0.872304	575468	576445	+
ATGCCACAGCACTTACACGC	mismatch	GO593_02540	52	ATACCACAGCACTTACACGC	TGG	CP046654.1	555910	555930	fwd	anti	39	1.10891	555617	555982	-
ATGCCATAGCCTCTTGGTTA	control
ATGCCCATGCGGGAATATCG	mismatch	GO593_18770	207	ATGCCCATTCGGGAATATCG	CGG	CP046654.1	3943274	3943294	rev	anti	39	0.908004	3943068	3943562	+
ATGCCCATTCGGGAATATCG	perfect	GO593_18770	207	ATGCCCATTCGGGAATATCG	CGG	CP046654.1	3943274	3943294	rev	anti	39		3943068	3943562	+
ATGCCTTGGGTGGTTTCGTT	control
ATGCGACCACGTATCATTTA	control
ATGCGAGAAGGCATCGGAAT	mismatch	GO593_04205	116	ATGCGAGTAGGCATCGGAAT	TGG	CP046654.1	883528	883548	fwd	anti	39	0.941623	883353	883664	-
ATGCGAGCAGCTGGAAATGC	mismatch	GO593_10710	23	ATGCGAGTAGCTGGAAATGC	AGG	CP046654.1	2250898	2250918	fwd	anti	39	0.955884	2249928	2250941	-
ATGCGAGTACCTGGAAATGC	mismatch	GO593_10710	23	ATGCGAGTAGCTGGAAATGC	AGG	CP046654.1	2250898	2250918	fwd	anti	39	0.661334	2249928	2250941	-
ATGCGAGTAGCTGGAAATGC	perfect	GO593_10710	23	ATGCGAGTAGCTGGAAATGC	AGG	CP046654.1	2250898	2250918	fwd	anti	39		2249928	2250941	-
ATGCGAGTAGGCATCCGAAT	mismatch	GO593_04205	116	ATGCGAGTAGGCATCGGAAT	TGG	CP046654.1	883528	883548	fwd	anti	39	0.437528	883353	883664	-
ATGCGAGTAGGCATCGGAAT	perfect	GO593_04205	116	ATGCGAGTAGGCATCGGAAT	TGG	CP046654.1	883528	883548	fwd	anti	39		883353	883664	-
ATGCGAGTAGTTGGAAATGC	mismatch	GO593_10710	23	ATGCGAGTAGCTGGAAATGC	AGG	CP046654.1	2250898	2250918	fwd	anti	39	0.860917	2249928	2250941	-
ATGCGGAGAAAACTGAGCAA	perfect	GO593_10480	21	ATGCGGAGAAAACTGAGCAA	GGG	CP046654.1	2202319	2202339	fwd	anti	39		2200735	2202360	-
ATGCGGAGAAAACTGAGCAT	mismatch	GO593_10480	21	ATGCGGAGAAAACTGAGCAA	GGG	CP046654.1	2202319	2202339	fwd	anti	39	0.314896	2200735	2202360	-
ATGCGGAGAAAGCTGAGCAA	mismatch	GO593_10480	21	ATGCGGAGAAAACTGAGCAA	GGG	CP046654.1	2202319	2202339	fwd	anti	39	0.932522	2200735	2202360	-
ATGCTAACTCAGCAACTGTA	mismatch	GO593_15125	279	ATGCTAATTCAGCAACTGTA	AGG	CP046654.1	3158845	3158865	rev	anti	39	0.849357	3158567	3159580	+
ATGCTAATTCAACAACTGTA	mismatch	GO593_15125	279	ATGCTAATTCAGCAACTGTA	AGG	CP046654.1	3158845	3158865	rev	anti	39	0.585054	3158567	3159580	+
ATGCTAATTCAGCAACTGTA	perfect	GO593_15125	279	ATGCTAATTCAGCAACTGTA	AGG	CP046654.1	3158845	3158865	rev	anti	39		3158567	3159580	+
ATGCTTCTTCACCTGCCGGC	mismatch	GO593_18405	109	ATGCTTCTTCACCTGCCGGT	GGG	CP046654.1	3859718	3859738	fwd	anti	39	0.315812	3857208	3859847	-
ATGCTTCTTCACCTGCCGGT	perfect	GO593_18405	109	ATGCTTCTTCACCTGCCGGT	GGG	CP046654.1	3859718	3859738	fwd	anti	39		3857208	3859847	-
ATGCTTCTTCACCTGCCTGT	mismatch	GO593_18405	109	ATGCTTCTTCACCTGCCGGT	GGG	CP046654.1	3859718	3859738	fwd	anti	39	0.472915	3857208	3859847	-
ATGCTTCTTCACCTGGCGGT	mismatch	GO593_18405	109	ATGCTTCTTCACCTGCCGGT	GGG	CP046654.1	3859718	3859738	fwd	anti	39	0.659431	3857208	3859847	-
ATGCTTCTTCACCTGTCGGT	mismatch	GO593_18405	109	ATGCTTCTTCACCTGCCGGT	GGG	CP046654.1	3859718	3859738	fwd	anti	39	0.688777	3857208	3859847	-
ATGGAAGTACTTGGCAATTG	control
ATGGACGTTCATCCACTCTT	perfect	GO593_04600	139	ATGGACGTTCATCCACTCTT	CGG	CP046654.1	969586	969606	fwd	anti	39		969005	969745	-
ATGGATCGAAGTAGGACCAG	mismatch	GO593_17825	26	ATGGATCGAAGTAGGAGCAG	AGG	CP046654.1	3731130	3731150	rev	anti	39	0.452007	3731105	3731473	+
ATGGATCGAAGTAGGAGCAG	perfect	GO593_17825	26	ATGGATCGAAGTAGGAGCAG	AGG	CP046654.1	3731130	3731150	rev	anti	39		3731105	3731473	+
ATGGATCGAAGTAGTAGCAG	mismatch	GO593_17825	26	ATGGATCGAAGTAGGAGCAG	AGG	CP046654.1	3731130	3731150	rev	anti	39	0.415752	3731105	3731473	+
ATGGATGGAATGGGAGTGAA	control
ATGGCCATTCTCACTTCGAT	control
ATGGCTATCCTTATATGCAT	control
ATGGGCACTGTGGCTGGTCA	mismatch	GO593_10415	135	ATTGGCACTGTGGCTGGTCA	TGG	CP046654.1	2188864	2188884	rev	anti	39	0.966119	2188730	2188993	+
ATGGGCCAAACTATCGAGTT	perfect	GO593_01975	38	ATGGGCCAAACTATCGAGTT	TGG	CP046654.1	397564	397584	rev	anti	39		397527	397847	+
ATGGGGCAAACTATCGAGTT	mismatch	GO593_01975	38	ATGGGCCAAACTATCGAGTT	TGG	CP046654.1	397564	397584	rev	anti	39	0.897992	397527	397847	+
ATGGTACGAAGACCGGGATC	mismatch	GO593_07425	31	ATGGTACGAAGACGGGGATC	AGG	CP046654.1	1558328	1558348	rev	anti	39	0.451034	1558298	1558828	+
ATGGTACGAAGACGGGGATC	perfect	GO593_07425	31	ATGGTACGAAGACGGGGATC	AGG	CP046654.1	1558328	1558348	rev	anti	39		1558298	1558828	+
ATGGTACGAAGAGGGGGATC	mismatch	GO593_07425	31	ATGGTACGAAGACGGGGATC	AGG	CP046654.1	1558328	1558348	rev	anti	39	0.75252	1558298	1558828	+
ATGGTACGGAGACGGGGATC	mismatch	GO593_07425	31	ATGGTACGAAGACGGGGATC	AGG	CP046654.1	1558328	1558348	rev	anti	39	1.12181	1558298	1558828	+
ATGGTATTTGCCCCAAACTT	mismatch	GO593_18520	147	ACGGTATTTGCCCCAAACTT	CGG	CP046654.1	3891001	3891021	fwd	anti	39	1.00098	3890080	3891168	-
ATGGTTAAATCCAACATGAA	mismatch	GO593_18475	80	ATGGTTAAATCCAACATTAA	AGG	CP046654.1	3881226	3881246	fwd	anti	39	0.398787	3880946	3881326	-
ATGGTTAAATCCAACATTAA	perfect	GO593_18475	80	ATGGTTAAATCCAACATTAA	AGG	CP046654.1	3881226	3881246	fwd	anti	39		3880946	3881326	-
ATGGTTCAATCCAACATTAA	mismatch	GO593_18475	80	ATGGTTAAATCCAACATTAA	AGG	CP046654.1	3881226	3881246	fwd	anti	39	0.764747	3880946	3881326	-
ATGGTTCGAAGTAGGAGCAG	mismatch	GO593_17825	26	ATGGATCGAAGTAGGAGCAG	AGG	CP046654.1	3731130	3731150	rev	anti	39	0.91538	3731105	3731473	+
ATGGTTGAATCCAACATTAA	mismatch	GO593_18475	80	ATGGTTAAATCCAACATTAA	AGG	CP046654.1	3881226	3881246	fwd	anti	39	0.955737	3880946	3881326	-
ATGTAAATATTATATTCCCA	control
ATGTAATATCTAAAGTTGGA	control
ATGTACAGCAACACATGAGT	mismatch	GO593_06350	36	AAGTACAGCAACACATGAGT	TGG	CP046654.1	1347529	1347549	fwd	anti	39	0.97928	1345645	1347585	-
ATGTACGCGTTTTTTCAGGC	perfect	GO593_04800	136	ATGTACGCGTTTTTTCAGGC	TGG	CP046654.1	1013935	1013955	fwd	anti	39		1012592	1014091	-
ATGTACGCGTTTTTTCAGTC	mismatch	GO593_04800	136	ATGTACGCGTTTTTTCAGGC	TGG	CP046654.1	1013935	1013955	fwd	anti	39	0.260405	1012592	1014091	-
ATGTATAAAACTTTTATTTC	control
ATGTCAAGAAGATTTAGTCT	mismatch	GO593_04110	21	ATGTGAAGAAGATTTAGTCT	GGG	CP046654.1	875116	875136	fwd	anti	39	0.543796	874981	875157	-
ATGTCAATCGAAACAACTGA	mismatch	GO593_05490	17	ATGTCAATCGCAACAACTGA	GGG	CP046654.1	1162787	1162807	fwd	anti	39	0.601035	1161562	1162824	-
ATGTCAATCGCAACAACTAA	mismatch	GO593_05490	17	ATGTCAATCGCAACAACTGA	GGG	CP046654.1	1162787	1162807	fwd	anti	39	0.265669	1161562	1162824	-
ATGTCAATCGCAACAACTGA	perfect	GO593_05490	17	ATGTCAATCGCAACAACTGA	GGG	CP046654.1	1162787	1162807	fwd	anti	39		1161562	1162824	-
ATGTCAATCGCAACAACTTA	mismatch	GO593_05490	17	ATGTCAATCGCAACAACTGA	GGG	CP046654.1	1162787	1162807	fwd	anti	39	0.224896	1161562	1162824	-
ATGTCAATCGCAACATCTGA	mismatch	GO593_05490	17	ATGTCAATCGCAACAACTGA	GGG	CP046654.1	1162787	1162807	fwd	anti	39	0.596058	1161562	1162824	-
ATGTCATTGAATGATTTCGA	control
ATGTCGTCCGCTGTACGTTG	mismatch	GO593_08195	91	ATGTCGTCTGCTGTACGTTG	AGG	CP046654.1	1716599	1716619	rev	anti	39	0.880663	1716509	1719208	+
ATGTCGTCTGCTGTACGTGG	mismatch	GO593_08195	91	ATGTCGTCTGCTGTACGTTG	AGG	CP046654.1	1716599	1716619	rev	anti	39	0.43484	1716509	1719208	+
ATGTCGTCTGCTGTACGTTG	perfect	GO593_08195	91	ATGTCGTCTGCTGTACGTTG	AGG	CP046654.1	1716599	1716619	rev	anti	39		1716509	1719208	+
ATGTCTACATCGTAGGTAGC	control
ATGTCTAGGCAGAAGCTTAT	control
ATGTGAAGAAGATTTAGTCT	perfect	GO593_04110	21	ATGTGAAGAAGATTTAGTCT	GGG	CP046654.1	875116	875136	fwd	anti	39		874981	875157	-
ATGTGAAGAAGATTTAGTGT	mismatch	GO593_04110	21	ATGTGAAGAAGATTTAGTCT	GGG	CP046654.1	875116	875136	fwd	anti	39	0.292412	874981	875157	-
ATGTGATAACGTTTTTGCAA	mismatch	GO593_11270	74	ATGTGATAAGGTTTTTGCAA	GGG	CP046654.1	2378591	2378611	rev	anti	39	0.519298	2378518	2379132	+
ATGTGATAAGGTTTTTGCAA	perfect	GO593_11270	74	ATGTGATAAGGTTTTTGCAA	GGG	CP046654.1	2378591	2378611	rev	anti	39		2378518	2379132	+
ATGTTACATGGAACAAAGAA	mismatch	GO593_10500	386	ATGTTACGTGGAACAAAGAA	AGG	CP046654.1	2205721	2205741	fwd	anti	39	0.778544	2204898	2206127	-
ATGTTACGTGGAACAAAGAA	perfect	GO593_10500	386	ATGTTACGTGGAACAAAGAA	AGG	CP046654.1	2205721	2205741	fwd	anti	39		2204898	2206127	-
ATGTTACGTGGAACAAATAA	mismatch	GO593_10500	386	ATGTTACGTGGAACAAAGAA	AGG	CP046654.1	2205721	2205741	fwd	anti	39	0.330879	2204898	2206127	-
ATGTTACGTGTAACAAAGAA	mismatch	GO593_10500	386	ATGTTACGTGGAACAAAGAA	AGG	CP046654.1	2205721	2205741	fwd	anti	39	0.586511	2204898	2206127	-
ATGTTAGGTGGAACAAAGAA	mismatch	GO593_10500	386	ATGTTACGTGGAACAAAGAA	AGG	CP046654.1	2205721	2205741	fwd	anti	39	0.848066	2204898	2206127	-
ATGTTATGTCATCTTGAAGG	control
ATGTTGACCTAAAATTTTAA	mismatch	GO593_17725	54	ATGTTGACCTAAAATTTTTA	AGG	CP046654.1	3713688	3713708	fwd	anti	39	0.180184	3712566	3713762	-
ATGTTGACCTAAAATTTTTA	perfect	GO593_17725	54	ATGTTGACCTAAAATTTTTA	AGG	CP046654.1	3713688	3713708	fwd	anti	39		3712566	3713762	-
ATGTTGACCTAAAATTTTTC	mismatch	GO593_17725	54	ATGTTGACCTAAAATTTTTA	AGG	CP046654.1	3713688	3713708	fwd	anti	39	0.0818961	3712566	3713762	-
ATGTTGACCTAAAATTTTTG	mismatch	GO593_17725	54	ATGTTGACCTAAAATTTTTA	AGG	CP046654.1	3713688	3713708	fwd	anti	39	0.272887	3712566	3713762	-
ATGTTGTCCTAAAATTTTTA	mismatch	GO593_17725	54	ATGTTGACCTAAAATTTTTA	AGG	CP046654.1	3713688	3713708	fwd	anti	39	0.784692	3712566	3713762	-
ATGTTTAACGCTCGAAATGC	control
ATGTTTACCTTCGACACTGT	mismatch	GO593_09150	96	ATGTTTACCTTCGACAGTGT	CGG	CP046654.1	1929017	1929037	fwd	anti	39	0.380989	1926509	1929133	-
ATGTTTACCTTCGACAGTGT	perfect	GO593_09150	96	ATGTTTACCTTCGACAGTGT	CGG	CP046654.1	1929017	1929037	fwd	anti	39		1926509	1929133	-
ATTAAAATCCCACCCATGGT	perfect	GO593_04790	215	ATTAAAATCCCACCCATGGT	CGG	CP046654.1	1010947	1010967	fwd	anti	39		1010064	1011182	-
ATTAAAATCCCACCCATTGT	mismatch	GO593_04790	215	ATTAAAATCCCACCCATGGT	CGG	CP046654.1	1010947	1010967	fwd	anti	39	0.366388	1010064	1011182	-
ATTAAAGTCCCACCCATGGT	mismatch	GO593_04790	215	ATTAAAATCCCACCCATGGT	CGG	CP046654.1	1010947	1010967	fwd	anti	39	1.06226	1010064	1011182	-
ATTAACTGCCTGGTAATGCG	control
ATTAAGGTGGCAATCATAGA	mismatch	GO593_10495	185	ATTAATGTGGCAATCATAGA	TGG	CP046654.1	2204674	2204694	fwd	anti	39	0.791857	2204427	2204879	-
ATTAAGTCATCCATTAAAAA	mismatch	GO593_01925	202	ATTAAGTCATCCATTAAAAT	AGG	CP046654.1	389781	389801	rev	anti	39	0.0529875	389580	389987	+
ATTAAGTCATCCATTAAAAC	mismatch	GO593_01925	202	ATTAAGTCATCCATTAAAAT	AGG	CP046654.1	389781	389801	rev	anti	39	0.0672488	389580	389987	+
ATTAAGTCATCCATTAAAAT	perfect	GO593_01925	202	ATTAAGTCATCCATTAAAAT	AGG	CP046654.1	389781	389801	rev	anti	39		389580	389987	+
ATTAAGTCATCCATTAACAT	mismatch	GO593_01925	202	ATTAAGTCATCCATTAAAAT	AGG	CP046654.1	389781	389801	rev	anti	39	0.350585	389580	389987	+
ATTAATGTGCCAATCATAGA	mismatch	GO593_10495	185	ATTAATGTGGCAATCATAGA	TGG	CP046654.1	2204674	2204694	fwd	anti	39	0.519298	2204427	2204879	-
ATTAATGTGGCAATCATAGA	perfect	GO593_10495	185	ATTAATGTGGCAATCATAGA	TGG	CP046654.1	2204674	2204694	fwd	anti	39		2204427	2204879	-
ATTAATGTGGCAATCATATA	mismatch	GO593_10495	185	ATTAATGTGGCAATCATAGA	TGG	CP046654.1	2204674	2204694	fwd	anti	39	0.153878	2204427	2204879	-
ATTAATTAGAGCAATCATGG	control
ATTAATTTCATTGCCATTTA	perfect	GO593_13165	44	ATTAATTTCATTGCCATTTA	CGG	CP046654.1	2748353	2748373	rev	anti	39		2748310	2748543	+
ATTAATTTCATTGCCATTTC	mismatch	GO593_13165	44	ATTAATTTCATTGCCATTTA	CGG	CP046654.1	2748353	2748373	rev	anti	39	0.0818961	2748310	2748543	+
ATTAATTTCATTGCGATTTA	mismatch	GO593_13165	44	ATTAATTTCATTGCCATTTA	CGG	CP046654.1	2748353	2748373	rev	anti	39	0.341232	2748310	2748543	+
ATTAATTTCTTCTGCTGTCT	mismatch	GO593_00180	159	ATTAATTTCTTCTGCTGTTT	CGG	CP046654.1	30818	30838	fwd	anti	39	0.229954	29924	30997	-
ATTAATTTCTTCTGCTGTTA	mismatch	GO593_00180	159	ATTAATTTCTTCTGCTGTTT	CGG	CP046654.1	30818	30838	fwd	anti	39	0.0884966	29924	30997	-
ATTAATTTCTTCTGCTGTTT	perfect	GO593_00180	159	ATTAATTTCTTCTGCTGTTT	CGG	CP046654.1	30818	30838	fwd	anti	39		29924	30997	-
ATTACATGCCCTATGTAAAG	control
ATTACGCTGTTTGGCACGGT	mismatch	GO593_08815	114	ATCACGCTGTTTGGCACGGT	AGG	CP046654.1	1852820	1852840	fwd	anti	39	0.995072	1852136	1852954	-
ATTACTGCACCAACTTCCCG	mismatch	GO593_17730	143	ACTACTGCACCAACTTCCCG	AGG	CP046654.1	3714424	3714444	fwd	anti	39	1.072	3713763	3714587	-
ATTACTTCATCACCTGATAC	mismatch	GO593_02510	86	ATTACTTCATCACGTGATAC	AGG	CP046654.1	549527	549547	fwd	anti	39	0.308998	548437	549633	-
ATTACTTCATCACGTAATAC	mismatch	GO593_02510	86	ATTACTTCATCACGTGATAC	AGG	CP046654.1	549527	549547	fwd	anti	39	0.419634	548437	549633	-
ATTACTTCATCACGTGATAA	mismatch	GO593_02510	86	ATTACTTCATCACGTGATAC	AGG	CP046654.1	549527	549547	fwd	anti	39	0.0412054	548437	549633	-
ATTACTTCATCACGTGATAC	perfect	GO593_02510	86	ATTACTTCATCACGTGATAC	AGG	CP046654.1	549527	549547	fwd	anti	39		548437	549633	-
ATTACTTGACGGTATTCTTG	control
ATTAGCAACGCTGATGATCG	control
ATTATATTAATCCCACGAGT	control
ATTATGTTATCTGTTCCGTG	control
ATTATTGATGTTTTGGCCAC	control
ATTATTTTCTGGAAGCTTCG	control
ATTCAAAATATGAGCATAAA	control
ATTCACAGCTTCTACAGGAT	mismatch	GO593_00260	198	TTTCACAGCTTCTACAGGAT	CGG	CP046654.1	44557	44577	fwd	anti	39	0.928856	42505	44775	-
ATTCACCCAGATAAGTAAAC	perfect	GO593_07685	96	ATTCACCCAGATAAGTAAAC	AGG	CP046654.1	1612460	1612480	rev	anti	39		1612365	1613435	+
ATTCACCCAGATACGTAAAC	mismatch	GO593_07685	96	ATTCACCCAGATAAGTAAAC	AGG	CP046654.1	1612460	1612480	rev	anti	39	0.483091	1612365	1613435	+
ATTCACCCGGATAAGTAAAC	mismatch	GO593_07685	96	ATTCACCCAGATAAGTAAAC	AGG	CP046654.1	1612460	1612480	rev	anti	39	0.979774	1612365	1613435	+
ATTCAGCCAAATAATACAAA	mismatch	GO593_17310	65	ATTCCGCCAAATAATACAAA	TGG	CP046654.1	3628698	3628718	fwd	anti	39	0.570672	3627926	3628783	-
ATTCATTACTCTTTGAAATC	control
ATTCCCAGTTCAGTTCTGCG	control
ATTCCGCCAAATAATACAAA	perfect	GO593_17310	65	ATTCCGCCAAATAATACAAA	TGG	CP046654.1	3628698	3628718	fwd	anti	39		3627926	3628783	-
ATTCGCGAGCCAATTTCTAT	mismatch	GO593_00120	171	ATTCGCGAGCCAATTTCTTT	TGG	CP046654.1	18633	18653	rev	anti	39	0.32222	18463	18678	+
ATTCGCGAGCCAATTTCTTC	mismatch	GO593_00120	171	ATTCGCGAGCCAATTTCTTT	TGG	CP046654.1	18633	18653	rev	anti	39	0.209285	18463	18678	+
ATTCGCGAGCCAATTTCTTT	perfect	GO593_00120	171	ATTCGCGAGCCAATTTCTTT	TGG	CP046654.1	18633	18653	rev	anti	39		18463	18678	+
ATTCGCGAGCCGATTTCTTT	mismatch	GO593_00120	171	ATTCGCGAGCCAATTTCTTT	TGG	CP046654.1	18633	18653	rev	anti	39	0.897013	18463	18678	+
ATTCGGCATGAAGTGTTATC	mismatch	GO593_00115	94	ATTCGGCATGAAGTTTTATC	TGG	CP046654.1	18203	18223	fwd	anti	39	0.448151	17307	18317	-
ATTCGGCATGAAGTTTTATA	mismatch	GO593_00115	94	ATTCGGCATGAAGTTTTATC	TGG	CP046654.1	18203	18223	fwd	anti	39	0.0412054	17307	18317	-
ATTCGGCATGAAGTTTTATC	perfect	GO593_00115	94	ATTCGGCATGAAGTTTTATC	TGG	CP046654.1	18203	18223	fwd	anti	39		17307	18317	-
ATTCGGCCTGAAGTTTTATC	mismatch	GO593_00115	94	ATTCGGCATGAAGTTTTATC	TGG	CP046654.1	18203	18223	fwd	anti	39	0.864004	17307	18317	-
ATTCGGGTTATTCTAGTTGG	control
ATTCTCTAAGCAAGGGCTAG	control
ATTCTCTATTTTAGGTTACT	control
ATTCTGGCGTAGAGCGAAGC	perfect	GO593_04830	138	ATTCTGGCGTAGAGCGAAGC	TGG	CP046654.1	1019369	1019389	rev	anti	39		1019232	1020740	+
ATTCTGGGAAATGCCATTGT	mismatch	GO593_17700	172	ATTCTGGGAAATGCCCTTGT	AGG	CP046654.1	3706827	3706847	fwd	anti	39	0.428894	3706534	3707019	-
ATTCTGGGAAATGCCCTTGT	perfect	GO593_17700	172	ATTCTGGGAAATGCCCTTGT	AGG	CP046654.1	3706827	3706847	fwd	anti	39		3706534	3707019	-
ATTCTTCTAAGCTGAACAAA	mismatch	GO593_10410	135	TTTCTTCTAAGCTGAACAAA	GGG	CP046654.1	2188371	2188391	rev	anti	39	0.857838	2188237	2188728	+
ATTGATAGATTTACACGAAA	control
ATTGATCAAACACAATGGCA	mismatch	GO593_06430	76	ATTGATCCAACACAATGGCA	AGG	CP046654.1	1361267	1361287	fwd	anti	39	0.752296	1360833	1361363	-
ATTGATCCAACACAATGGCA	perfect	GO593_06430	76	ATTGATCCAACACAATGGCA	AGG	CP046654.1	1361267	1361287	fwd	anti	39		1360833	1361363	-
ATTGATCCTACACAATGGCA	mismatch	GO593_06430	76	ATTGATCCAACACAATGGCA	AGG	CP046654.1	1361267	1361287	fwd	anti	39	0.879747	1360833	1361363	-
ATTGCAGCAGATAGACCTGC	mismatch	GO593_08385	59	ATCGCAGCAGATAGACCTGC	AGG	CP046654.1	1768538	1768558	fwd	anti	39	0.995072	1766905	1768617	-
ATTGCATCTAAAATACGATC	mismatch	GO593_09110	157	ATTGCATTTAAAATACGATC	AGG	CP046654.1	1917794	1917814	rev	anti	39	0.778339	1917638	1918204	+
ATTGCATTTAAAATACGATA	mismatch	GO593_09110	157	ATTGCATTTAAAATACGATC	AGG	CP046654.1	1917794	1917814	rev	anti	39	-0.0298125	1917638	1918204	+
ATTGCATTTAAAATACGATC	perfect	GO593_09110	157	ATTGCATTTAAAATACGATC	AGG	CP046654.1	1917794	1917814	rev	anti	39		1917638	1918204	+
ATTGCATTTAAAATACGATT	mismatch	GO593_09110	157	ATTGCATTTAAAATACGATC	AGG	CP046654.1	1917794	1917814	rev	anti	39	0.159052	1917638	1918204	+
ATTGCCTAAACCAAGCATTT	mismatch	GO593_02140	18	ATTGCCTAAACCATGCATTT	TGG	CP046654.1	436968	436988	fwd	anti	39	0.454183	436161	437006	-
ATTGCCTAAACCATGCATTT	perfect	GO593_02140	18	ATTGCCTAAACCATGCATTT	TGG	CP046654.1	436968	436988	fwd	anti	39		436161	437006	-
ATTGCCTAAACCGTGCATTT	mismatch	GO593_02140	18	ATTGCCTAAACCATGCATTT	TGG	CP046654.1	436968	436988	fwd	anti	39	0.789174	436161	437006	-
ATTGCGTTACCAGCATAGAT	perfect	GO593_02110	377	ATTGCGTTACCAGCATAGAT	TGG	CP046654.1	431231	431251	fwd	anti	39		430696	431628	-
ATTGCGTTACCAGCATAGCT	mismatch	GO593_02110	377	ATTGCGTTACCAGCATAGAT	TGG	CP046654.1	431231	431251	fwd	anti	39	0.351128	430696	431628	-
ATTGCGTTACCAGCATAGGT	mismatch	GO593_02110	377	ATTGCGTTACCAGCATAGAT	TGG	CP046654.1	431231	431251	fwd	anti	39	0.542119	430696	431628	-
ATTGCGTTACCAGCATCGAT	mismatch	GO593_02110	377	ATTGCGTTACCAGCATAGAT	TGG	CP046654.1	431231	431251	fwd	anti	39	0.555082	430696	431628	-
ATTGCTAGCAACGGTAGACC	control
ATTGCTCACACGGTCAAGTA	perfect	GO593_04655	68	ATTGCTCACACGGTCAAGTA	GGG	CP046654.1	979694	979714	rev	anti	39		979627	980256	+
ATTGCTCACACTGTCAAGTA	mismatch	GO593_04655	68	ATTGCTCACACGGTCAAGTA	GGG	CP046654.1	979694	979714	rev	anti	39	0.615299	979627	980256	+
ATTGGCACTGTGGCTGATCA	mismatch	GO593_10415	135	ATTGGCACTGTGGCTGGTCA	TGG	CP046654.1	2188864	2188884	rev	anti	39	0.576149	2188730	2188993	+
ATTGGCACTGTGGCTGGTCA	perfect	GO593_10415	135	ATTGGCACTGTGGCTGGTCA	TGG	CP046654.1	2188864	2188884	rev	anti	39		2188730	2188993	+
ATTGGCACTGTGGTTGGTCA	mismatch	GO593_10415	135	ATTGGCACTGTGGCTGGTCA	TGG	CP046654.1	2188864	2188884	rev	anti	39	0.666774	2188730	2188993	+
ATTGGCTGTGATCGTGTATT	control
ATTGGGAGGGGGAGTAATTA	mismatch	GO593_05780	86	ATTTGGAGGGGGAGTAATTA	AGG	CP046654.1	1223599	1223619	rev	anti	39	0.846621	1223514	1224431	+
ATTGGTATGTTCTGTTTGAG	mismatch	GO593_06205	24	ATTGGTTTGTTCTGTTTGAG	AGG	CP046654.1	1317227	1317247	fwd	anti	39	0.806856	1314803	1317271	-
ATTGGTTTGTTCTGTTTGAG	perfect	GO593_06205	24	ATTGGTTTGTTCTGTTTGAG	AGG	CP046654.1	1317227	1317247	fwd	anti	39		1314803	1317271	-
ATTGGTTTGTTCTGTTTGAT	mismatch	GO593_06205	24	ATTGGTTTGTTCTGTTTGAG	AGG	CP046654.1	1317227	1317247	fwd	anti	39	0.0621903	1314803	1317271	-
ATTGTAACGTGCTTTAAGTC	mismatch	GO593_04140	6	GTTGTAACGTGCTTTAAGTC	TGG	CP046654.1	877808	877828	fwd	anti	39	0.872304	877298	877834	-
ATTGTCCGGGCAGAATAATT	control
ATTGTCGTTTCTGACAAATA	mismatch	GO593_00260	287	ATTGTGGTTTCTGACAAATA	AGG	CP046654.1	44468	44488	fwd	anti	39	0.605071	42505	44775	-
ATTGTCTAAACCATGCATTT	mismatch	GO593_02140	18	ATTGCCTAAACCATGCATTT	TGG	CP046654.1	436968	436988	fwd	anti	39	0.795045	436161	437006	-
ATTGTGGTTTCTGACAAATA	perfect	GO593_00260	287	ATTGTGGTTTCTGACAAATA	AGG	CP046654.1	44468	44488	fwd	anti	39		42505	44775	-
ATTGTTTTTTCATGTTCATC	control
ATTTAAATCCCACCCATGGT	mismatch	GO593_04790	215	ATTAAAATCCCACCCATGGT	CGG	CP046654.1	1010947	1010967	fwd	anti	39	0.889383	1010064	1011182	-
ATTTAATACTGTTGCCTGTG	mismatch	GO593_09480	239	ATTTAATATTGTTGCCTGTG	TGG	CP046654.1	1996666	1996686	rev	anti	39	0.738627	1996428	1997831	+
ATTTAATATTGTTGCCTGTA	mismatch	GO593_09480	239	ATTTAATATTGTTGCCTGTG	TGG	CP046654.1	1996666	1996686	rev	anti	39	0.0674542	1996428	1997831	+
ATTTAATATTGTTGCCTGTG	perfect	GO593_09480	239	ATTTAATATTGTTGCCTGTG	TGG	CP046654.1	1996666	1996686	rev	anti	39		1996428	1997831	+
ATTTAATATTGTTGCCTTTG	mismatch	GO593_09480	239	ATTTAATATTGTTGCCTGTG	TGG	CP046654.1	1996666	1996686	rev	anti	39	0.29537	1996428	1997831	+
ATTTAATGTCTGCGCTGCTT	control
ATTTACCCAGATAAGTAAAC	mismatch	GO593_07685	96	ATTCACCCAGATAAGTAAAC	AGG	CP046654.1	1612460	1612480	rev	anti	39	0.840066	1612365	1613435	+
ATTTACGTGGATCAACGCCA	mismatch	GO593_07940	144	ATTTACGTGGATCTACGCCA	AGG	CP046654.1	1661277	1661297	rev	anti	39	0.525201	1661134	1661829	+
ATTTACGTGGATCTACGACA	mismatch	GO593_07940	144	ATTTACGTGGATCTACGCCA	AGG	CP046654.1	1661277	1661297	rev	anti	39	0.380912	1661134	1661829	+
ATTTACGTGGATCTACGCCA	perfect	GO593_07940	144	ATTTACGTGGATCTACGCCA	AGG	CP046654.1	1661277	1661297	rev	anti	39		1661134	1661829	+
ATTTACGTGGATCTACGCCT	mismatch	GO593_07940	144	ATTTACGTGGATCTACGCCA	AGG	CP046654.1	1661277	1661297	rev	anti	39	0.314896	1661134	1661829	+
ATTTAGCAATGATCGCTGCG	mismatch	GO593_08305	24	ATTTAGCAATGATCTCTGCG	CGG	CP046654.1	1749397	1749417	rev	anti	39	0.48366	1749374	1749643	+
ATTTAGCAATGATCTCTGCC	mismatch	GO593_08305	24	ATTTAGCAATGATCTCTGCG	CGG	CP046654.1	1749397	1749417	rev	anti	39	0.0498393	1749374	1749643	+
ATTTAGCAATGATCTCTGCG	perfect	GO593_08305	24	ATTTAGCAATGATCTCTGCG	CGG	CP046654.1	1749397	1749417	rev	anti	39		1749374	1749643	+
ATTTAGCAATGATCTCTGCT	mismatch	GO593_08305	24	ATTTAGCAATGATCTCTGCG	CGG	CP046654.1	1749397	1749417	rev	anti	39	0.0976994	1749374	1749643	+
ATTTAGCAATGATCTCTGGG	mismatch	GO593_08305	24	ATTTAGCAATGATCTCTGCG	CGG	CP046654.1	1749397	1749417	rev	anti	39	0.36343	1749374	1749643	+
ATTTAGCAATGCTCTCTGCG	mismatch	GO593_08305	24	ATTTAGCAATGATCTCTGCG	CGG	CP046654.1	1749397	1749417	rev	anti	39	0.706022	1749374	1749643	+
ATTTAGTAATGATCTCTGCG	mismatch	GO593_08305	24	ATTTAGCAATGATCTCTGCG	CGG	CP046654.1	1749397	1749417	rev	anti	39	0.91292	1749374	1749643	+
ATTTAGTATTGTTGCCTGTG	mismatch	GO593_09480	239	ATTTAATATTGTTGCCTGTG	TGG	CP046654.1	1996666	1996686	rev	anti	39	0.970155	1996428	1997831	+
ATTTATTTCATTGCCATTTA	mismatch	GO593_13165	44	ATTAATTTCATTGCCATTTA	CGG	CP046654.1	2748353	2748373	rev	anti	39	0.747347	2748310	2748543	+
ATTTCAACTAACAAATAGCC	mismatch	GO593_07930	184	ATTTCAACTAACACATAGCC	AGG	CP046654.1	1660243	1660263	rev	anti	39	0.335874	1660060	1660593	+
ATTTCAACTAACACATAGCA	mismatch	GO593_07930	184	ATTTCAACTAACACATAGCC	AGG	CP046654.1	1660243	1660263	rev	anti	39	0.0412054	1660060	1660593	+
ATTTCAACTAACACATAGCC	perfect	GO593_07930	184	ATTTCAACTAACACATAGCC	AGG	CP046654.1	1660243	1660263	rev	anti	39		1660060	1660593	+
ATTTCCTCTGCCGGTACTTC	mismatch	GO593_09980	97	ATTTCCTCTGCTGGTACTTC	TGG	CP046654.1	2103397	2103417	rev	anti	39	0.726884	2103301	2103843	+
ATTTCCTCTGCTGGTACTTA	mismatch	GO593_09980	97	ATTTCCTCTGCTGGTACTTC	TGG	CP046654.1	2103397	2103417	rev	anti	39	0.112223	2103301	2103843	+
ATTTCCTCTGCTGGTACTTC	perfect	GO593_09980	97	ATTTCCTCTGCTGGTACTTC	TGG	CP046654.1	2103397	2103417	rev	anti	39		2103301	2103843	+
ATTTCGAGGGCCCCGGCAAA	mismatch	GO593_09985	148	ATTTCGAGGGCGCCGGCAAA	CGG	CP046654.1	2103987	2104007	rev	anti	39	0.673966	2103840	2104361	+
ATTTCGAGGGCGCCGGCAAA	perfect	GO593_09985	148	ATTTCGAGGGCGCCGGCAAA	CGG	CP046654.1	2103987	2104007	rev	anti	39		2103840	2104361	+
ATTTCGAGGGCGCCGGCACA	mismatch	GO593_09985	148	ATTTCGAGGGCGCCGGCAAA	CGG	CP046654.1	2103987	2104007	rev	anti	39	0.493164	2103840	2104361	+
ATTTCGAGGTTCCCGGCTTA	perfect	GO593_16070	144	ATTTCGAGGTTCCCGGCTTA	CGG	CP046654.1	3352996	3353016	rev	anti	39		3352853	3353944	+
ATTTCGTTAGAATCTTCATC	mismatch	GO593_10285	169	ATTTCGTTTGAATCTTCATC	AGG	CP046654.1	2168454	2168474	rev	anti	39	0.724366	2168286	2168522	+
ATTTCGTTTGAATCTTCATA	mismatch	GO593_10285	169	ATTTCGTTTGAATCTTCATC	AGG	CP046654.1	2168454	2168474	rev	anti	39	0.00569635	2168286	2168522	+
ATTTCGTTTGAATCTTCATC	perfect	GO593_10285	169	ATTTCGTTTGAATCTTCATC	AGG	CP046654.1	2168454	2168474	rev	anti	39		2168286	2168522	+
ATTTCTAGGGCGCCGGCAAA	mismatch	GO593_09985	148	ATTTCGAGGGCGCCGGCAAA	CGG	CP046654.1	2103987	2104007	rev	anti	39	0.865985	2103840	2104361	+
ATTTCTTACAGAACAAACAT	control
ATTTCTTCAATTAATGCTAC	mismatch	GO593_12910	232	ATTTCTTCAATTAATGCTGC	TGG	CP046654.1	2685958	2685978	rev	anti	39	0.194651	2685727	2687046	+
ATTTCTTCAATTAATGCTGA	mismatch	GO593_12910	232	ATTTCTTCAATTAATGCTGC	TGG	CP046654.1	2685958	2685978	rev	anti	39	0.00569635	2685727	2687046	+
ATTTCTTCAATTAATGCTGC	perfect	GO593_12910	232	ATTTCTTCAATTAATGCTGC	TGG	CP046654.1	2685958	2685978	rev	anti	39		2685727	2687046	+
ATTTGAATTAGTTCGCCGAT	mismatch	GO593_09460	29	ATTTTAATTAGTTCGCCGAT	TGG	CP046654.1	1993154	1993174	fwd	anti	39	0.730582	1991935	1993203	-
ATTTGGAGGGGGAGTAATTA	perfect	GO593_05780	86	ATTTGGAGGGGGAGTAATTA	AGG	CP046654.1	1223599	1223619	rev	anti	39		1223514	1224431	+
ATTTGGCCGGCCATTTTATC	mismatch	GO593_15290	50	ATTTGGTCGGCCATTTTATC	GGG	CP046654.1	3193912	3193932	fwd	anti	39	0.856626	3192816	3193982	-
ATTTGGCTTCATTAAAATAA	perfect	GO593_03530	264	ATTTGGCTTCATTAAAATAA	TGG	CP046654.1	762989	763009	fwd	anti	39		762383	763273	-
ATTTGGGTTCATTAAAATAA	mismatch	GO593_03530	264	ATTTGGCTTCATTAAAATAA	TGG	CP046654.1	762989	763009	fwd	anti	39	0.741539	762383	763273	-
ATTTGGTCGGCCAGTTTATC	mismatch	GO593_15290	50	ATTTGGTCGGCCATTTTATC	GGG	CP046654.1	3193912	3193932	fwd	anti	39	0.531293	3192816	3193982	-
[truncated: 4,700 more rows]
