# Supplementary material for: Essential gene knockdowns reveal genetic vulnerabilities and antibiotic sensitivities in Acinetobacter baumannii
Source: mBio. 2023 Dec 21;15(2):e02051-23. doi: 10.1128/mbio.02051-23 (PMC10865783; doi:10.1128/mbio.02051-23)
Supplement: Table S6 — Fitness results at the guide, gene, and transcription-unit level; STRING-db functional enrichments. [file mbio.02051-23-s0006.xlsx]

## Sheet: Results - Guides
locus tag	AB19606 locus tag
unique name	Unique name used to identify genomic feature
spacer	20 nucleotide spacer region
condition	Difference between two experimental conditions
FDR	False discovery rate as reported by edgeR
LFC.adj	Log2 fold change adjusted such that controls are 0
predicted knockdown	Predicted efficacy of mismatch knockdown
type	Type of sequence (perfect, mismatch, control)
locus tag	unique name	spacer	condition	FDR	LFC.adj	predicted knockdown	type
GO593_00115	tsaD	TTAACGCTCCCATTAAACCC	None_0_T1 - None_0_T0	0.99995	-0.0928345		perfect
GO593_00115	tsaD	TTAACGCTCCCATTAAACCC	None_0_T2 - None_0_T0	7.00239e-05	-2.8632		perfect
GO593_00115	tsaD	TTAACGCTCCCATTAAACCC	Colistin_0.44_T1 - None_0_T1	0.257575	-0.786334		perfect
GO593_00115	tsaD	TTAACGCTCCCATTAAACCC	Colistin_0.44_T2 - None_0_T2	0.0922485	-0.993073		perfect
GO593_00115	tsaD	TTAACGCTCCCATTAAACCC	Rifampicin_0.34_T1 - None_0_T1	0.999975	-0.0599203		perfect
GO593_00115	tsaD	TTAACGCTCCCATTAAACCC	Rifampicin_0.34_T2 - None_0_T2	0.00150356	-1.9259		perfect
GO593_00115	tsaD	TTAACGCTCCCATTAAACCC	Imipenem_0.06_T1 - None_0_T1	0.999823	0.0451793		perfect
GO593_00115	tsaD	TTAACGCTCCCATTAAACCC	Imipenem_0.06_T2 - None_0_T2	0.900924	-0.209435		perfect
GO593_00115	tsaD	TTAACGCTCCCATTAAACCC	Imipenem_0.09_T1 - None_0_T1	0.999806	-0.00791265		perfect
GO593_00115	tsaD	TTAACGCTCCCATTAAACCC	Imipenem_0.09_T2 - None_0_T2	0.737973	-0.317429		perfect
GO593_00115	tsaD	TTAACGCTCCCATTAAACCC	Meropenem_0.11_T1 - None_0_T1	0.999975	-0.256936		perfect
GO593_00115	tsaD	TTAACGCTCCCATTAAACCC	Meropenem_0.11_T2 - None_0_T2	0.889252	-0.170777		perfect
GO593_00115	tsaD	TTAACGCTCCCATTAAACCC	Meropenem_0.17_T1 - None_0_T1	0.99914	-0.0904183		perfect
GO593_00115	tsaD	TTAACGCTCCCATTAAACCC	Meropenem_0.17_T2 - None_0_T2	0.00342477	-1.77064		perfect
GO593_00115	tsaD	AAGGAATAAGCTTACGAACA	None_0_T1 - None_0_T0	0.99995	-0.075463		perfect
GO593_00115	tsaD	AAGGAATAAGCTTACGAACA	None_0_T2 - None_0_T0	0.28071	-0.0525262		perfect
GO593_00115	tsaD	AAGGAATAAGCTTACGAACA	Colistin_0.44_T1 - None_0_T1	0.550274	0.0793298		perfect
GO593_00115	tsaD	AAGGAATAAGCTTACGAACA	Colistin_0.44_T2 - None_0_T2	0.884962	-0.14711		perfect
GO593_00115	tsaD	AAGGAATAAGCTTACGAACA	Rifampicin_0.34_T1 - None_0_T1	0.999975	0.00767242		perfect
GO593_00115	tsaD	AAGGAATAAGCTTACGAACA	Rifampicin_0.34_T2 - None_0_T2	0.00190614	-0.545913		perfect
GO593_00115	tsaD	AAGGAATAAGCTTACGAACA	Imipenem_0.06_T1 - None_0_T1	0.918406	0.0813636		perfect
GO593_00115	tsaD	AAGGAATAAGCTTACGAACA	Imipenem_0.06_T2 - None_0_T2	0.197822	0.17152		perfect
GO593_00115	tsaD	AAGGAATAAGCTTACGAACA	Imipenem_0.09_T1 - None_0_T1	0.697641	0.0943774		perfect
GO593_00115	tsaD	AAGGAATAAGCTTACGAACA	Imipenem_0.09_T2 - None_0_T2	0.0989441	0.203289		perfect
GO593_00115	tsaD	AAGGAATAAGCTTACGAACA	Meropenem_0.11_T1 - None_0_T1	0.999975	-0.0617786		perfect
GO593_00115	tsaD	AAGGAATAAGCTTACGAACA	Meropenem_0.11_T2 - None_0_T2	0.517159	0.0591869		perfect
GO593_00115	tsaD	AAGGAATAAGCTTACGAACA	Meropenem_0.17_T1 - None_0_T1	0.99914	0.0419139		perfect
GO593_00115	tsaD	AAGGAATAAGCTTACGAACA	Meropenem_0.17_T2 - None_0_T2	0.550531	0.00515184		perfect
GO593_00115	tsaD	AAGGAATAAGCTGACGAACA	None_0_T1 - None_0_T0	0.99995	-0.0155663	0.6024	mismatch
GO593_00115	tsaD	AAGGAATAAGCTTACCAACA	None_0_T1 - None_0_T0	0.99995	0.0461053	0.3193	mismatch
GO593_00115	tsaD	AAGGAATAAGCTTGCGAACA	None_0_T1 - None_0_T0	0.99995	0.0246147	0.6719	mismatch
GO593_00115	tsaD	AAGGAATAAGCTGACGAACA	None_0_T2 - None_0_T0	0.0452011	0.0410352	0.6024	mismatch
GO593_00115	tsaD	AAGGAATAAGCTTACCAACA	None_0_T2 - None_0_T0	0.0635348	0.0911494	0.3193	mismatch
GO593_00115	tsaD	AAGGAATAAGCTTGCGAACA	None_0_T2 - None_0_T0	0.136238	0.00972819	0.6719	mismatch
GO593_00115	tsaD	AAGGAATAAGCTGACGAACA	Colistin_0.44_T1 - None_0_T1	0.862287	-0.0149477	0.6024	mismatch
GO593_00115	tsaD	AAGGAATAAGCTTACCAACA	Colistin_0.44_T1 - None_0_T1	0.787162	-0.170508	0.3193	mismatch
GO593_00115	tsaD	AAGGAATAAGCTTGCGAACA	Colistin_0.44_T1 - None_0_T1	0.844111	0.00234223	0.6719	mismatch
GO593_00115	tsaD	AAGGAATAAGCTGACGAACA	Colistin_0.44_T2 - None_0_T2	0.774537	-0.0810591	0.6024	mismatch
GO593_00115	tsaD	AAGGAATAAGCTTACCAACA	Colistin_0.44_T2 - None_0_T2	0.0894499	-0.371389	0.3193	mismatch
GO593_00115	tsaD	AAGGAATAAGCTTGCGAACA	Colistin_0.44_T2 - None_0_T2	0.648333	-0.0480726	0.6719	mismatch
GO593_00115	tsaD	AAGGAATAAGCTGACGAACA	Rifampicin_0.34_T1 - None_0_T1	0.999975	0.000422951	0.6024	mismatch
GO593_00115	tsaD	AAGGAATAAGCTTACCAACA	Rifampicin_0.34_T1 - None_0_T1	0.999975	-0.0304617	0.3193	mismatch
GO593_00115	tsaD	AAGGAATAAGCTTGCGAACA	Rifampicin_0.34_T1 - None_0_T1	0.999975	-0.0114345	0.6719	mismatch
GO593_00115	tsaD	AAGGAATAAGCTGACGAACA	Rifampicin_0.34_T2 - None_0_T2	0.210154	-0.198608	0.6024	mismatch
GO593_00115	tsaD	AAGGAATAAGCTTACCAACA	Rifampicin_0.34_T2 - None_0_T2	0.911563	-0.0383095	0.3193	mismatch
GO593_00115	tsaD	AAGGAATAAGCTTGCGAACA	Rifampicin_0.34_T2 - None_0_T2	0.572178	0.0242436	0.6719	mismatch
GO593_00115	tsaD	AAGGAATAAGCTGACGAACA	Imipenem_0.06_T1 - None_0_T1	0.999823	0.0194885	0.6024	mismatch
GO593_00115	tsaD	AAGGAATAAGCTTACCAACA	Imipenem_0.06_T1 - None_0_T1	0.999823	0.057451	0.3193	mismatch
GO593_00115	tsaD	AAGGAATAAGCTTGCGAACA	Imipenem_0.06_T1 - None_0_T1	0.999823	-0.031579	0.6719	mismatch
GO593_00115	tsaD	AAGGAATAAGCTGACGAACA	Imipenem_0.06_T2 - None_0_T2	0.93229	-0.0230526	0.6024	mismatch
GO593_00115	tsaD	AAGGAATAAGCTTACCAACA	Imipenem_0.06_T2 - None_0_T2	0.620836	0.0627442	0.3193	mismatch
GO593_00115	tsaD	AAGGAATAAGCTTGCGAACA	Imipenem_0.06_T2 - None_0_T2	0.720488	0.0370404	0.6719	mismatch
GO593_00115	tsaD	AAGGAATAAGCTGACGAACA	Imipenem_0.09_T1 - None_0_T1	0.829923	0.0469924	0.6024	mismatch
GO593_00115	tsaD	AAGGAATAAGCTTACCAACA	Imipenem_0.09_T1 - None_0_T1	0.943089	0.0386208	0.3193	mismatch
GO593_00115	tsaD	AAGGAATAAGCTTGCGAACA	Imipenem_0.09_T1 - None_0_T1	0.999806	-0.0224152	0.6719	mismatch
GO593_00115	tsaD	AAGGAATAAGCTGACGAACA	Imipenem_0.09_T2 - None_0_T2	0.475785	0.0449142	0.6024	mismatch
GO593_00115	tsaD	AAGGAATAAGCTTACCAACA	Imipenem_0.09_T2 - None_0_T2	0.364221	0.0983066	0.3193	mismatch
GO593_00115	tsaD	AAGGAATAAGCTTGCGAACA	Imipenem_0.09_T2 - None_0_T2	0.632843	0.0333362	0.6719	mismatch
GO593_00115	tsaD	AAGGAATAAGCTGACGAACA	Meropenem_0.11_T1 - None_0_T1	0.999975	-0.0255451	0.6024	mismatch
GO593_00115	tsaD	AAGGAATAAGCTTACCAACA	Meropenem_0.11_T1 - None_0_T1	0.999975	0.108274	0.3193	mismatch
GO593_00115	tsaD	AAGGAATAAGCTTGCGAACA	Meropenem_0.11_T1 - None_0_T1	0.999975	-0.0499638	0.6719	mismatch
GO593_00115	tsaD	AAGGAATAAGCTGACGAACA	Meropenem_0.11_T2 - None_0_T2	0.66693	0.00690122	0.6024	mismatch
GO593_00115	tsaD	AAGGAATAAGCTTACCAACA	Meropenem_0.11_T2 - None_0_T2	0.250279	0.129257	0.3193	mismatch
GO593_00115	tsaD	AAGGAATAAGCTTGCGAACA	Meropenem_0.11_T2 - None_0_T2	0.610438	0.0320773	0.6719	mismatch
GO593_00115	tsaD	AAGGAATAAGCTGACGAACA	Meropenem_0.17_T1 - None_0_T1	0.99914	-0.00709181	0.6024	mismatch
GO593_00115	tsaD	AAGGAATAAGCTTACCAACA	Meropenem_0.17_T1 - None_0_T1	0.796581	0.158669	0.3193	mismatch
GO593_00115	tsaD	AAGGAATAAGCTTGCGAACA	Meropenem_0.17_T1 - None_0_T1	0.99914	0.0206409	0.6719	mismatch
GO593_00115	tsaD	AAGGAATAAGCTGACGAACA	Meropenem_0.17_T2 - None_0_T2	0.70492	-0.144772	0.6024	mismatch
GO593_00115	tsaD	AAGGAATAAGCTTACCAACA	Meropenem_0.17_T2 - None_0_T2	0.00400736	0.354231	0.3193	mismatch
GO593_00115	tsaD	AAGGAATAAGCTTGCGAACA	Meropenem_0.17_T2 - None_0_T2	0.200786	0.0917965	0.6719	mismatch
GO593_00115	tsaD	TGGTCACGAGAAGCTAACTC	None_0_T1 - None_0_T0	0.885349	-0.233496		perfect
GO593_00115	tsaD	TGGTCACGAGAAGCTAACTC	None_0_T2 - None_0_T0	1.50146e-08	-1.85663		perfect
GO593_00115	tsaD	TGGTCACGAGAAGCTAACTC	Colistin_0.44_T1 - None_0_T1	0.689891	-0.200958		perfect
GO593_00115	tsaD	TGGTCACGAGAAGCTAACTC	Colistin_0.44_T2 - None_0_T2	0.000507868	-0.722676		perfect
GO593_00115	tsaD	TGGTCACGAGAAGCTAACTC	Rifampicin_0.34_T1 - None_0_T1	0.999975	0.0587508		perfect
GO593_00115	tsaD	TGGTCACGAGAAGCTAACTC	Rifampicin_0.34_T2 - None_0_T2	0.00544039	-0.50415		perfect
GO593_00115	tsaD	TGGTCACGAGAAGCTAACTC	Imipenem_0.06_T1 - None_0_T1	0.542981	0.157571		perfect
GO593_00115	tsaD	TGGTCACGAGAAGCTAACTC	Imipenem_0.06_T2 - None_0_T2	0.00508635	0.433729		perfect
GO593_00115	tsaD	TGGTCACGAGAAGCTAACTC	Imipenem_0.09_T1 - None_0_T1	0.351566	0.173085		perfect
GO593_00115	tsaD	TGGTCACGAGAAGCTAACTC	Imipenem_0.09_T2 - None_0_T2	0.0183598	0.329565		perfect
GO593_00115	tsaD	TGGTCACGAGAAGCTAACTC	Meropenem_0.11_T1 - None_0_T1	0.999975	-0.011443		perfect
GO593_00115	tsaD	TGGTCACGAGAAGCTAACTC	Meropenem_0.11_T2 - None_0_T2	7.38587e-06	0.869524		perfect
GO593_00115	tsaD	TGGTCACGAGAAGCTAACTC	Meropenem_0.17_T1 - None_0_T1	0.99914	-0.0534987		perfect
GO593_00115	tsaD	TGGTCACGAGAAGCTAACTC	Meropenem_0.17_T2 - None_0_T2	0.000160101	0.586766		perfect
GO593_00115	tsaD	TGGTCACGAGAAGCTAACAC	None_0_T1 - None_0_T0	0.99995	0.0162251	0.3797	mismatch
GO593_00115	tsaD	TGGTCACGAGAAGCTAACTA	None_0_T1 - None_0_T0	0.99995	-0.0657645	0.1365	mismatch
GO593_00115	tsaD	TGGTCACGAGTAGCTAACTC	None_0_T1 - None_0_T0	0.99995	-0.223072	0.8796	mismatch
GO593_00115	tsaD	TGGTCGCGAGAAGCTAACTC	None_0_T1 - None_0_T0	0.99995	-0.259418	1.1162	mismatch
GO593_00115	tsaD	TGGTCACGAGAAGCTAACAC	None_0_T2 - None_0_T0	0.353389	-0.0491274	0.3797	mismatch
GO593_00115	tsaD	TGGTCACGAGAAGCTAACTA	None_0_T2 - None_0_T0	0.659074	-0.0572043	0.1365	mismatch
GO593_00115	tsaD	TGGTCACGAGTAGCTAACTC	None_0_T2 - None_0_T0	0.000454829	-1.77895	0.8796	mismatch
GO593_00115	tsaD	TGGTCGCGAGAAGCTAACTC	None_0_T2 - None_0_T0	5.13301e-06	-2.6299	1.1162	mismatch
GO593_00115	tsaD	TGGTCACGAGAAGCTAACAC	Colistin_0.44_T1 - None_0_T1	0.814876	0.0335887	0.3797	mismatch
GO593_00115	tsaD	TGGTCACGAGAAGCTAACTA	Colistin_0.44_T1 - None_0_T1	0.931239	0.0424179	0.1365	mismatch
GO593_00115	tsaD	TGGTCACGAGTAGCTAACTC	Colistin_0.44_T1 - None_0_T1	0.879783	-0.224089	0.8796	mismatch
GO593_00115	tsaD	TGGTCGCGAGAAGCTAACTC	Colistin_0.44_T1 - None_0_T1	0.906743	-0.214546	1.1162	mismatch
GO593_00115	tsaD	TGGTCACGAGAAGCTAACAC	Colistin_0.44_T2 - None_0_T2	0.273802	0.0764242	0.3797	mismatch
GO593_00115	tsaD	TGGTCACGAGAAGCTAACTA	Colistin_0.44_T2 - None_0_T2	0.57562	0.104915	0.1365	mismatch
GO593_00115	tsaD	TGGTCACGAGTAGCTAACTC	Colistin_0.44_T2 - None_0_T2	0.430611	-0.402692	0.8796	mismatch
GO593_00115	tsaD	TGGTCGCGAGAAGCTAACTC	Colistin_0.44_T2 - None_0_T2	0.167943	-0.625017	1.1162	mismatch
GO593_00115	tsaD	TGGTCACGAGAAGCTAACAC	Rifampicin_0.34_T1 - None_0_T1	0.999975	-0.0208478	0.3797	mismatch
GO593_00115	tsaD	TGGTCACGAGAAGCTAACTA	Rifampicin_0.34_T1 - None_0_T1	0.999975	0.00989077	0.1365	mismatch
GO593_00115	tsaD	TGGTCACGAGTAGCTAACTC	Rifampicin_0.34_T1 - None_0_T1	0.999975	0.0557574	0.8796	mismatch
GO593_00115	tsaD	TGGTCGCGAGAAGCTAACTC	Rifampicin_0.34_T1 - None_0_T1	0.999975	0.113974	1.1162	mismatch
GO593_00115	tsaD	TGGTCACGAGAAGCTAACAC	Rifampicin_0.34_T2 - None_0_T2	0.12719	0.204048	0.3797	mismatch
GO593_00115	tsaD	TGGTCACGAGAAGCTAACTA	Rifampicin_0.34_T2 - None_0_T2	0.323149	-0.411093	0.1365	mismatch
GO593_00115	tsaD	TGGTCACGAGTAGCTAACTC	Rifampicin_0.34_T2 - None_0_T2	0.0910804	-0.609405	0.8796	mismatch
GO593_00115	tsaD	TGGTCGCGAGAAGCTAACTC	Rifampicin_0.34_T2 - None_0_T2	0.224144	-0.48335	1.1162	mismatch
GO593_00115	tsaD	TGGTCACGAGAAGCTAACAC	Imipenem_0.06_T1 - None_0_T1	0.999823	-0.048948	0.3797	mismatch
GO593_00115	tsaD	TGGTCACGAGAAGCTAACTA	Imipenem_0.06_T1 - None_0_T1	0.999823	-0.0129134	0.1365	mismatch
GO593_00115	tsaD	TGGTCACGAGTAGCTAACTC	Imipenem_0.06_T1 - None_0_T1	0.999823	0.151488	0.8796	mismatch
GO593_00115	tsaD	TGGTCGCGAGAAGCTAACTC	Imipenem_0.06_T1 - None_0_T1	0.936663	0.231194	1.1162	mismatch
GO593_00115	tsaD	TGGTCACGAGAAGCTAACAC	Imipenem_0.06_T2 - None_0_T2	0.974357	-0.0712641	0.3797	mismatch
GO593_00115	tsaD	TGGTCACGAGAAGCTAACTA	Imipenem_0.06_T2 - None_0_T2	0.933712	0.0339532	0.1365	mismatch
GO593_00115	tsaD	TGGTCACGAGTAGCTAACTC	Imipenem_0.06_T2 - None_0_T2	0.355216	0.340638	0.8796	mismatch
GO593_00115	tsaD	TGGTCGCGAGAAGCTAACTC	Imipenem_0.06_T2 - None_0_T2	0.320172	0.389189	1.1162	mismatch
GO593_00115	tsaD	TGGTCACGAGAAGCTAACAC	Imipenem_0.09_T1 - None_0_T1	0.999806	0.0167861	0.3797	mismatch
GO593_00115	tsaD	TGGTCACGAGAAGCTAACTA	Imipenem_0.09_T1 - None_0_T1	0.999806	0.0483905	0.1365	mismatch
GO593_00115	tsaD	TGGTCACGAGTAGCTAACTC	Imipenem_0.09_T1 - None_0_T1	0.978406	0.099578	0.8796	mismatch
GO593_00115	tsaD	TGGTCGCGAGAAGCTAACTC	Imipenem_0.09_T1 - None_0_T1	0.929665	0.153479	1.1162	mismatch
GO593_00115	tsaD	TGGTCACGAGAAGCTAACAC	Imipenem_0.09_T2 - None_0_T2	0.967666	-0.0762884	0.3797	mismatch
GO593_00115	tsaD	TGGTCACGAGAAGCTAACTA	Imipenem_0.09_T2 - None_0_T2	0.94308	-0.112696	0.1365	mismatch
GO593_00115	tsaD	TGGTCACGAGTAGCTAACTC	Imipenem_0.09_T2 - None_0_T2	0.240942	0.381422	0.8796	mismatch
GO593_00115	tsaD	TGGTCGCGAGAAGCTAACTC	Imipenem_0.09_T2 - None_0_T2	0.732842	0.125179	1.1162	mismatch
GO593_00115	tsaD	TGGTCACGAGAAGCTAACAC	Meropenem_0.11_T1 - None_0_T1	0.999975	-0.173038	0.3797	mismatch
GO593_00115	tsaD	TGGTCACGAGAAGCTAACTA	Meropenem_0.11_T1 - None_0_T1	0.999975	0.124435	0.1365	mismatch
GO593_00115	tsaD	TGGTCACGAGTAGCTAACTC	Meropenem_0.11_T1 - None_0_T1	0.999975	-0.0421156	0.8796	mismatch
GO593_00115	tsaD	TGGTCGCGAGAAGCTAACTC	Meropenem_0.11_T1 - None_0_T1	0.999975	0.0370234	1.1162	mismatch
GO593_00115	tsaD	TGGTCACGAGAAGCTAACAC	Meropenem_0.11_T2 - None_0_T2	0.030385	-0.465722	0.3797	mismatch
GO593_00115	tsaD	TGGTCACGAGAAGCTAACTA	Meropenem_0.11_T2 - None_0_T2	0.565687	0.205338	0.1365	mismatch
GO593_00115	tsaD	TGGTCACGAGTAGCTAACTC	Meropenem_0.11_T2 - None_0_T2	0.0088865	0.887736	0.8796	mismatch
GO593_00115	tsaD	TGGTCGCGAGAAGCTAACTC	Meropenem_0.11_T2 - None_0_T2	0.0151476	0.868467	1.1162	mismatch
GO593_00115	tsaD	TGGTCACGAGAAGCTAACAC	Meropenem_0.17_T1 - None_0_T1	0.99914	0.00214905	0.3797	mismatch
GO593_00115	tsaD	TGGTCACGAGAAGCTAACTA	Meropenem_0.17_T1 - None_0_T1	0.99914	0.0385176	0.1365	mismatch
GO593_00115	tsaD	TGGTCACGAGTAGCTAACTC	Meropenem_0.17_T1 - None_0_T1	0.99914	-0.0197051	0.8796	mismatch
GO593_00115	tsaD	TGGTCGCGAGAAGCTAACTC	Meropenem_0.17_T1 - None_0_T1	0.99914	-0.100841	1.1162	mismatch
GO593_00115	tsaD	TGGTCACGAGAAGCTAACAC	Meropenem_0.17_T2 - None_0_T2	0.277203	0.105499	0.3797	mismatch
GO593_00115	tsaD	TGGTCACGAGAAGCTAACTA	Meropenem_0.17_T2 - None_0_T2	0.458079	-0.386011	0.1365	mismatch
GO593_00115	tsaD	TGGTCACGAGTAGCTAACTC	Meropenem_0.17_T2 - None_0_T2	0.0210356	0.699387	0.8796	mismatch
GO593_00115	tsaD	TGGTCGCGAGAAGCTAACTC	Meropenem_0.17_T2 - None_0_T2	0.7315	0.0508799	1.1162	mismatch
GO593_00115	tsaD	ATTCGGCATGAAGTTTTATC	None_0_T1 - None_0_T0	0.99995	-0.0473689		perfect
GO593_00115	tsaD	ATTCGGCATGAAGTTTTATC	None_0_T2 - None_0_T0	0.526205	-0.0929665		perfect
GO593_00115	tsaD	ATTCGGCATGAAGTTTTATC	Colistin_0.44_T1 - None_0_T1	0.976253	-0.0954343		perfect
GO593_00115	tsaD	ATTCGGCATGAAGTTTTATC	Colistin_0.44_T2 - None_0_T2	0.734981	-0.202099		perfect
GO593_00115	tsaD	ATTCGGCATGAAGTTTTATC	Rifampicin_0.34_T1 - None_0_T1	0.999975	0.0190526		perfect
GO593_00115	tsaD	ATTCGGCATGAAGTTTTATC	Rifampicin_0.34_T2 - None_0_T2	0.438686	0.102067		perfect
GO593_00115	tsaD	ATTCGGCATGAAGTTTTATC	Imipenem_0.06_T1 - None_0_T1	0.999823	-0.0277977		perfect
GO593_00115	tsaD	ATTCGGCATGAAGTTTTATC	Imipenem_0.06_T2 - None_0_T2	0.933712	-0.0993124		perfect
GO593_00115	tsaD	ATTCGGCATGAAGTTTTATC	Imipenem_0.09_T1 - None_0_T1	0.999806	-0.0447037		perfect
GO593_00115	tsaD	ATTCGGCATGAAGTTTTATC	Imipenem_0.09_T2 - None_0_T2	0.802617	-0.143249		perfect
GO593_00115	tsaD	ATTCGGCATGAAGTTTTATC	Meropenem_0.11_T1 - None_0_T1	0.999975	-0.0447743		perfect
GO593_00115	tsaD	ATTCGGCATGAAGTTTTATC	Meropenem_0.11_T2 - None_0_T2	0.826962	-0.128293		perfect
GO593_00115	tsaD	ATTCGGCATGAAGTTTTATC	Meropenem_0.17_T1 - None_0_T1	0.99914	-0.00436201		perfect
GO593_00115	tsaD	ATTCGGCATGAAGTTTTATC	Meropenem_0.17_T2 - None_0_T2	0.54331	-0.230923		perfect
GO593_00115	tsaD	ATTCGGCATGAAGTGTTATC	None_0_T1 - None_0_T0	0.99995	0.0100387	0.4473	mismatch
GO593_00115	tsaD	ATTCGGCATGAAGTTTTATA	None_0_T1 - None_0_T0	0.99995	0.0108385	0.0271	mismatch
GO593_00115	tsaD	ATTCGGCCTGAAGTTTTATC	None_0_T1 - None_0_T0	0.99995	0.034335	0.8676	mismatch
GO593_00115	tsaD	ATTCGGCATGAAGTGTTATC	None_0_T2 - None_0_T0	0.124433	0.152088	0.4473	mismatch
GO593_00115	tsaD	ATTCGGCATGAAGTTTTATA	None_0_T2 - None_0_T0	0.167583	-0.0803707	0.0271	mismatch
GO593_00115	tsaD	ATTCGGCCTGAAGTTTTATC	None_0_T2 - None_0_T0	0.259926	0.0161667	0.8676	mismatch
GO593_00115	tsaD	ATTCGGCATGAAGTGTTATC	Colistin_0.44_T1 - None_0_T1	0.921126	-0.000663418	0.4473	mismatch
GO593_00115	tsaD	ATTCGGCATGAAGTTTTATA	Colistin_0.44_T1 - None_0_T1	0.998327	-0.0741116	0.0271	mismatch
GO593_00115	tsaD	ATTCGGCCTGAAGTTTTATC	Colistin_0.44_T1 - None_0_T1	0.96224	-0.111954	0.8676	mismatch
GO593_00115	tsaD	ATTCGGCATGAAGTGTTATC	Colistin_0.44_T2 - None_0_T2	0.53458	-0.261457	0.4473	mismatch
GO593_00115	tsaD	ATTCGGCATGAAGTTTTATA	Colistin_0.44_T2 - None_0_T2	0.242379	0.000459989	0.0271	mismatch
GO593_00115	tsaD	ATTCGGCCTGAAGTTTTATC	Colistin_0.44_T2 - None_0_T2	0.770601	-0.186453	0.8676	mismatch
GO593_00115	tsaD	ATTCGGCATGAAGTGTTATC	Rifampicin_0.34_T1 - None_0_T1	0.999975	-0.0027575	0.4473	mismatch
GO593_00115	tsaD	ATTCGGCATGAAGTTTTATA	Rifampicin_0.34_T1 - None_0_T1	0.999975	-0.0859493	0.0271	mismatch
GO593_00115	tsaD	ATTCGGCCTGAAGTTTTATC	Rifampicin_0.34_T1 - None_0_T1	0.999975	-0.053098	0.8676	mismatch
GO593_00115	tsaD	ATTCGGCATGAAGTGTTATC	Rifampicin_0.34_T2 - None_0_T2	0.596998	0.0545829	0.4473	mismatch
GO593_00115	tsaD	ATTCGGCATGAAGTTTTATA	Rifampicin_0.34_T2 - None_0_T2	0.000197741	-0.483409	0.0271	mismatch
GO593_00115	tsaD	ATTCGGCCTGAAGTTTTATC	Rifampicin_0.34_T2 - None_0_T2	0.466547	0.0809769	0.8676	mismatch
GO593_00115	tsaD	ATTCGGCATGAAGTGTTATC	Imipenem_0.06_T1 - None_0_T1	0.784309	0.163434	0.4473	mismatch
GO593_00115	tsaD	ATTCGGCATGAAGTTTTATA	Imipenem_0.06_T1 - None_0_T1	0.999823	-0.0574472	0.0271	mismatch
GO593_00115	tsaD	ATTCGGCCTGAAGTTTTATC	Imipenem_0.06_T1 - None_0_T1	0.999823	0.0193205	0.8676	mismatch
GO593_00115	tsaD	ATTCGGCATGAAGTGTTATC	Imipenem_0.06_T2 - None_0_T2	0.0204974	0.471592	0.4473	mismatch
GO593_00115	tsaD	ATTCGGCATGAAGTTTTATA	Imipenem_0.06_T2 - None_0_T2	0.680289	0.0185754	0.0271	mismatch
GO593_00115	tsaD	ATTCGGCCTGAAGTTTTATC	Imipenem_0.06_T2 - None_0_T2	0.900924	0.0084373	0.8676	mismatch
GO593_00115	tsaD	ATTCGGCATGAAGTGTTATC	Imipenem_0.09_T1 - None_0_T1	0.530096	0.190857	0.4473	mismatch
GO593_00115	tsaD	ATTCGGCATGAAGTTTTATA	Imipenem_0.09_T1 - None_0_T1	0.999806	-0.0397623	0.0271	mismatch
GO593_00115	tsaD	ATTCGGCCTGAAGTTTTATC	Imipenem_0.09_T1 - None_0_T1	0.999806	0.00534673	0.8676	mismatch
GO593_00115	tsaD	ATTCGGCATGAAGTGTTATC	Imipenem_0.09_T2 - None_0_T2	0.000172579	0.852525	0.4473	mismatch
GO593_00115	tsaD	ATTCGGCATGAAGTTTTATA	Imipenem_0.09_T2 - None_0_T2	0.315545	0.0583604	0.0271	mismatch
GO593_00115	tsaD	ATTCGGCCTGAAGTTTTATC	Imipenem_0.09_T2 - None_0_T2	0.87761	-0.00629243	0.8676	mismatch
GO593_00115	tsaD	ATTCGGCATGAAGTGTTATC	Meropenem_0.11_T1 - None_0_T1	0.999975	0.058572	0.4473	mismatch
GO593_00115	tsaD	ATTCGGCATGAAGTTTTATA	Meropenem_0.11_T1 - None_0_T1	0.999975	0.0585655	0.0271	mismatch
GO593_00115	tsaD	ATTCGGCCTGAAGTTTTATC	Meropenem_0.11_T1 - None_0_T1	0.999975	-0.046105	0.8676	mismatch
GO593_00115	tsaD	ATTCGGCATGAAGTGTTATC	Meropenem_0.11_T2 - None_0_T2	0.238904	0.211362	0.4473	mismatch
GO593_00115	tsaD	ATTCGGCATGAAGTTTTATA	Meropenem_0.11_T2 - None_0_T2	0.0784161	0.129832	0.0271	mismatch
GO593_00115	tsaD	ATTCGGCCTGAAGTTTTATC	Meropenem_0.11_T2 - None_0_T2	0.897729	-0.0996777	0.8676	mismatch
GO593_00115	tsaD	ATTCGGCATGAAGTGTTATC	Meropenem_0.17_T1 - None_0_T1	0.99914	0.0597476	0.4473	mismatch
GO593_00115	tsaD	ATTCGGCATGAAGTTTTATA	Meropenem_0.17_T1 - None_0_T1	0.99914	-0.0857526	0.0271	mismatch
GO593_00115	tsaD	ATTCGGCCTGAAGTTTTATC	Meropenem_0.17_T1 - None_0_T1	0.99914	-0.0197069	0.8676	mismatch
GO593_00115	tsaD	ATTCGGCATGAAGTGTTATC	Meropenem_0.17_T2 - None_0_T2	0.00285039	0.565517	0.4473	mismatch
GO593_00115	tsaD	ATTCGGCATGAAGTTTTATA	Meropenem_0.17_T2 - None_0_T2	0.537863	-0.161834	0.0271	mismatch
GO593_00115	tsaD	ATTCGGCCTGAAGTTTTATC	Meropenem_0.17_T2 - None_0_T2	0.734664	-0.0177651	0.8676	mismatch
GO593_00120	rpsU	CCTTCTTTCAACTTAACTTG	None_0_T1 - None_0_T0	0.0493835	-1.00589		perfect
GO593_00120	rpsU	CCTTCTTTCAACTTAACTTG	None_0_T2 - None_0_T0	3.2118e-09	-4.06689		perfect
GO593_00120	rpsU	CCTTCTTTCAACTTAACTTG	Colistin_0.44_T1 - None_0_T1	0.861421	-0.233314		perfect
GO593_00120	rpsU	CCTTCTTTCAACTTAACTTG	Colistin_0.44_T2 - None_0_T2	0.29451	-0.481445		perfect
GO593_00120	rpsU	CCTTCTTTCAACTTAACTTG	Rifampicin_0.34_T1 - None_0_T1	0.545363	0.502425		perfect
GO593_00120	rpsU	CCTTCTTTCAACTTAACTTG	Rifampicin_0.34_T2 - None_0_T2	0.0756837	0.516021		perfect
GO593_00120	rpsU	CCTTCTTTCAACTTAACTTG	Imipenem_0.06_T1 - None_0_T1	0.2872	-0.571448		perfect
GO593_00120	rpsU	CCTTCTTTCAACTTAACTTG	Imipenem_0.06_T2 - None_0_T2	0.154203	-0.59504		perfect
GO593_00120	rpsU	CCTTCTTTCAACTTAACTTG	Imipenem_0.09_T1 - None_0_T1	0.0256795	-0.901196		perfect
GO593_00120	rpsU	CCTTCTTTCAACTTAACTTG	Imipenem_0.09_T2 - None_0_T2	0.154049	-0.58356		perfect
GO593_00120	rpsU	CCTTCTTTCAACTTAACTTG	Meropenem_0.11_T1 - None_0_T1	0.999975	0.0642948		perfect
GO593_00120	rpsU	CCTTCTTTCAACTTAACTTG	Meropenem_0.11_T2 - None_0_T2	0.585991	-0.292816		perfect
GO593_00120	rpsU	CCTTCTTTCAACTTAACTTG	Meropenem_0.17_T1 - None_0_T1	0.99914	0.0686896		perfect
GO593_00120	rpsU	CCTTCTTTCAACTTAACTTG	Meropenem_0.17_T2 - None_0_T2	0.0599755	-0.734032		perfect
GO593_00120	rpsU	CCTTCTTTCAACTTAACTTC	None_0_T1 - None_0_T0	0.99995	-0.0032697	-0.0051	mismatch
GO593_00120	rpsU	CCTTCTTTCAACTTAACTTT	None_0_T1 - None_0_T0	0.457721	0.132618	0.0497	mismatch
GO593_00120	rpsU	CCTTCTTTCAACTTAAGTTG	None_0_T1 - None_0_T0	0.99995	-0.116135	0.5272	mismatch
GO593_00120	rpsU	CCTTCTTTCAACTTACCTTG	None_0_T1 - None_0_T0	0.99995	-0.0836863	0.5093	mismatch
GO593_00120	rpsU	CCTTCTTTCAACTTAACTTC	None_0_T2 - None_0_T0	0.0203889	0.0272038	-0.0051	mismatch
GO593_00120	rpsU	CCTTCTTTCAACTTAACTTT	None_0_T2 - None_0_T0	0.0719145	-0.0251909	0.0497	mismatch
GO593_00120	rpsU	CCTTCTTTCAACTTAAGTTG	None_0_T2 - None_0_T0	6.23695e-07	-1.46174	0.5272	mismatch
GO593_00120	rpsU	CCTTCTTTCAACTTACCTTG	None_0_T2 - None_0_T0	9.58923e-11	-2.16051	0.5093	mismatch
GO593_00120	rpsU	CCTTCTTTCAACTTAACTTC	Colistin_0.44_T1 - None_0_T1	0.559037	0.0245627	-0.0051	mismatch
GO593_00120	rpsU	CCTTCTTTCAACTTAACTTT	Colistin_0.44_T1 - None_0_T1	0.831604	-0.131992	0.0497	mismatch
GO593_00120	rpsU	CCTTCTTTCAACTTAAGTTG	Colistin_0.44_T1 - None_0_T1	0.860065	0.00220949	0.5272	mismatch
GO593_00120	rpsU	CCTTCTTTCAACTTACCTTG	Colistin_0.44_T1 - None_0_T1	0.0697271	-0.34609	0.5093	mismatch
GO593_00120	rpsU	CCTTCTTTCAACTTAACTTC	Colistin_0.44_T2 - None_0_T2	0.235338	-0.238185	-0.0051	mismatch
GO593_00120	rpsU	CCTTCTTTCAACTTAACTTT	Colistin_0.44_T2 - None_0_T2	0.023462	-0.354303	0.0497	mismatch
GO593_00120	rpsU	CCTTCTTTCAACTTAAGTTG	Colistin_0.44_T2 - None_0_T2	0.0196427	0.237265	0.5272	mismatch
GO593_00120	rpsU	CCTTCTTTCAACTTACCTTG	Colistin_0.44_T2 - None_0_T2	0.675323	-0.0584297	0.5093	mismatch
GO593_00120	rpsU	CCTTCTTTCAACTTAACTTC	Rifampicin_0.34_T1 - None_0_T1	0.999975	0.00389994	-0.0051	mismatch
GO593_00120	rpsU	CCTTCTTTCAACTTAACTTT	Rifampicin_0.34_T1 - None_0_T1	0.910672	-0.134502	0.0497	mismatch
GO593_00120	rpsU	CCTTCTTTCAACTTAAGTTG	Rifampicin_0.34_T1 - None_0_T1	0.999975	-0.0622449	0.5272	mismatch
GO593_00120	rpsU	CCTTCTTTCAACTTACCTTG	Rifampicin_0.34_T1 - None_0_T1	0.999975	-0.000362118	0.5093	mismatch
GO593_00120	rpsU	CCTTCTTTCAACTTAACTTC	Rifampicin_0.34_T2 - None_0_T2	0.0570856	0.12411	-0.0051	mismatch
GO593_00120	rpsU	CCTTCTTTCAACTTAACTTT	Rifampicin_0.34_T2 - None_0_T2	0.00141162	-0.403263	0.0497	mismatch
GO593_00120	rpsU	CCTTCTTTCAACTTAAGTTG	Rifampicin_0.34_T2 - None_0_T2	8.00549e-05	0.644068	0.5272	mismatch
GO593_00120	rpsU	CCTTCTTTCAACTTACCTTG	Rifampicin_0.34_T2 - None_0_T2	4.97012e-10	1.49925	0.5093	mismatch
GO593_00120	rpsU	CCTTCTTTCAACTTAACTTC	Imipenem_0.06_T1 - None_0_T1	0.552954	0.0841638	-0.0051	mismatch
GO593_00120	rpsU	CCTTCTTTCAACTTAACTTT	Imipenem_0.06_T1 - None_0_T1	0.816209	0.0580927	0.0497	mismatch
GO593_00120	rpsU	CCTTCTTTCAACTTAAGTTG	Imipenem_0.06_T1 - None_0_T1	0.999823	-0.0898218	0.5272	mismatch
GO593_00120	rpsU	CCTTCTTTCAACTTACCTTG	Imipenem_0.06_T1 - None_0_T1	0.999823	-0.0740008	0.5093	mismatch
GO593_00120	rpsU	CCTTCTTTCAACTTAACTTC	Imipenem_0.06_T2 - None_0_T2	0.310213	0.0698607	-0.0051	mismatch
GO593_00120	rpsU	CCTTCTTTCAACTTAACTTT	Imipenem_0.06_T2 - None_0_T2	0.146226	0.117247	0.0497	mismatch
GO593_00120	rpsU	CCTTCTTTCAACTTAAGTTG	Imipenem_0.06_T2 - None_0_T2	0.652828	0.0594089	0.5272	mismatch
GO593_00120	rpsU	CCTTCTTTCAACTTACCTTG	Imipenem_0.06_T2 - None_0_T2	0.057814	-0.324271	0.5093	mismatch
GO593_00120	rpsU	CCTTCTTTCAACTTAACTTC	Imipenem_0.09_T1 - None_0_T1	0.365889	0.0923716	-0.0051	mismatch
GO593_00120	rpsU	CCTTCTTTCAACTTAACTTT	Imipenem_0.09_T1 - None_0_T1	0.641892	0.060699	0.0497	mismatch
GO593_00120	rpsU	CCTTCTTTCAACTTAAGTTG	Imipenem_0.09_T1 - None_0_T1	0.758735	-0.157907	0.5272	mismatch
GO593_00120	rpsU	CCTTCTTTCAACTTACCTTG	Imipenem_0.09_T1 - None_0_T1	0.401459	-0.201876	0.5093	mismatch
GO593_00120	rpsU	CCTTCTTTCAACTTAACTTC	Imipenem_0.09_T2 - None_0_T2	0.0655708	0.128979	-0.0051	mismatch
GO593_00120	rpsU	CCTTCTTTCAACTTAACTTT	Imipenem_0.09_T2 - None_0_T2	0.0232551	0.184677	0.0497	mismatch
GO593_00120	rpsU	CCTTCTTTCAACTTAAGTTG	Imipenem_0.09_T2 - None_0_T2	0.373019	-0.219686	0.5272	mismatch
GO593_00120	rpsU	CCTTCTTTCAACTTACCTTG	Imipenem_0.09_T2 - None_0_T2	3.6029e-05	-0.731471	0.5093	mismatch
GO593_00120	rpsU	CCTTCTTTCAACTTAACTTC	Meropenem_0.11_T1 - None_0_T1	0.999975	0.0559388	-0.0051	mismatch
GO593_00120	rpsU	CCTTCTTTCAACTTAACTTT	Meropenem_0.11_T1 - None_0_T1	0.999975	-0.0290954	0.0497	mismatch
GO593_00120	rpsU	CCTTCTTTCAACTTAAGTTG	Meropenem_0.11_T1 - None_0_T1	0.999975	0.0349047	0.5272	mismatch
GO593_00120	rpsU	CCTTCTTTCAACTTACCTTG	Meropenem_0.11_T1 - None_0_T1	0.999975	0.0100134	0.5093	mismatch
GO593_00120	rpsU	CCTTCTTTCAACTTAACTTC	Meropenem_0.11_T2 - None_0_T2	0.0753314	0.122862	-0.0051	mismatch
GO593_00120	rpsU	CCTTCTTTCAACTTAACTTT	Meropenem_0.11_T2 - None_0_T2	0.0371355	0.165391	0.0497	mismatch
GO593_00120	rpsU	CCTTCTTTCAACTTAAGTTG	Meropenem_0.11_T2 - None_0_T2	2.72309e-05	0.748134	0.5272	mismatch
GO593_00120	rpsU	CCTTCTTTCAACTTACCTTG	Meropenem_0.11_T2 - None_0_T2	6.20727e-07	0.892409	0.5093	mismatch
GO593_00120	rpsU	CCTTCTTTCAACTTAACTTC	Meropenem_0.17_T1 - None_0_T1	0.598972	0.126081	-0.0051	mismatch
GO593_00120	rpsU	CCTTCTTTCAACTTAACTTT	Meropenem_0.17_T1 - None_0_T1	0.99914	-0.043724	0.0497	mismatch
GO593_00120	rpsU	CCTTCTTTCAACTTAAGTTG	Meropenem_0.17_T1 - None_0_T1	0.99914	-0.0421491	0.5272	mismatch
GO593_00120	rpsU	CCTTCTTTCAACTTACCTTG	Meropenem_0.17_T1 - None_0_T1	0.99914	0.035745	0.5093	mismatch
GO593_00120	rpsU	CCTTCTTTCAACTTAACTTC	Meropenem_0.17_T2 - None_0_T2	3.05265e-05	0.398324	-0.0051	mismatch
GO593_00120	rpsU	CCTTCTTTCAACTTAACTTT	Meropenem_0.17_T2 - None_0_T2	0.0204403	0.149426	0.0497	mismatch
GO593_00120	rpsU	CCTTCTTTCAACTTAAGTTG	Meropenem_0.17_T2 - None_0_T2	0.00698899	0.333714	0.5272	mismatch
GO593_00120	rpsU	CCTTCTTTCAACTTACCTTG	Meropenem_0.17_T2 - None_0_T2	1.4964e-05	0.612091	0.5093	mismatch
GO593_00120	rpsU	CGACGGATAGCTACGTCAAC	None_0_T1 - None_0_T0	0.99995	-0.0608857		perfect
GO593_00120	rpsU	CGACGGATAGCTACGTCAAC	None_0_T2 - None_0_T0	0.00498651	-1.37071		perfect
GO593_00120	rpsU	CGACGGATAGCTACGTCAAC	Colistin_0.44_T1 - None_0_T1	0.926847	0.0307927		perfect
GO593_00120	rpsU	CGACGGATAGCTACGTCAAC	Colistin_0.44_T2 - None_0_T2	0.559527	0.0836814		perfect
GO593_00120	rpsU	CGACGGATAGCTACGTCAAC	Rifampicin_0.34_T1 - None_0_T1	0.999975	0.063668		perfect
GO593_00120	rpsU	CGACGGATAGCTACGTCAAC	Rifampicin_0.34_T2 - None_0_T2	0.0150449	0.719811		perfect
GO593_00120	rpsU	CGACGGATAGCTACGTCAAC	Imipenem_0.06_T1 - None_0_T1	0.999823	-0.0940761		perfect
GO593_00120	rpsU	CGACGGATAGCTACGTCAAC	Imipenem_0.06_T2 - None_0_T2	0.959419	-0.104094		perfect
GO593_00120	rpsU	CGACGGATAGCTACGTCAAC	Imipenem_0.09_T1 - None_0_T1	0.950805	-0.195192		perfect
GO593_00120	rpsU	CGACGGATAGCTACGTCAAC	Imipenem_0.09_T2 - None_0_T2	0.0177088	-0.872057		perfect
GO593_00120	rpsU	CGACGGATAGCTACGTCAAC	Meropenem_0.11_T1 - None_0_T1	0.999975	0.194744		perfect
GO593_00120	rpsU	CGACGGATAGCTACGTCAAC	Meropenem_0.11_T2 - None_0_T2	0.0309659	0.669117		perfect
GO593_00120	rpsU	CGACGGATAGCTACGTCAAC	Meropenem_0.17_T1 - None_0_T1	0.99914	-0.102953		perfect
GO593_00120	rpsU	CGACGGATAGCTACGTCAAC	Meropenem_0.17_T2 - None_0_T2	0.276219	-0.455459		perfect
GO593_00120	rpsU	TTGCGCTTACGTTCTTGAGT	None_0_T1 - None_0_T0	0.358971	-0.413508		perfect
GO593_00120	rpsU	TTGCGCTTACGTTCTTGAGT	None_0_T2 - None_0_T0	4.52144e-07	-1.83284		perfect
GO593_00120	rpsU	TTGCGCTTACGTTCTTGAGT	Colistin_0.44_T1 - None_0_T1	0.751315	-0.215001		perfect
GO593_00120	rpsU	TTGCGCTTACGTTCTTGAGT	Colistin_0.44_T2 - None_0_T2	0.556049	-0.247958		perfect
GO593_00120	rpsU	TTGCGCTTACGTTCTTGAGT	Rifampicin_0.34_T1 - None_0_T1	0.999975	0.173895		perfect
GO593_00120	rpsU	TTGCGCTTACGTTCTTGAGT	Rifampicin_0.34_T2 - None_0_T2	9.7025e-05	0.830828		perfect
GO593_00120	rpsU	TTGCGCTTACGTTCTTGAGT	Imipenem_0.06_T1 - None_0_T1	0.80725	-0.21598		perfect
GO593_00120	rpsU	TTGCGCTTACGTTCTTGAGT	Imipenem_0.06_T2 - None_0_T2	0.00179972	-0.751105		perfect
GO593_00120	rpsU	TTGCGCTTACGTTCTTGAGT	Imipenem_0.09_T1 - None_0_T1	0.136624	-0.402337		perfect
GO593_00120	rpsU	TTGCGCTTACGTTCTTGAGT	Imipenem_0.09_T2 - None_0_T2	1.08258e-05	-1.19099		perfect
GO593_00120	rpsU	TTGCGCTTACGTTCTTGAGT	Meropenem_0.11_T1 - None_0_T1	0.999975	0.204014		perfect
GO593_00120	rpsU	TTGCGCTTACGTTCTTGAGT	Meropenem_0.11_T2 - None_0_T2	0.168537	0.233647		perfect
GO593_00120	rpsU	TTGCGCTTACGTTCTTGAGT	Meropenem_0.17_T1 - None_0_T1	0.99914	0.155985		perfect
GO593_00120	rpsU	TTGCGCTTACGTTCTTGAGT	Meropenem_0.17_T2 - None_0_T2	0.169238	0.182896		perfect
GO593_00120	rpsU	GTGCGCTTACGTTCTTGAGT	None_0_T1 - None_0_T0	0.473748	-0.431783	1.0372	mismatch
GO593_00120	rpsU	TTGCGCTTACGTTCTTGGGT	None_0_T1 - None_0_T0	0.99995	-0.173789	0.7214	mismatch
GO593_00120	rpsU	TTTCGCTTACGTTCTTGAGT	None_0_T1 - None_0_T0	0.99995	-0.0282839	0.7635	mismatch
GO593_00120	rpsU	GTGCGCTTACGTTCTTGAGT	None_0_T2 - None_0_T0	2.45257e-07	-2.17757	1.0372	mismatch
GO593_00120	rpsU	TTGCGCTTACGTTCTTGGGT	None_0_T2 - None_0_T0	0.0102072	-1.20903	0.7214	mismatch
GO593_00120	rpsU	TTTCGCTTACGTTCTTGAGT	None_0_T2 - None_0_T0	0.525985	-0.534274	0.7635	mismatch
GO593_00120	rpsU	GTGCGCTTACGTTCTTGAGT	Colistin_0.44_T1 - None_0_T1	0.77672	-0.227531	1.0372	mismatch
GO593_00120	rpsU	TTGCGCTTACGTTCTTGGGT	Colistin_0.44_T1 - None_0_T1	0.984573	-0.0944837	0.7214	mismatch
GO593_00120	rpsU	TTTCGCTTACGTTCTTGAGT	Colistin_0.44_T1 - None_0_T1	0.775395	-0.305071	0.7635	mismatch
GO593_00120	rpsU	GTGCGCTTACGTTCTTGAGT	Colistin_0.44_T2 - None_0_T2	0.917288	-0.150802	1.0372	mismatch
GO593_00120	rpsU	TTGCGCTTACGTTCTTGGGT	Colistin_0.44_T2 - None_0_T2	0.826952	-0.199149	0.7214	mismatch
GO593_00120	rpsU	TTTCGCTTACGTTCTTGAGT	Colistin_0.44_T2 - None_0_T2	0.00962827	-1.03011	0.7635	mismatch
GO593_00120	rpsU	GTGCGCTTACGTTCTTGAGT	Rifampicin_0.34_T1 - None_0_T1	0.999975	0.0787858	1.0372	mismatch
GO593_00120	rpsU	TTGCGCTTACGTTCTTGGGT	Rifampicin_0.34_T1 - None_0_T1	0.999975	-0.0453038	0.7214	mismatch
GO593_00120	rpsU	TTTCGCTTACGTTCTTGAGT	Rifampicin_0.34_T1 - None_0_T1	0.999975	-0.172601	0.7635	mismatch
GO593_00120	rpsU	GTGCGCTTACGTTCTTGAGT	Rifampicin_0.34_T2 - None_0_T2	8.43689e-05	0.999288	1.0372	mismatch
GO593_00120	rpsU	TTGCGCTTACGTTCTTGGGT	Rifampicin_0.34_T2 - None_0_T2	0.586566	0.108025	0.7214	mismatch
GO593_00120	rpsU	TTTCGCTTACGTTCTTGAGT	Rifampicin_0.34_T2 - None_0_T2	0.948831	-0.0787695	0.7635	mismatch
GO593_00120	rpsU	GTGCGCTTACGTTCTTGAGT	Imipenem_0.06_T1 - None_0_T1	0.565371	-0.312737	1.0372	mismatch
GO593_00120	rpsU	TTGCGCTTACGTTCTTGGGT	Imipenem_0.06_T1 - None_0_T1	0.999823	-0.157735	0.7214	mismatch
GO593_00120	rpsU	TTTCGCTTACGTTCTTGAGT	Imipenem_0.06_T1 - None_0_T1	0.999823	0.00335264	0.7635	mismatch
GO593_00120	rpsU	GTGCGCTTACGTTCTTGAGT	Imipenem_0.06_T2 - None_0_T2	0.000356903	-1.04193	1.0372	mismatch
GO593_00120	rpsU	TTGCGCTTACGTTCTTGGGT	Imipenem_0.06_T2 - None_0_T2	0.682288	-0.256166	0.7214	mismatch
GO593_00120	rpsU	TTTCGCTTACGTTCTTGAGT	Imipenem_0.06_T2 - None_0_T2	0.941149	0.022048	0.7635	mismatch
GO593_00120	rpsU	GTGCGCTTACGTTCTTGAGT	Imipenem_0.09_T1 - None_0_T1	0.0446011	-0.585634	1.0372	mismatch
GO593_00120	rpsU	TTGCGCTTACGTTCTTGGGT	Imipenem_0.09_T1 - None_0_T1	0.906685	-0.213087	0.7214	mismatch
GO593_00120	rpsU	TTTCGCTTACGTTCTTGAGT	Imipenem_0.09_T1 - None_0_T1	0.999806	-0.0589631	0.7635	mismatch
GO593_00120	rpsU	GTGCGCTTACGTTCTTGAGT	Imipenem_0.09_T2 - None_0_T2	1.9195e-07	-1.96965	1.0372	mismatch
GO593_00120	rpsU	TTGCGCTTACGTTCTTGGGT	Imipenem_0.09_T2 - None_0_T2	0.0813375	-0.616574	0.7214	mismatch
GO593_00120	rpsU	TTTCGCTTACGTTCTTGAGT	Imipenem_0.09_T2 - None_0_T2	0.800024	-0.199301	0.7635	mismatch
GO593_00120	rpsU	GTGCGCTTACGTTCTTGAGT	Meropenem_0.11_T1 - None_0_T1	0.999975	0.154333	1.0372	mismatch
GO593_00120	rpsU	TTGCGCTTACGTTCTTGGGT	Meropenem_0.11_T1 - None_0_T1	0.999975	0.132059	0.7214	mismatch
GO593_00120	rpsU	TTTCGCTTACGTTCTTGAGT	Meropenem_0.11_T1 - None_0_T1	0.999975	0.0499788	0.7635	mismatch
GO593_00120	rpsU	GTGCGCTTACGTTCTTGAGT	Meropenem_0.11_T2 - None_0_T2	0.147842	0.299834	1.0372	mismatch
GO593_00120	rpsU	TTGCGCTTACGTTCTTGGGT	Meropenem_0.11_T2 - None_0_T2	0.350361	0.263075	0.7214	mismatch
GO593_00120	rpsU	TTTCGCTTACGTTCTTGAGT	Meropenem_0.11_T2 - None_0_T2	0.286751	0.350138	0.7635	mismatch
GO593_00120	rpsU	GTGCGCTTACGTTCTTGAGT	Meropenem_0.17_T1 - None_0_T1	0.814743	0.245017	1.0372	mismatch
GO593_00120	rpsU	TTGCGCTTACGTTCTTGGGT	Meropenem_0.17_T1 - None_0_T1	0.99914	0.0948134	0.7214	mismatch
GO593_00120	rpsU	TTTCGCTTACGTTCTTGAGT	Meropenem_0.17_T1 - None_0_T1	0.99914	0.0684082	0.7635	mismatch
GO593_00120	rpsU	GTGCGCTTACGTTCTTGAGT	Meropenem_0.17_T2 - None_0_T2	0.0555549	0.35278	1.0372	mismatch
GO593_00120	rpsU	TTGCGCTTACGTTCTTGGGT	Meropenem_0.17_T2 - None_0_T2	0.233646	0.273857	0.7214	mismatch
GO593_00120	rpsU	TTTCGCTTACGTTCTTGAGT	Meropenem_0.17_T2 - None_0_T2	0.53645	0.137621	0.7635	mismatch
GO593_00120	rpsU	ATTCGCGAGCCAATTTCTTT	None_0_T1 - None_0_T0	0.99995	-0.315057		perfect
GO593_00120	rpsU	ATTCGCGAGCCAATTTCTTT	None_0_T2 - None_0_T0	0.12951	-0.950343		perfect
GO593_00120	rpsU	ATTCGCGAGCCAATTTCTTT	Colistin_0.44_T1 - None_0_T1	0.986163	-0.0484559		perfect
GO593_00120	rpsU	ATTCGCGAGCCAATTTCTTT	Colistin_0.44_T2 - None_0_T2	0.814593	-0.223073		perfect
GO593_00120	rpsU	ATTCGCGAGCCAATTTCTTT	Rifampicin_0.34_T1 - None_0_T1	0.999975	-0.0120478		perfect
GO593_00120	rpsU	ATTCGCGAGCCAATTTCTTT	Rifampicin_0.34_T2 - None_0_T2	0.0046336	-1.13665		perfect
GO593_00120	rpsU	ATTCGCGAGCCAATTTCTTT	Imipenem_0.06_T1 - None_0_T1	0.999823	-0.237654		perfect
GO593_00120	rpsU	ATTCGCGAGCCAATTTCTTT	Imipenem_0.06_T2 - None_0_T2	0.192175	-0.60425		perfect
GO593_00120	rpsU	ATTCGCGAGCCAATTTCTTT	Imipenem_0.09_T1 - None_0_T1	0.477414	-0.464096		perfect
GO593_00120	rpsU	ATTCGCGAGCCAATTTCTTT	Imipenem_0.09_T2 - None_0_T2	0.00690254	-1.12716		perfect
GO593_00120	rpsU	ATTCGCGAGCCAATTTCTTT	Meropenem_0.11_T1 - None_0_T1	0.999975	0.0753226		perfect
GO593_00120	rpsU	ATTCGCGAGCCAATTTCTTT	Meropenem_0.11_T2 - None_0_T2	0.874275	0.0290965		perfect
GO593_00120	rpsU	ATTCGCGAGCCAATTTCTTT	Meropenem_0.17_T1 - None_0_T1	0.99914	0.117223		perfect
GO593_00120	rpsU	ATTCGCGAGCCAATTTCTTT	Meropenem_0.17_T2 - None_0_T2	0.709912	-0.250537		perfect
GO593_00120	rpsU	ATTCGCGAGCCAATTTCTAT	None_0_T1 - None_0_T0	0.99995	0.0331372	0.3068	mismatch
GO593_00120	rpsU	ATTCGCGAGCCAATTTCTTC	None_0_T1 - None_0_T0	0.99995	0.0187241	0.2052	mismatch
GO593_00120	rpsU	ATTCGCGAGCCGATTTCTTT	None_0_T1 - None_0_T0	0.99995	-0.157175	0.9036	mismatch
GO593_00120	rpsU	ATTCGCGAGCCAATTTCTAT	None_0_T2 - None_0_T0	0.67775	-0.0260465	0.3068	mismatch
GO593_00120	rpsU	ATTCGCGAGCCAATTTCTTC	None_0_T2 - None_0_T0	0.173394	0.0322651	0.2052	mismatch
GO593_00120	rpsU	ATTCGCGAGCCGATTTCTTT	None_0_T2 - None_0_T0	0.0828758	-0.669925	0.9036	mismatch
GO593_00120	rpsU	ATTCGCGAGCCAATTTCTAT	Colistin_0.44_T1 - None_0_T1	0.990286	-0.0518394	0.3068	mismatch
GO593_00120	rpsU	ATTCGCGAGCCAATTTCTTC	Colistin_0.44_T1 - None_0_T1	0.848356	0.01468	0.2052	mismatch
GO593_00120	rpsU	ATTCGCGAGCCGATTTCTTT	Colistin_0.44_T1 - None_0_T1	0.837371	0.0309188	0.9036	mismatch
GO593_00120	rpsU	ATTCGCGAGCCAATTTCTAT	Colistin_0.44_T2 - None_0_T2	0.981136	-0.135574	0.3068	mismatch
GO593_00120	rpsU	ATTCGCGAGCCAATTTCTTC	Colistin_0.44_T2 - None_0_T2	0.527028	-0.235479	0.2052	mismatch
GO593_00120	rpsU	ATTCGCGAGCCGATTTCTTT	Colistin_0.44_T2 - None_0_T2	0.957531	-0.134162	0.9036	mismatch
GO593_00120	rpsU	ATTCGCGAGCCAATTTCTAT	Rifampicin_0.34_T1 - None_0_T1	0.999975	-0.0426555	0.3068	mismatch
GO593_00120	rpsU	ATTCGCGAGCCAATTTCTTC	Rifampicin_0.34_T1 - None_0_T1	0.999975	-0.0298362	0.2052	mismatch
GO593_00120	rpsU	ATTCGCGAGCCGATTTCTTT	Rifampicin_0.34_T1 - None_0_T1	0.999975	-0.0120172	0.9036	mismatch
GO593_00120	rpsU	ATTCGCGAGCCAATTTCTAT	Rifampicin_0.34_T2 - None_0_T2	0.177759	0.530129	0.3068	mismatch
GO593_00120	rpsU	ATTCGCGAGCCAATTTCTTC	Rifampicin_0.34_T2 - None_0_T2	0.251543	0.129403	0.2052	mismatch
GO593_00120	rpsU	ATTCGCGAGCCGATTTCTTT	Rifampicin_0.34_T2 - None_0_T2	0.500622	-0.182151	0.9036	mismatch
GO593_00120	rpsU	ATTCGCGAGCCAATTTCTAT	Imipenem_0.06_T1 - None_0_T1	0.999823	-0.0559495	0.3068	mismatch
GO593_00120	rpsU	ATTCGCGAGCCAATTTCTTC	Imipenem_0.06_T1 - None_0_T1	0.999823	-0.0137147	0.2052	mismatch
GO593_00120	rpsU	ATTCGCGAGCCGATTTCTTT	Imipenem_0.06_T1 - None_0_T1	0.999823	-0.101014	0.9036	mismatch
GO593_00120	rpsU	ATTCGCGAGCCAATTTCTAT	Imipenem_0.06_T2 - None_0_T2	0.981358	-0.0135156	0.3068	mismatch
GO593_00120	rpsU	ATTCGCGAGCCAATTTCTTC	Imipenem_0.06_T2 - None_0_T2	0.994465	-0.0557926	0.2052	mismatch
GO593_00120	rpsU	ATTCGCGAGCCGATTTCTTT	Imipenem_0.06_T2 - None_0_T2	0.384128	-0.262298	0.9036	mismatch
GO593_00120	rpsU	ATTCGCGAGCCAATTTCTAT	Imipenem_0.09_T1 - None_0_T1	0.999806	-0.0780607	0.3068	mismatch
GO593_00120	rpsU	ATTCGCGAGCCAATTTCTTC	Imipenem_0.09_T1 - None_0_T1	0.982548	0.0281553	0.2052	mismatch
GO593_00120	rpsU	ATTCGCGAGCCGATTTCTTT	Imipenem_0.09_T1 - None_0_T1	0.38846	-0.28139	0.9036	mismatch
GO593_00120	rpsU	ATTCGCGAGCCAATTTCTAT	Imipenem_0.09_T2 - None_0_T2	0.891387	-0.172353	0.3068	mismatch
GO593_00120	rpsU	ATTCGCGAGCCAATTTCTTC	Imipenem_0.09_T2 - None_0_T2	0.976591	-0.0714987	0.2052	mismatch
GO593_00120	rpsU	ATTCGCGAGCCGATTTCTTT	Imipenem_0.09_T2 - None_0_T2	0.0567336	-0.438646	0.9036	mismatch
GO593_00120	rpsU	ATTCGCGAGCCAATTTCTAT	Meropenem_0.11_T1 - None_0_T1	0.999975	0.0534254	0.3068	mismatch
GO593_00120	rpsU	ATTCGCGAGCCAATTTCTTC	Meropenem_0.11_T1 - None_0_T1	0.999975	0.0333117	0.2052	mismatch
GO593_00120	rpsU	ATTCGCGAGCCGATTTCTTT	Meropenem_0.11_T1 - None_0_T1	0.999975	-0.0271798	0.9036	mismatch
GO593_00120	rpsU	ATTCGCGAGCCAATTTCTAT	Meropenem_0.11_T2 - None_0_T2	0.790848	0.110092	0.3068	mismatch
GO593_00120	rpsU	ATTCGCGAGCCAATTTCTTC	Meropenem_0.11_T2 - None_0_T2	0.261964	0.148963	0.2052	mismatch
GO593_00120	rpsU	ATTCGCGAGCCGATTTCTTT	Meropenem_0.11_T2 - None_0_T2	0.432357	0.116062	0.9036	mismatch
GO593_00120	rpsU	ATTCGCGAGCCAATTTCTAT	Meropenem_0.17_T1 - None_0_T1	0.99914	-0.141456	0.3068	mismatch
GO593_00120	rpsU	ATTCGCGAGCCAATTTCTTC	Meropenem_0.17_T1 - None_0_T1	0.99914	0.0361187	0.2052	mismatch
GO593_00120	rpsU	ATTCGCGAGCCGATTTCTTT	Meropenem_0.17_T1 - None_0_T1	0.99914	0.0772011	0.9036	mismatch
GO593_00120	rpsU	ATTCGCGAGCCAATTTCTAT	Meropenem_0.17_T2 - None_0_T2	0.854328	-0.194886	0.3068	mismatch
GO593_00120	rpsU	ATTCGCGAGCCAATTTCTTC	Meropenem_0.17_T2 - None_0_T2	0.205685	0.123253	0.2052	mismatch
GO593_00120	rpsU	ATTCGCGAGCCGATTTCTTT	Meropenem_0.17_T2 - None_0_T2	0.449276	0.0601145	0.9036	mismatch
GO593_00140	GO593_00140	AAAGCAGGAACATCTATGGT	None_0_T1 - None_0_T0	0.99995	-0.00804141		perfect
GO593_00140	GO593_00140	AAAGCAGGAACATCTATGGT	None_0_T2 - None_0_T0	0.0545871	0.0667912		perfect
GO593_00140	GO593_00140	AAAGCAGGAACATCTATGGT	Colistin_0.44_T1 - None_0_T1	0.671477	0.0403364		perfect
GO593_00140	GO593_00140	AAAGCAGGAACATCTATGGT	Colistin_0.44_T2 - None_0_T2	0.426465	-0.00876571		perfect
GO593_00140	GO593_00140	AAAGCAGGAACATCTATGGT	Rifampicin_0.34_T1 - None_0_T1	0.999975	0.0474173		perfect
GO593_00140	GO593_00140	AAAGCAGGAACATCTATGGT	Rifampicin_0.34_T2 - None_0_T2	0.0272274	0.233408		perfect
GO593_00140	GO593_00140	AAAGCAGGAACATCTATGGT	Imipenem_0.06_T1 - None_0_T1	0.950014	0.0628843		perfect
GO593_00140	GO593_00140	AAAGCAGGAACATCTATGGT	Imipenem_0.06_T2 - None_0_T2	0.68603	-0.1414		perfect
GO593_00140	GO593_00140	AAAGCAGGAACATCTATGGT	Imipenem_0.09_T1 - None_0_T1	0.578328	0.100925		perfect
GO593_00140	GO593_00140	AAAGCAGGAACATCTATGGT	Imipenem_0.09_T2 - None_0_T2	0.979438	-0.0512031		perfect
GO593_00140	GO593_00140	AAAGCAGGAACATCTATGGT	Meropenem_0.11_T1 - None_0_T1	0.999975	-0.0013984		perfect
GO593_00140	GO593_00140	AAAGCAGGAACATCTATGGT	Meropenem_0.11_T2 - None_0_T2	0.836533	-0.0195092		perfect
GO593_00140	GO593_00140	AAAGCAGGAACATCTATGGT	Meropenem_0.17_T1 - None_0_T1	0.99914	-0.0897187		perfect
GO593_00140	GO593_00140	AAAGCAGGAACATCTATGGT	Meropenem_0.17_T2 - None_0_T2	0.219808	-0.260899		perfect
GO593_00140	GO593_00140	AAAGCAGGAACATCTATGGG	None_0_T1 - None_0_T0	0.99995	-0.0544264	0.2303	mismatch
GO593_00140	GO593_00140	AAAGCAGGAACATCTATGGG	None_0_T2 - None_0_T0	0.109268	-0.0566698	0.2303	mismatch
GO593_00140	GO593_00140	AAAGCAGGAACATCTATGGG	Colistin_0.44_T1 - None_0_T1	0.676337	0.0105353	0.2303	mismatch
GO593_00140	GO593_00140	AAAGCAGGAACATCTATGGG	Colistin_0.44_T2 - None_0_T2	0.00184148	0.206517	0.2303	mismatch
GO593_00140	GO593_00140	AAAGCAGGAACATCTATGGG	Rifampicin_0.34_T1 - None_0_T1	0.999975	0.0132039	0.2303	mismatch
GO593_00140	GO593_00140	AAAGCAGGAACATCTATGGG	Rifampicin_0.34_T2 - None_0_T2	0.708985	-0.0177811	0.2303	mismatch
GO593_00140	GO593_00140	AAAGCAGGAACATCTATGGG	Imipenem_0.06_T1 - None_0_T1	0.999823	0.0302198	0.2303	mismatch
GO593_00140	GO593_00140	AAAGCAGGAACATCTATGGG	Imipenem_0.06_T2 - None_0_T2	0.968918	-0.0387856	0.2303	mismatch
GO593_00140	GO593_00140	AAAGCAGGAACATCTATGGG	Imipenem_0.09_T1 - None_0_T1	0.551336	0.0695588	0.2303	mismatch
GO593_00140	GO593_00140	AAAGCAGGAACATCTATGGG	Imipenem_0.09_T2 - None_0_T2	0.610928	0.00919634	0.2303	mismatch
GO593_00140	GO593_00140	AAAGCAGGAACATCTATGGG	Meropenem_0.11_T1 - None_0_T1	0.999975	0.0634074	0.2303	mismatch
GO593_00140	GO593_00140	AAAGCAGGAACATCTATGGG	Meropenem_0.11_T2 - None_0_T2	0.39646	0.0385862	0.2303	mismatch
GO593_00140	GO593_00140	AAAGCAGGAACATCTATGGG	Meropenem_0.17_T1 - None_0_T1	0.99914	0.00819111	0.2303	mismatch
GO593_00140	GO593_00140	AAAGCAGGAACATCTATGGG	Meropenem_0.17_T2 - None_0_T2	0.360004	0.00308252	0.2303	mismatch
GO593_00140	GO593_00140	GGTACGGTAATTGACTCATG	None_0_T1 - None_0_T0	0.99995	-0.00519274		perfect
GO593_00140	GO593_00140	GGTACGGTAATTGACTCATG	None_0_T2 - None_0_T0	0.320852	-0.0387728		perfect
GO593_00140	GO593_00140	GGTACGGTAATTGACTCATG	Colistin_0.44_T1 - None_0_T1	0.747224	0.0532829		perfect
GO593_00140	GO593_00140	GGTACGGTAATTGACTCATG	Colistin_0.44_T2 - None_0_T2	0.260487	0.0768664		perfect
GO593_00140	GO593_00140	GGTACGGTAATTGACTCATG	Rifampicin_0.34_T1 - None_0_T1	0.999975	-0.0456669		perfect
GO593_00140	GO593_00140	GGTACGGTAATTGACTCATG	Rifampicin_0.34_T2 - None_0_T2	0.343289	-0.215489		perfect
GO593_00140	GO593_00140	GGTACGGTAATTGACTCATG	Imipenem_0.06_T1 - None_0_T1	0.999823	-0.028903		perfect
GO593_00140	GO593_00140	GGTACGGTAATTGACTCATG	Imipenem_0.06_T2 - None_0_T2	0.843958	0.0239789		perfect
GO593_00140	GO593_00140	GGTACGGTAATTGACTCATG	Imipenem_0.09_T1 - None_0_T1	0.999806	0.0127763		perfect
GO593_00140	GO593_00140	GGTACGGTAATTGACTCATG	Imipenem_0.09_T2 - None_0_T2	0.338463	0.132026		perfect
GO593_00140	GO593_00140	GGTACGGTAATTGACTCATG	Meropenem_0.11_T1 - None_0_T1	0.999975	-0.0591733		perfect
GO593_00140	GO593_00140	GGTACGGTAATTGACTCATG	Meropenem_0.11_T2 - None_0_T2	0.550415	-0.189537		perfect
GO593_00140	GO593_00140	GGTACGGTAATTGACTCATG	Meropenem_0.17_T1 - None_0_T1	0.99914	0.0237039		perfect
GO593_00140	GO593_00140	GGTACGGTAATTGACTCATG	Meropenem_0.17_T2 - None_0_T2	0.155041	0.156597		perfect
GO593_00140	GO593_00140	AGTACGGTAATTGACTCATG	None_0_T1 - None_0_T0	0.99995	0.0741102	0.9366	mismatch
GO593_00140	GO593_00140	GGTACGCTAATTGACTCATG	None_0_T1 - None_0_T0	0.99995	-0.0212972	0.7244	mismatch
GO593_00140	GO593_00140	GGTACGGTAATTGACTCACG	None_0_T1 - None_0_T0	0.99995	-0.133113	0.357	mismatch
GO593_00140	GO593_00140	GGTACGGTAATTGACTCATA	None_0_T1 - None_0_T0	0.99995	-0.0838172	0.1661	mismatch
GO593_00140	GO593_00140	GGTACGGTAATTGACTCATC	None_0_T1 - None_0_T0	0.99995	0.0303352	0.0679	mismatch
GO593_00140	GO593_00140	GGTAGGGTAATTGACTCATG	None_0_T1 - None_0_T0	0.99995	-0.0321986	0.8355	mismatch
GO593_00140	GO593_00140	AGTACGGTAATTGACTCATG	None_0_T2 - None_0_T0	0.649382	-0.0381842	0.9366	mismatch
GO593_00140	GO593_00140	GGTACGCTAATTGACTCATG	None_0_T2 - None_0_T0	0.222189	0.00314461	0.7244	mismatch
GO593_00140	GO593_00140	GGTACGGTAATTGACTCACG	None_0_T2 - None_0_T0	0.898107	-0.22241	0.357	mismatch
GO593_00140	GO593_00140	GGTACGGTAATTGACTCATA	None_0_T2 - None_0_T0	0.39738	-0.108021	0.1661	mismatch
GO593_00140	GO593_00140	GGTACGGTAATTGACTCATC	None_0_T2 - None_0_T0	0.524083	0.00513324	0.0679	mismatch
GO593_00140	GO593_00140	GGTAGGGTAATTGACTCATG	None_0_T2 - None_0_T0	0.0839466	0.0234736	0.8355	mismatch
GO593_00140	GO593_00140	AGTACGGTAATTGACTCATG	Colistin_0.44_T1 - None_0_T1	0.969543	-0.0127145	0.9366	mismatch
GO593_00140	GO593_00140	GGTACGCTAATTGACTCATG	Colistin_0.44_T1 - None_0_T1	0.962561	-0.0398384	0.7244	mismatch
GO593_00140	GO593_00140	GGTACGGTAATTGACTCACG	Colistin_0.44_T1 - None_0_T1	0.797899	0.0813707	0.357	mismatch
GO593_00140	GO593_00140	GGTACGGTAATTGACTCATA	Colistin_0.44_T1 - None_0_T1	0.158963	0.171456	0.1661	mismatch
GO593_00140	GO593_00140	GGTACGGTAATTGACTCATC	Colistin_0.44_T1 - None_0_T1	0.965259	-0.0114236	0.0679	mismatch
GO593_00140	GO593_00140	GGTAGGGTAATTGACTCATG	Colistin_0.44_T1 - None_0_T1	0.892309	-0.0185703	0.8355	mismatch
GO593_00140	GO593_00140	AGTACGGTAATTGACTCATG	Colistin_0.44_T2 - None_0_T2	0.61849	0.0942396	0.9366	mismatch
GO593_00140	GO593_00140	GGTACGCTAATTGACTCATG	Colistin_0.44_T2 - None_0_T2	0.354571	0.0402116	0.7244	mismatch
GO593_00140	GO593_00140	GGTACGGTAATTGACTCACG	Colistin_0.44_T2 - None_0_T2	0.148471	0.231075	0.357	mismatch
GO593_00140	GO593_00140	GGTACGGTAATTGACTCATA	Colistin_0.44_T2 - None_0_T2	0.0433245	0.162197	0.1661	mismatch
GO593_00140	GO593_00140	GGTACGGTAATTGACTCATC	Colistin_0.44_T2 - None_0_T2	0.919299	-0.162014	0.0679	mismatch
GO593_00140	GO593_00140	GGTAGGGTAATTGACTCATG	Colistin_0.44_T2 - None_0_T2	0.818252	-0.155952	0.8355	mismatch
GO593_00140	GO593_00140	AGTACGGTAATTGACTCATG	Rifampicin_0.34_T1 - None_0_T1	0.999975	-0.168544	0.9366	mismatch
GO593_00140	GO593_00140	GGTACGCTAATTGACTCATG	Rifampicin_0.34_T1 - None_0_T1	0.999975	0.0196506	0.7244	mismatch
GO593_00140	GO593_00140	GGTACGGTAATTGACTCACG	Rifampicin_0.34_T1 - None_0_T1	0.999975	0.14312	0.357	mismatch
GO593_00140	GO593_00140	GGTACGGTAATTGACTCATA	Rifampicin_0.34_T1 - None_0_T1	0.999975	0.055692	0.1661	mismatch
GO593_00140	GO593_00140	GGTACGGTAATTGACTCATC	Rifampicin_0.34_T1 - None_0_T1	0.999975	-0.0163159	0.0679	mismatch
GO593_00140	GO593_00140	GGTAGGGTAATTGACTCATG	Rifampicin_0.34_T1 - None_0_T1	0.999975	0.00142193	0.8355	mismatch
GO593_00140	GO593_00140	AGTACGGTAATTGACTCATG	Rifampicin_0.34_T2 - None_0_T2	0.475261	-0.329613	0.9366	mismatch
GO593_00140	GO593_00140	GGTACGCTAATTGACTCATG	Rifampicin_0.34_T2 - None_0_T2	0.00172268	-0.610729	0.7244	mismatch
GO593_00140	GO593_00140	GGTACGGTAATTGACTCACG	Rifampicin_0.34_T2 - None_0_T2	0.731286	-0.141248	0.357	mismatch
GO593_00140	GO593_00140	GGTACGGTAATTGACTCATA	Rifampicin_0.34_T2 - None_0_T2	0.548602	-0.14021	0.1661	mismatch
GO593_00140	GO593_00140	GGTACGGTAATTGACTCATC	Rifampicin_0.34_T2 - None_0_T2	0.984343	-0.0627459	0.0679	mismatch
GO593_00140	GO593_00140	GGTAGGGTAATTGACTCATG	Rifampicin_0.34_T2 - None_0_T2	0.0283302	0.220647	0.8355	mismatch
GO593_00140	GO593_00140	AGTACGGTAATTGACTCATG	Imipenem_0.06_T1 - None_0_T1	0.999823	-0.102884	0.9366	mismatch
GO593_00140	GO593_00140	GGTACGCTAATTGACTCATG	Imipenem_0.06_T1 - None_0_T1	0.999823	0.0528005	0.7244	mismatch
GO593_00140	GO593_00140	GGTACGGTAATTGACTCACG	Imipenem_0.06_T1 - None_0_T1	0.999823	-0.0644501	0.357	mismatch
GO593_00140	GO593_00140	GGTACGGTAATTGACTCATA	Imipenem_0.06_T1 - None_0_T1	0.999823	0.032773	0.1661	mismatch
GO593_00140	GO593_00140	GGTACGGTAATTGACTCATC	Imipenem_0.06_T1 - None_0_T1	0.999823	-0.0143585	0.0679	mismatch
GO593_00140	GO593_00140	GGTAGGGTAATTGACTCATG	Imipenem_0.06_T1 - None_0_T1	0.848464	0.0760659	0.8355	mismatch
GO593_00140	GO593_00140	AGTACGGTAATTGACTCATG	Imipenem_0.06_T2 - None_0_T2	0.936043	-0.139152	0.9366	mismatch
GO593_00140	GO593_00140	GGTACGCTAATTGACTCATG	Imipenem_0.06_T2 - None_0_T2	0.851476	0.0186673	0.7244	mismatch
GO593_00140	GO593_00140	GGTACGGTAATTGACTCACG	Imipenem_0.06_T2 - None_0_T2	0.93382	-0.107601	0.357	mismatch
GO593_00140	GO593_00140	GGTACGGTAATTGACTCATA	Imipenem_0.06_T2 - None_0_T2	0.872583	0.00184759	0.1661	mismatch
GO593_00140	GO593_00140	GGTACGGTAATTGACTCATC	Imipenem_0.06_T2 - None_0_T2	0.995257	-0.0594985	0.0679	mismatch
GO593_00140	GO593_00140	GGTAGGGTAATTGACTCATG	Imipenem_0.06_T2 - None_0_T2	0.695717	0.0335573	0.8355	mismatch
GO593_00140	GO593_00140	AGTACGGTAATTGACTCATG	Imipenem_0.09_T1 - None_0_T1	0.996919	-0.165139	0.9366	mismatch
GO593_00140	GO593_00140	GGTACGCTAATTGACTCATG	Imipenem_0.09_T1 - None_0_T1	0.999806	-0.00563458	0.7244	mismatch
GO593_00140	GO593_00140	GGTACGGTAATTGACTCACG	Imipenem_0.09_T1 - None_0_T1	0.999806	-0.0683732	0.357	mismatch
GO593_00140	GO593_00140	GGTACGGTAATTGACTCATA	Imipenem_0.09_T1 - None_0_T1	0.997532	0.00933195	0.1661	mismatch
GO593_00140	GO593_00140	GGTACGGTAATTGACTCATC	Imipenem_0.09_T1 - None_0_T1	0.999806	0.0260849	0.0679	mismatch
GO593_00140	GO593_00140	GGTAGGGTAATTGACTCATG	Imipenem_0.09_T1 - None_0_T1	0.999806	-0.0318722	0.8355	mismatch
GO593_00140	GO593_00140	AGTACGGTAATTGACTCATG	Imipenem_0.09_T2 - None_0_T2	0.990708	-0.0491465	0.9366	mismatch
GO593_00140	GO593_00140	GGTACGCTAATTGACTCATG	Imipenem_0.09_T2 - None_0_T2	0.834871	-0.000223835	0.7244	mismatch
GO593_00140	GO593_00140	GGTACGGTAATTGACTCACG	Imipenem_0.09_T2 - None_0_T2	0.71173	-0.19062	0.357	mismatch
GO593_00140	GO593_00140	GGTACGGTAATTGACTCATA	Imipenem_0.09_T2 - None_0_T2	0.975075	-0.0482503	0.1661	mismatch
GO593_00140	GO593_00140	GGTACGGTAATTGACTCATC	Imipenem_0.09_T2 - None_0_T2	0.883705	0.0267908	0.0679	mismatch
GO593_00140	GO593_00140	GGTAGGGTAATTGACTCATG	Imipenem_0.09_T2 - None_0_T2	0.926216	-0.0357745	0.8355	mismatch
GO593_00140	GO593_00140	AGTACGGTAATTGACTCATG	Meropenem_0.11_T1 - None_0_T1	0.999975	-0.100294	0.9366	mismatch
GO593_00140	GO593_00140	GGTACGCTAATTGACTCATG	Meropenem_0.11_T1 - None_0_T1	0.999975	-0.000105177	0.7244	mismatch
GO593_00140	GO593_00140	GGTACGGTAATTGACTCACG	Meropenem_0.11_T1 - None_0_T1	0.999975	0.0026428	0.357	mismatch
GO593_00140	GO593_00140	GGTACGGTAATTGACTCATA	Meropenem_0.11_T1 - None_0_T1	0.999975	-0.0354121	0.1661	mismatch
GO593_00140	GO593_00140	GGTACGGTAATTGACTCATC	Meropenem_0.11_T1 - None_0_T1	0.999975	0.0182839	0.0679	mismatch
GO593_00140	GO593_00140	GGTAGGGTAATTGACTCATG	Meropenem_0.11_T1 - None_0_T1	0.999975	-0.00542888	0.8355	mismatch
GO593_00140	GO593_00140	AGTACGGTAATTGACTCATG	Meropenem_0.11_T2 - None_0_T2	0.971903	-0.0838068	0.9366	mismatch
GO593_00140	GO593_00140	GGTACGCTAATTGACTCATG	Meropenem_0.11_T2 - None_0_T2	0.775618	0.00697903	0.7244	mismatch
GO593_00140	GO593_00140	GGTACGGTAATTGACTCACG	Meropenem_0.11_T2 - None_0_T2	0.924142	-0.0993646	0.357	mismatch
GO593_00140	GO593_00140	GGTACGGTAATTGACTCATA	Meropenem_0.11_T2 - None_0_T2	0.698255	-0.135179	0.1661	mismatch
GO593_00140	GO593_00140	GGTACGGTAATTGACTCATC	Meropenem_0.11_T2 - None_0_T2	0.997887	-0.0583277	0.0679	mismatch
GO593_00140	GO593_00140	GGTAGGGTAATTGACTCATG	Meropenem_0.11_T2 - None_0_T2	0.805642	-0.1069	0.8355	mismatch
GO593_00140	GO593_00140	AGTACGGTAATTGACTCATG	Meropenem_0.17_T1 - None_0_T1	0.99914	-0.00692521	0.9366	mismatch
GO593_00140	GO593_00140	GGTACGCTAATTGACTCATG	Meropenem_0.17_T1 - None_0_T1	0.99914	-0.0237609	0.7244	mismatch
GO593_00140	GO593_00140	GGTACGGTAATTGACTCACG	Meropenem_0.17_T1 - None_0_T1	0.99914	-0.105529	0.357	mismatch
GO593_00140	GO593_00140	GGTACGGTAATTGACTCATA	Meropenem_0.17_T1 - None_0_T1	0.99914	0.00419376	0.1661	mismatch
GO593_00140	GO593_00140	GGTACGGTAATTGACTCATC	Meropenem_0.17_T1 - None_0_T1	0.99914	-0.0496571	0.0679	mismatch
GO593_00140	GO593_00140	GGTAGGGTAATTGACTCATG	Meropenem_0.17_T1 - None_0_T1	0.99914	0.0886805	0.8355	mismatch
GO593_00140	GO593_00140	AGTACGGTAATTGACTCATG	Meropenem_0.17_T2 - None_0_T2	0.846898	-0.0010549	0.9366	mismatch
GO593_00140	GO593_00140	GGTACGCTAATTGACTCATG	Meropenem_0.17_T2 - None_0_T2	0.402535	0.0551594	0.7244	mismatch
GO593_00140	GO593_00140	GGTACGGTAATTGACTCACG	Meropenem_0.17_T2 - None_0_T2	0.243397	-0.384866	0.357	mismatch
GO593_00140	GO593_00140	GGTACGGTAATTGACTCATA	Meropenem_0.17_T2 - None_0_T2	0.972785	-0.0865975	0.1661	mismatch
GO593_00140	GO593_00140	GGTACGGTAATTGACTCATC	Meropenem_0.17_T2 - None_0_T2	0.87201	-0.0281914	0.0679	mismatch
GO593_00140	GO593_00140	GGTAGGGTAATTGACTCATG	Meropenem_0.17_T2 - None_0_T2	0.0406708	0.172709	0.8355	mismatch
GO593_00140	GO593_00140	CTGATCTCGCCACAGAGTGT	None_0_T1 - None_0_T0	0.0137287	-0.952648		perfect
GO593_00140	GO593_00140	CTGATCTCGCCACAGAGTGT	None_0_T2 - None_0_T0	1.17673e-12	-6.01515		perfect
GO593_00140	GO593_00140	CTGATCTCGCCACAGAGTGT	Colistin_0.44_T1 - None_0_T1	4.84456e-06	-1.69402		perfect
GO593_00140	GO593_00140	CTGATCTCGCCACAGAGTGT	Colistin_0.44_T2 - None_0_T2	2.64855e-09	-4.31335		perfect
GO593_00140	GO593_00140	CTGATCTCGCCACAGAGTGT	Rifampicin_0.34_T1 - None_0_T1	0.999975	0.149212		perfect
GO593_00140	GO593_00140	CTGATCTCGCCACAGAGTGT	Rifampicin_0.34_T2 - None_0_T2	3.06594e-07	-2.52815		perfect
GO593_00140	GO593_00140	CTGATCTCGCCACAGAGTGT	Imipenem_0.06_T1 - None_0_T1	0.627078	-0.318937		perfect
GO593_00140	GO593_00140	CTGATCTCGCCACAGAGTGT	Imipenem_0.06_T2 - None_0_T2	0.000289161	-1.3469		perfect
GO593_00140	GO593_00140	CTGATCTCGCCACAGAGTGT	Imipenem_0.09_T1 - None_0_T1	0.552748	-0.302146		perfect
GO593_00140	GO593_00140	CTGATCTCGCCACAGAGTGT	Imipenem_0.09_T2 - None_0_T2	0.000139642	-1.46879		perfect
GO593_00140	GO593_00140	CTGATCTCGCCACAGAGTGT	Meropenem_0.11_T1 - None_0_T1	0.999975	-0.0603838		perfect
GO593_00140	GO593_00140	CTGATCTCGCCACAGAGTGT	Meropenem_0.11_T2 - None_0_T2	1.05144e-07	-2.91019		perfect
GO593_00140	GO593_00140	CTGATCTCGCCACAGAGTGT	Meropenem_0.17_T1 - None_0_T1	0.99914	-0.0836973		perfect
GO593_00140	GO593_00140	CTGATCTCGCCACAGAGTGT	Meropenem_0.17_T2 - None_0_T2	1.77018e-09	-4.70188		perfect
GO593_00140	GO593_00140	CTGATCTCGACACAGAGTGT	None_0_T1 - None_0_T0	0.101532	-0.813369	0.7168	mismatch
GO593_00140	GO593_00140	CTGATCTCGCCACAGAGTAT	None_0_T1 - None_0_T0	0.99995	-0.0184441	0.3545	mismatch
GO593_00140	GO593_00140	CTGATCTCGCCACAGCGTGT	None_0_T1 - None_0_T0	0.179641	-0.757844	0.6552	mismatch
GO593_00140	GO593_00140	CTGATCTCGACACAGAGTGT	None_0_T2 - None_0_T0	2.53218e-11	-5.46771	0.7168	mismatch
GO593_00140	GO593_00140	CTGATCTCGCCACAGAGTAT	None_0_T2 - None_0_T0	0.313587	-0.102378	0.3545	mismatch
GO593_00140	GO593_00140	CTGATCTCGCCACAGCGTGT	None_0_T2 - None_0_T0	2.09764e-10	-4.8473	0.6552	mismatch
GO593_00140	GO593_00140	CTGATCTCGACACAGAGTGT	Colistin_0.44_T1 - None_0_T1	4.21772e-05	-1.65956	0.7168	mismatch
GO593_00140	GO593_00140	CTGATCTCGCCACAGAGTAT	Colistin_0.44_T1 - None_0_T1	0.724474	0.0200189	0.3545	mismatch
GO593_00140	GO593_00140	CTGATCTCGCCACAGCGTGT	Colistin_0.44_T1 - None_0_T1	0.000346249	-1.43307	0.6552	mismatch
GO593_00140	GO593_00140	CTGATCTCGACACAGAGTGT	Colistin_0.44_T2 - None_0_T2	2.37859e-08	-4.07555	0.7168	mismatch
GO593_00140	GO593_00140	CTGATCTCGCCACAGAGTAT	Colistin_0.44_T2 - None_0_T2	0.0167078	0.172859	0.3545	mismatch
GO593_00140	GO593_00140	CTGATCTCGCCACAGCGTGT	Colistin_0.44_T2 - None_0_T2	3.5817e-08	-3.73337	0.6552	mismatch
GO593_00140	GO593_00140	CTGATCTCGACACAGAGTGT	Rifampicin_0.34_T1 - None_0_T1	0.999975	0.194018	0.7168	mismatch
GO593_00140	GO593_00140	CTGATCTCGCCACAGAGTAT	Rifampicin_0.34_T1 - None_0_T1	0.999975	-0.0402222	0.3545	mismatch
GO593_00140	GO593_00140	CTGATCTCGCCACAGCGTGT	Rifampicin_0.34_T1 - None_0_T1	0.999975	0.0984943	0.6552	mismatch
GO593_00140	GO593_00140	CTGATCTCGACACAGAGTGT	Rifampicin_0.34_T2 - None_0_T2	2.8509e-07	-3.0694	0.7168	mismatch
GO593_00140	GO593_00140	CTGATCTCGCCACAGAGTAT	Rifampicin_0.34_T2 - None_0_T2	0.675135	-0.107329	0.3545	mismatch
GO593_00140	GO593_00140	CTGATCTCGCCACAGCGTGT	Rifampicin_0.34_T2 - None_0_T2	4.31953e-08	-3.67062	0.6552	mismatch
GO593_00140	GO593_00140	CTGATCTCGACACAGAGTGT	Imipenem_0.06_T1 - None_0_T1	0.832371	-0.29814	0.7168	mismatch
GO593_00140	GO593_00140	CTGATCTCGCCACAGAGTAT	Imipenem_0.06_T1 - None_0_T1	0.999823	-0.0427857	0.3545	mismatch
GO593_00140	GO593_00140	CTGATCTCGCCACAGCGTGT	Imipenem_0.06_T1 - None_0_T1	0.999823	-0.188654	0.6552	mismatch
GO593_00140	GO593_00140	CTGATCTCGACACAGAGTGT	Imipenem_0.06_T2 - None_0_T2	0.000896226	-1.38181	0.7168	mismatch
GO593_00140	GO593_00140	CTGATCTCGCCACAGAGTAT	Imipenem_0.06_T2 - None_0_T2	0.917506	-0.0839154	0.3545	mismatch
GO593_00140	GO593_00140	CTGATCTCGCCACAGCGTGT	Imipenem_0.06_T2 - None_0_T2	0.0102728	-1.01406	0.6552	mismatch
GO593_00140	GO593_00140	CTGATCTCGACACAGAGTGT	Imipenem_0.09_T1 - None_0_T1	0.73373	-0.283063	0.7168	mismatch
GO593_00140	GO593_00140	CTGATCTCGCCACAGAGTAT	Imipenem_0.09_T1 - None_0_T1	0.999806	-0.0182252	0.3545	mismatch
GO593_00140	GO593_00140	CTGATCTCGCCACAGCGTGT	Imipenem_0.09_T1 - None_0_T1	0.917934	-0.21556	0.6552	mismatch
GO593_00140	GO593_00140	CTGATCTCGACACAGAGTGT	Imipenem_0.09_T2 - None_0_T2	8.88588e-05	-1.78713	0.7168	mismatch
GO593_00140	GO593_00140	CTGATCTCGCCACAGAGTAT	Imipenem_0.09_T2 - None_0_T2	0.857656	-0.0971425	0.3545	mismatch
GO593_00140	GO593_00140	CTGATCTCGCCACAGCGTGT	Imipenem_0.09_T2 - None_0_T2	0.00209788	-1.25372	0.6552	mismatch
GO593_00140	GO593_00140	CTGATCTCGACACAGAGTGT	Meropenem_0.11_T1 - None_0_T1	0.999975	-0.0259628	0.7168	mismatch
GO593_00140	GO593_00140	CTGATCTCGCCACAGAGTAT	Meropenem_0.11_T1 - None_0_T1	0.999975	-0.128176	0.3545	mismatch
GO593_00140	GO593_00140	CTGATCTCGCCACAGCGTGT	Meropenem_0.11_T1 - None_0_T1	0.999975	-0.162447	0.6552	mismatch
GO593_00140	GO593_00140	CTGATCTCGACACAGAGTGT	Meropenem_0.11_T2 - None_0_T2	1.18052e-08	-4.92986	0.7168	mismatch
GO593_00140	GO593_00140	CTGATCTCGCCACAGAGTAT	Meropenem_0.11_T2 - None_0_T2	0.278517	-0.209607	0.3545	mismatch
GO593_00140	GO593_00140	CTGATCTCGCCACAGCGTGT	Meropenem_0.11_T2 - None_0_T2	3.69736e-07	-3.03501	0.6552	mismatch
GO593_00140	GO593_00140	CTGATCTCGACACAGAGTGT	Meropenem_0.17_T1 - None_0_T1	0.99914	-0.0509073	0.7168	mismatch
GO593_00140	GO593_00140	CTGATCTCGCCACAGAGTAT	Meropenem_0.17_T1 - None_0_T1	0.99914	-0.0403114	0.3545	mismatch
GO593_00140	GO593_00140	CTGATCTCGCCACAGCGTGT	Meropenem_0.17_T1 - None_0_T1	0.99914	-0.016236	0.6552	mismatch
GO593_00140	GO593_00140	CTGATCTCGACACAGAGTGT	Meropenem_0.17_T2 - None_0_T2	5.83421e-08	-3.70517	0.7168	mismatch
GO593_00140	GO593_00140	CTGATCTCGCCACAGAGTAT	Meropenem_0.17_T2 - None_0_T2	0.768559	-0.135997	0.3545	mismatch
GO593_00140	GO593_00140	CTGATCTCGCCACAGCGTGT	Meropenem_0.17_T2 - None_0_T2	1.89576e-09	-5.7982	0.6552	mismatch
GO593_00140	GO593_00140	TTTTGGCACACTTGTGTTCT	None_0_T1 - None_0_T0	0.317422	-0.810417		perfect
GO593_00140	GO593_00140	TTTTGGCACACTTGTGTTCT	None_0_T2 - None_0_T0	4.25338e-10	-7.26797		perfect
GO593_00140	GO593_00140	TTTTGGCACACTTGTGTTCT	Colistin_0.44_T1 - None_0_T1	0.000324155	-1.88069		perfect
GO593_00140	GO593_00140	TTTTGGCACACTTGTGTTCT	Colistin_0.44_T2 - None_0_T2	0.0130235	-3.0968		perfect
GO593_00140	GO593_00140	TTTTGGCACACTTGTGTTCT	Rifampicin_0.34_T1 - None_0_T1	0.999975	0.396115		perfect
GO593_00140	GO593_00140	TTTTGGCACACTTGTGTTCT	Rifampicin_0.34_T2 - None_0_T2	0.65753	0.280576		perfect
GO593_00140	GO593_00140	TTTTGGCACACTTGTGTTCT	Imipenem_0.06_T1 - None_0_T1	0.999823	-0.293063		perfect
GO593_00140	GO593_00140	TTTTGGCACACTTGTGTTCT	Imipenem_0.06_T2 - None_0_T2	0.0202043	-3.03339		perfect
GO593_00140	GO593_00140	TTTTGGCACACTTGTGTTCT	Imipenem_0.09_T1 - None_0_T1	0.767797	-0.348568		perfect
GO593_00140	GO593_00140	TTTTGGCACACTTGTGTTCT	Imipenem_0.09_T2 - None_0_T2	0.131967	-1.82429		perfect
GO593_00140	GO593_00140	TTTTGGCACACTTGTGTTCT	Meropenem_0.11_T1 - None_0_T1	0.999975	0.167603		perfect
GO593_00140	GO593_00140	TTTTGGCACACTTGTGTTCT	Meropenem_0.11_T2 - None_0_T2	0.163837	-1.42071		perfect
GO593_00140	GO593_00140	TTTTGGCACACTTGTGTTCT	Meropenem_0.17_T1 - None_0_T1	0.99914	-0.152554		perfect
GO593_00140	GO593_00140	TTTTGGCACACTTGTGTTCT	Meropenem_0.17_T2 - None_0_T2	0.00197113	-5.40214		perfect
GO593_00180	gpsA	ATTAATTTCTTCTGCTGTTT	None_0_T1 - None_0_T0	0.99995	-0.00677992		perfect
GO593_00180	gpsA	ATTAATTTCTTCTGCTGTTT	None_0_T2 - None_0_T0	0.813268	-0.218639		perfect
GO593_00180	gpsA	ATTAATTTCTTCTGCTGTTT	Colistin_0.44_T1 - None_0_T1	0.821995	0.0119127		perfect
GO593_00180	gpsA	ATTAATTTCTTCTGCTGTTT	Colistin_0.44_T2 - None_0_T2	6.40633e-05	0.553055		perfect
GO593_00180	gpsA	ATTAATTTCTTCTGCTGTTT	Rifampicin_0.34_T1 - None_0_T1	0.999975	0.0353539		perfect
GO593_00180	gpsA	ATTAATTTCTTCTGCTGTTT	Rifampicin_0.34_T2 - None_0_T2	2.49777e-08	1.22322		perfect
GO593_00180	gpsA	ATTAATTTCTTCTGCTGTTT	Imipenem_0.06_T1 - None_0_T1	0.999823	-0.0544479		perfect
GO593_00180	gpsA	ATTAATTTCTTCTGCTGTTT	Imipenem_0.06_T2 - None_0_T2	0.858964	0.0072658		perfect
GO593_00180	gpsA	ATTAATTTCTTCTGCTGTTT	Imipenem_0.09_T1 - None_0_T1	0.957615	-0.106336		perfect
GO593_00180	gpsA	ATTAATTTCTTCTGCTGTTT	Imipenem_0.09_T2 - None_0_T2	0.377603	-0.209344		perfect
GO593_00180	gpsA	ATTAATTTCTTCTGCTGTTT	Meropenem_0.11_T1 - None_0_T1	0.999975	-0.0456858		perfect
GO593_00180	gpsA	ATTAATTTCTTCTGCTGTTT	Meropenem_0.11_T2 - None_0_T2	0.909768	-0.0874846		perfect
GO593_00180	gpsA	ATTAATTTCTTCTGCTGTTT	Meropenem_0.17_T1 - None_0_T1	0.99914	-0.0512135		perfect
GO593_00180	gpsA	ATTAATTTCTTCTGCTGTTT	Meropenem_0.17_T2 - None_0_T2	0.941329	-0.079307		perfect
GO593_00180	gpsA	ATTAATTTCTTCTGCTGTCT	None_0_T1 - None_0_T0	0.881438	0.0679365	0.2111	mismatch
GO593_00180	gpsA	ATTAATTTCTTCTGCTGTTA	None_0_T1 - None_0_T0	0.99995	0.125744	0.0819	mismatch
GO593_00180	gpsA	ATTAATTTCTTCTGCTGTCT	None_0_T2 - None_0_T0	0.0172896	0.0262908	0.2111	mismatch
GO593_00180	gpsA	ATTAATTTCTTCTGCTGTTA	None_0_T2 - None_0_T0	0.149484	0.0836835	0.0819	mismatch
GO593_00180	gpsA	ATTAATTTCTTCTGCTGTCT	Colistin_0.44_T1 - None_0_T1	0.836232	-0.0201303	0.2111	mismatch
GO593_00180	gpsA	ATTAATTTCTTCTGCTGTTA	Colistin_0.44_T1 - None_0_T1	0.932277	-0.015562	0.0819	mismatch
GO593_00180	gpsA	ATTAATTTCTTCTGCTGTCT	Colistin_0.44_T2 - None_0_T2	0.00168121	0.192626	0.2111	mismatch
GO593_00180	gpsA	ATTAATTTCTTCTGCTGTTA	Colistin_0.44_T2 - None_0_T2	0.0601385	0.224805	0.0819	mismatch
GO593_00180	gpsA	ATTAATTTCTTCTGCTGTCT	Rifampicin_0.34_T1 - None_0_T1	0.999975	-0.00913769	0.2111	mismatch
GO593_00180	gpsA	ATTAATTTCTTCTGCTGTTA	Rifampicin_0.34_T1 - None_0_T1	0.999975	-0.0203214	0.0819	mismatch
GO593_00180	gpsA	ATTAATTTCTTCTGCTGTCT	Rifampicin_0.34_T2 - None_0_T2	9.68299e-05	0.368068	0.2111	mismatch
GO593_00180	gpsA	ATTAATTTCTTCTGCTGTTA	Rifampicin_0.34_T2 - None_0_T2	0.182924	0.181597	0.0819	mismatch
GO593_00180	gpsA	ATTAATTTCTTCTGCTGTCT	Imipenem_0.06_T1 - None_0_T1	0.999823	-0.0493573	0.2111	mismatch
GO593_00180	gpsA	ATTAATTTCTTCTGCTGTTA	Imipenem_0.06_T1 - None_0_T1	0.999823	-0.0478145	0.0819	mismatch
GO593_00180	gpsA	ATTAATTTCTTCTGCTGTCT	Imipenem_0.06_T2 - None_0_T2	0.652424	0.0173767	0.2111	mismatch
GO593_00180	gpsA	ATTAATTTCTTCTGCTGTTA	Imipenem_0.06_T2 - None_0_T2	0.763573	0.0535388	0.0819	mismatch
GO593_00180	gpsA	ATTAATTTCTTCTGCTGTCT	Imipenem_0.09_T1 - None_0_T1	0.999806	-0.0307006	0.2111	mismatch
GO593_00180	gpsA	ATTAATTTCTTCTGCTGTTA	Imipenem_0.09_T1 - None_0_T1	0.993727	0.0278496	0.0819	mismatch
GO593_00180	gpsA	ATTAATTTCTTCTGCTGTCT	Imipenem_0.09_T2 - None_0_T2	0.731846	-0.107548	0.2111	mismatch
GO593_00180	gpsA	ATTAATTTCTTCTGCTGTTA	Imipenem_0.09_T2 - None_0_T2	0.9235	-0.0939702	0.0819	mismatch
GO593_00180	gpsA	ATTAATTTCTTCTGCTGTCT	Meropenem_0.11_T1 - None_0_T1	0.999975	-0.110005	0.2111	mismatch
GO593_00180	gpsA	ATTAATTTCTTCTGCTGTTA	Meropenem_0.11_T1 - None_0_T1	0.999975	-0.0144759	0.0819	mismatch
GO593_00180	gpsA	ATTAATTTCTTCTGCTGTCT	Meropenem_0.11_T2 - None_0_T2	0.520454	-0.135949	0.2111	mismatch
GO593_00180	gpsA	ATTAATTTCTTCTGCTGTTA	Meropenem_0.11_T2 - None_0_T2	0.432357	0.11206	0.0819	mismatch
GO593_00180	gpsA	ATTAATTTCTTCTGCTGTCT	Meropenem_0.17_T1 - None_0_T1	0.99914	-0.00485184	0.2111	mismatch
GO593_00180	gpsA	ATTAATTTCTTCTGCTGTTA	Meropenem_0.17_T1 - None_0_T1	0.99914	0.0256529	0.0819	mismatch
GO593_00180	gpsA	ATTAATTTCTTCTGCTGTCT	Meropenem_0.17_T2 - None_0_T2	0.0480145	0.0953432	0.2111	mismatch
GO593_00180	gpsA	ATTAATTTCTTCTGCTGTTA	Meropenem_0.17_T2 - None_0_T2	0.0325024	0.307696	0.0819	mismatch
GO593_00180	gpsA	GGCATCACGAATCCAGATCA	None_0_T1 - None_0_T0	0.99995	-0.0594861		perfect
GO593_00180	gpsA	GGCATCACGAATCCAGATCA	None_0_T2 - None_0_T0	0.0379677	-0.591005		perfect
GO593_00180	gpsA	GGCATCACGAATCCAGATCA	Colistin_0.44_T1 - None_0_T1	0.664848	0.0362457		perfect
GO593_00180	gpsA	GGCATCACGAATCCAGATCA	Colistin_0.44_T2 - None_0_T2	3.36183e-07	0.803416		perfect
GO593_00180	gpsA	GGCATCACGAATCCAGATCA	Rifampicin_0.34_T1 - None_0_T1	0.999975	0.080285		perfect
GO593_00180	gpsA	GGCATCACGAATCCAGATCA	Rifampicin_0.34_T2 - None_0_T2	5.42467e-12	2.09049		perfect
GO593_00180	gpsA	GGCATCACGAATCCAGATCA	Imipenem_0.06_T1 - None_0_T1	0.999823	-0.0379891		perfect
GO593_00180	gpsA	GGCATCACGAATCCAGATCA	Imipenem_0.06_T2 - None_0_T2	0.914412	-0.0158081		perfect
GO593_00180	gpsA	GGCATCACGAATCCAGATCA	Imipenem_0.09_T1 - None_0_T1	0.748338	-0.140601		perfect
GO593_00180	gpsA	GGCATCACGAATCCAGATCA	Imipenem_0.09_T2 - None_0_T2	0.961479	-0.0449577		perfect
GO593_00180	gpsA	GGCATCACGAATCCAGATCA	Meropenem_0.11_T1 - None_0_T1	0.999975	-0.00549072		perfect
GO593_00180	gpsA	GGCATCACGAATCCAGATCA	Meropenem_0.11_T2 - None_0_T2	0.511879	0.0426294		perfect
GO593_00180	gpsA	GGCATCACGAATCCAGATCA	Meropenem_0.17_T1 - None_0_T1	0.99914	-0.0791416		perfect
GO593_00180	gpsA	GGCATCACGAATCCAGATCA	Meropenem_0.17_T2 - None_0_T2	0.895555	-0.114199		perfect
GO593_00180	gpsA	GGCATCACCAATCCAGATCA	None_0_T1 - None_0_T0	0.99995	-0.049929	0.7114	mismatch
GO593_00180	gpsA	GGCATCACGAATCAAGATCA	None_0_T1 - None_0_T0	0.99995	0.00017113	0.4338	mismatch
GO593_00180	gpsA	GGCATTACGAATCCAGATCA	None_0_T1 - None_0_T0	0.99995	-0.0308732	0.9592	mismatch
GO593_00180	gpsA	GGCATCACCAATCCAGATCA	None_0_T2 - None_0_T0	0.811085	-0.316083	0.7114	mismatch
GO593_00180	gpsA	GGCATCACGAATCAAGATCA	None_0_T2 - None_0_T0	0.32069	-0.0401315	0.4338	mismatch
GO593_00180	gpsA	GGCATTACGAATCCAGATCA	None_0_T2 - None_0_T0	0.013535	-0.66375	0.9592	mismatch
GO593_00180	gpsA	GGCATCACCAATCCAGATCA	Colistin_0.44_T1 - None_0_T1	0.589846	0.103265	0.7114	mismatch
GO593_00180	gpsA	GGCATCACGAATCAAGATCA	Colistin_0.44_T1 - None_0_T1	0.691687	0.066837	0.4338	mismatch
GO593_00180	gpsA	GGCATTACGAATCCAGATCA	Colistin_0.44_T1 - None_0_T1	0.831604	-0.147844	0.9592	mismatch
GO593_00180	gpsA	GGCATCACCAATCCAGATCA	Colistin_0.44_T2 - None_0_T2	7.10808e-05	0.734294	0.7114	mismatch
GO593_00180	gpsA	GGCATCACGAATCAAGATCA	Colistin_0.44_T2 - None_0_T2	0.000400407	0.549394	0.4338	mismatch
GO593_00180	gpsA	GGCATTACGAATCCAGATCA	Colistin_0.44_T2 - None_0_T2	3.07061e-05	0.532768	0.9592	mismatch
GO593_00180	gpsA	GGCATCACCAATCCAGATCA	Rifampicin_0.34_T1 - None_0_T1	0.999975	0.0985658	0.7114	mismatch
GO593_00180	gpsA	GGCATCACGAATCAAGATCA	Rifampicin_0.34_T1 - None_0_T1	0.999975	0.00792645	0.4338	mismatch
GO593_00180	gpsA	GGCATTACGAATCCAGATCA	Rifampicin_0.34_T1 - None_0_T1	0.999975	0.0364725	0.9592	mismatch
GO593_00180	gpsA	GGCATCACCAATCCAGATCA	Rifampicin_0.34_T2 - None_0_T2	7.52958e-08	1.46015	0.7114	mismatch
GO593_00180	gpsA	GGCATCACGAATCAAGATCA	Rifampicin_0.34_T2 - None_0_T2	2.06708e-05	0.833531	0.4338	mismatch
GO593_00180	gpsA	GGCATTACGAATCCAGATCA	Rifampicin_0.34_T2 - None_0_T2	4.09791e-11	1.8209	0.9592	mismatch
GO593_00180	gpsA	GGCATCACCAATCCAGATCA	Imipenem_0.06_T1 - None_0_T1	0.999823	-0.0247628	0.7114	mismatch
GO593_00180	gpsA	GGCATCACGAATCAAGATCA	Imipenem_0.06_T1 - None_0_T1	0.999823	-0.0258757	0.4338	mismatch
GO593_00180	gpsA	GGCATTACGAATCCAGATCA	Imipenem_0.06_T1 - None_0_T1	0.999823	-0.0706144	0.9592	mismatch
GO593_00180	gpsA	GGCATCACCAATCCAGATCA	Imipenem_0.06_T2 - None_0_T2	0.981633	-0.0370451	0.7114	mismatch
GO593_00180	gpsA	GGCATCACGAATCAAGATCA	Imipenem_0.06_T2 - None_0_T2	0.970789	-0.0721933	0.4338	mismatch
GO593_00180	gpsA	GGCATTACGAATCCAGATCA	Imipenem_0.06_T2 - None_0_T2	0.0808561	0.19963	0.9592	mismatch
GO593_00180	gpsA	GGCATCACCAATCCAGATCA	Imipenem_0.09_T1 - None_0_T1	0.999806	-0.0534794	0.7114	mismatch
GO593_00180	gpsA	GGCATCACGAATCAAGATCA	Imipenem_0.09_T1 - None_0_T1	0.999806	-0.057737	0.4338	mismatch
GO593_00180	gpsA	GGCATTACGAATCCAGATCA	Imipenem_0.09_T1 - None_0_T1	0.908981	-0.113542	0.9592	mismatch
GO593_00180	gpsA	GGCATCACCAATCCAGATCA	Imipenem_0.09_T2 - None_0_T2	0.883247	-0.108251	0.7114	mismatch
GO593_00180	gpsA	GGCATCACGAATCAAGATCA	Imipenem_0.09_T2 - None_0_T2	0.534454	-0.195624	0.4338	mismatch
GO593_00180	gpsA	GGCATTACGAATCCAGATCA	Imipenem_0.09_T2 - None_0_T2	0.199515	0.125197	0.9592	mismatch
GO593_00180	gpsA	GGCATCACCAATCCAGATCA	Meropenem_0.11_T1 - None_0_T1	0.999975	0.0308568	0.7114	mismatch
GO593_00180	gpsA	GGCATCACGAATCAAGATCA	Meropenem_0.11_T1 - None_0_T1	0.999975	-0.111656	0.4338	mismatch
GO593_00180	gpsA	GGCATTACGAATCCAGATCA	Meropenem_0.11_T1 - None_0_T1	0.999975	-0.0720869	0.9592	mismatch
GO593_00180	gpsA	GGCATCACCAATCCAGATCA	Meropenem_0.11_T2 - None_0_T2	0.475471	0.0985532	0.7114	mismatch
GO593_00180	gpsA	GGCATCACGAATCAAGATCA	Meropenem_0.11_T2 - None_0_T2	0.360669	-0.242855	0.4338	mismatch
GO593_00180	gpsA	GGCATTACGAATCCAGATCA	Meropenem_0.11_T2 - None_0_T2	0.0668277	0.193021	0.9592	mismatch
GO593_00180	gpsA	GGCATCACCAATCCAGATCA	Meropenem_0.17_T1 - None_0_T1	0.99914	-0.0462573	0.7114	mismatch
GO593_00180	gpsA	GGCATCACGAATCAAGATCA	Meropenem_0.17_T1 - None_0_T1	0.99914	-0.0210429	0.4338	mismatch
GO593_00180	gpsA	GGCATTACGAATCCAGATCA	Meropenem_0.17_T1 - None_0_T1	0.99914	-0.0472572	0.9592	mismatch
GO593_00180	gpsA	GGCATCACCAATCCAGATCA	Meropenem_0.17_T2 - None_0_T2	0.548261	0.028219	0.7114	mismatch
GO593_00180	gpsA	GGCATCACGAATCAAGATCA	Meropenem_0.17_T2 - None_0_T2	0.70492	-0.0180225	0.4338	mismatch
GO593_00180	gpsA	GGCATTACGAATCCAGATCA	Meropenem_0.17_T2 - None_0_T2	0.0211672	0.213561	0.9592	mismatch
GO593_00180	gpsA	AAAGCTACCGCCCCCTAAAA	None_0_T1 - None_0_T0	0.99995	-0.301275		perfect
GO593_00180	gpsA	AAAGCTACCGCCCCCTAAAA	None_0_T2 - None_0_T0	2.75374e-06	-5.42492		perfect
GO593_00180	gpsA	AAAGCTACCGCCCCCTAAAA	Colistin_0.44_T1 - None_0_T1	0.577088	-0.733833		perfect
GO593_00180	gpsA	AAAGCTACCGCCCCCTAAAA	Colistin_0.44_T2 - None_0_T2	0.373839	0.573436		perfect
GO593_00180	gpsA	AAAGCTACCGCCCCCTAAAA	Rifampicin_0.34_T1 - None_0_T1	0.999975	0.184686		perfect
GO593_00180	gpsA	AAAGCTACCGCCCCCTAAAA	Rifampicin_0.34_T2 - None_0_T2	8.32226e-06	4.3794		perfect
GO593_00180	gpsA	AAAGCTACCGCCCCCTAAAA	Imipenem_0.06_T1 - None_0_T1	0.999823	-0.142965		perfect
GO593_00180	gpsA	AAAGCTACCGCCCCCTAAAA	Imipenem_0.06_T2 - None_0_T2	0.996558	-0.0651821		perfect
GO593_00180	gpsA	AAAGCTACCGCCCCCTAAAA	Imipenem_0.09_T1 - None_0_T1	0.997532	-0.257957		perfect
GO593_00180	gpsA	AAAGCTACCGCCCCCTAAAA	Imipenem_0.09_T2 - None_0_T2	0.973674	0.00576983		perfect
GO593_00180	gpsA	AAAGCTACCGCCCCCTAAAA	Meropenem_0.11_T1 - None_0_T1	0.999975	-0.116066		perfect
GO593_00180	gpsA	AAAGCTACCGCCCCCTAAAA	Meropenem_0.11_T2 - None_0_T2	0.631495	0.406577		perfect
GO593_00180	gpsA	AAAGCTACCGCCCCCTAAAA	Meropenem_0.17_T1 - None_0_T1	0.99914	-0.13927		perfect
GO593_00180	gpsA	AAAGCTACCGCCCCCTAAAA	Meropenem_0.17_T2 - None_0_T2	0.192129	-1.17203		perfect
GO593_00180	gpsA	GTTTTTTTATCGACCGCAAC	None_0_T1 - None_0_T0	0.212607	-0.660672		perfect
GO593_00180	gpsA	GTTTTTTTATCGACCGCAAC	None_0_T2 - None_0_T0	1.5389e-12	-6.99856		perfect
GO593_00180	gpsA	GTTTTTTTATCGACCGCAAC	Colistin_0.44_T1 - None_0_T1	0.00145885	-1.11432		perfect
GO593_00180	gpsA	GTTTTTTTATCGACCGCAAC	Colistin_0.44_T2 - None_0_T2	0.250466	0.285758		perfect
GO593_00180	gpsA	GTTTTTTTATCGACCGCAAC	Rifampicin_0.34_T1 - None_0_T1	0.359011	0.521437		perfect
GO593_00180	gpsA	GTTTTTTTATCGACCGCAAC	Rifampicin_0.34_T2 - None_0_T2	2.87803e-07	2.35785		perfect
GO593_00180	gpsA	GTTTTTTTATCGACCGCAAC	Imipenem_0.06_T1 - None_0_T1	0.981081	-0.230211		perfect
GO593_00180	gpsA	GTTTTTTTATCGACCGCAAC	Imipenem_0.06_T2 - None_0_T2	0.273621	-0.538354		perfect
GO593_00180	gpsA	GTTTTTTTATCGACCGCAAC	Imipenem_0.09_T1 - None_0_T1	0.463046	-0.370505		perfect
GO593_00180	gpsA	GTTTTTTTATCGACCGCAAC	Imipenem_0.09_T2 - None_0_T2	0.00162837	-1.55901		perfect
GO593_00180	gpsA	GTTTTTTTATCGACCGCAAC	Meropenem_0.11_T1 - None_0_T1	0.999975	-0.133739		perfect
GO593_00180	gpsA	GTTTTTTTATCGACCGCAAC	Meropenem_0.11_T2 - None_0_T2	7.1334e-05	-2.1361		perfect
GO593_00180	gpsA	GTTTTTTTATCGACCGCAAC	Meropenem_0.17_T1 - None_0_T1	0.99914	-0.0227688		perfect
GO593_00180	gpsA	GTTTTTTTATCGACCGCAAC	Meropenem_0.17_T2 - None_0_T2	4.96171e-05	-2.20193		perfect
GO593_00180	gpsA	GTCTTTTTATCGACCGCAAC	None_0_T1 - None_0_T0	0.99995	-0.155898	0.846	mismatch
GO593_00180	gpsA	GTTTTTTTATCGACCCCAAC	None_0_T1 - None_0_T0	0.99995	-0.0307187	0.3558	mismatch
GO593_00180	gpsA	GTTTTTTTATCGACCGCAAA	None_0_T1 - None_0_T0	0.99995	0.00345391	0.0636	mismatch
GO593_00180	gpsA	GTTTTTTTATCGAGCGCAAC	None_0_T1 - None_0_T0	0.99995	0.0126821	0.5281	mismatch
GO593_00180	gpsA	GTTTTTTTATCGGCCGCAAC	None_0_T1 - None_0_T0	0.99995	-0.190991	0.8196	mismatch
GO593_00180	gpsA	GTCTTTTTATCGACCGCAAC	None_0_T2 - None_0_T0	0.000128167	-2.07818	0.846	mismatch
GO593_00180	gpsA	GTTTTTTTATCGACCCCAAC	None_0_T2 - None_0_T0	0.056053	0.0483397	0.3558	mismatch
GO593_00180	gpsA	GTTTTTTTATCGACCGCAAA	None_0_T2 - None_0_T0	0.677529	-0.0159652	0.0636	mismatch
GO593_00180	gpsA	GTTTTTTTATCGAGCGCAAC	None_0_T2 - None_0_T0	0.27441	0.0109653	0.5281	mismatch
GO593_00180	gpsA	GTTTTTTTATCGGCCGCAAC	None_0_T2 - None_0_T0	5.29225e-06	-2.82898	0.8196	mismatch
GO593_00180	gpsA	GTCTTTTTATCGACCGCAAC	Colistin_0.44_T1 - None_0_T1	0.965822	-0.13968	0.846	mismatch
GO593_00180	gpsA	GTTTTTTTATCGACCCCAAC	Colistin_0.44_T1 - None_0_T1	0.969543	-0.0537625	0.3558	mismatch
GO593_00180	gpsA	GTTTTTTTATCGACCGCAAA	Colistin_0.44_T1 - None_0_T1	0.947499	0.0507567	0.0636	mismatch
GO593_00180	gpsA	GTTTTTTTATCGAGCGCAAC	Colistin_0.44_T1 - None_0_T1	0.969377	-0.103786	0.5281	mismatch
GO593_00180	gpsA	GTTTTTTTATCGGCCGCAAC	Colistin_0.44_T1 - None_0_T1	0.92809	-0.195153	0.8196	mismatch
GO593_00180	gpsA	GTCTTTTTATCGACCGCAAC	Colistin_0.44_T2 - None_0_T2	0.0006042	1.23459	0.846	mismatch
GO593_00180	gpsA	GTTTTTTTATCGACCCCAAC	Colistin_0.44_T2 - None_0_T2	0.882624	-0.143853	0.3558	mismatch
GO593_00180	gpsA	GTTTTTTTATCGACCGCAAA	Colistin_0.44_T2 - None_0_T2	0.39729	0.296008	0.0636	mismatch
GO593_00180	gpsA	GTTTTTTTATCGAGCGCAAC	Colistin_0.44_T2 - None_0_T2	0.590428	-0.00653815	0.5281	mismatch
GO593_00180	gpsA	GTTTTTTTATCGGCCGCAAC	Colistin_0.44_T2 - None_0_T2	0.00127486	1.22761	0.8196	mismatch
GO593_00180	gpsA	GTCTTTTTATCGACCGCAAC	Rifampicin_0.34_T1 - None_0_T1	0.999975	0.156286	0.846	mismatch
GO593_00180	gpsA	GTTTTTTTATCGACCCCAAC	Rifampicin_0.34_T1 - None_0_T1	0.999975	0.0752604	0.3558	mismatch
GO593_00180	gpsA	GTTTTTTTATCGACCGCAAA	Rifampicin_0.34_T1 - None_0_T1	0.999975	-0.00308387	0.0636	mismatch
GO593_00180	gpsA	GTTTTTTTATCGAGCGCAAC	Rifampicin_0.34_T1 - None_0_T1	0.999975	-0.0329302	0.5281	mismatch
GO593_00180	gpsA	GTTTTTTTATCGGCCGCAAC	Rifampicin_0.34_T1 - None_0_T1	0.999975	0.0637373	0.8196	mismatch
GO593_00180	gpsA	GTCTTTTTATCGACCGCAAC	Rifampicin_0.34_T2 - None_0_T2	2.02538e-08	3.42153	0.846	mismatch
GO593_00180	gpsA	GTTTTTTTATCGACCCCAAC	Rifampicin_0.34_T2 - None_0_T2	0.000200926	0.473509	0.3558	mismatch
GO593_00180	gpsA	GTTTTTTTATCGACCGCAAA	Rifampicin_0.34_T2 - None_0_T2	0.196301	-0.64299	0.0636	mismatch
GO593_00180	gpsA	GTTTTTTTATCGAGCGCAAC	Rifampicin_0.34_T2 - None_0_T2	0.301676	0.137534	0.5281	mismatch
GO593_00180	gpsA	GTTTTTTTATCGGCCGCAAC	Rifampicin_0.34_T2 - None_0_T2	2.64189e-08	3.66561	0.8196	mismatch
GO593_00180	gpsA	GTCTTTTTATCGACCGCAAC	Imipenem_0.06_T1 - None_0_T1	0.999823	-0.111866	0.846	mismatch
GO593_00180	gpsA	GTTTTTTTATCGACCCCAAC	Imipenem_0.06_T1 - None_0_T1	0.950359	0.0575556	0.3558	mismatch
GO593_00180	gpsA	GTTTTTTTATCGACCGCAAA	Imipenem_0.06_T1 - None_0_T1	0.999823	0.0305219	0.0636	mismatch
GO593_00180	gpsA	GTTTTTTTATCGAGCGCAAC	Imipenem_0.06_T1 - None_0_T1	0.999823	0.00859691	0.5281	mismatch
GO593_00180	gpsA	GTTTTTTTATCGGCCGCAAC	Imipenem_0.06_T1 - None_0_T1	0.999823	-0.115689	0.8196	mismatch
GO593_00180	gpsA	GTCTTTTTATCGACCGCAAC	Imipenem_0.06_T2 - None_0_T2	0.895382	0.0677615	0.846	mismatch
GO593_00180	gpsA	GTTTTTTTATCGACCCCAAC	Imipenem_0.06_T2 - None_0_T2	0.395484	-0.190244	0.3558	mismatch
GO593_00180	gpsA	GTTTTTTTATCGACCGCAAA	Imipenem_0.06_T2 - None_0_T2	0.918925	0.072968	0.0636	mismatch
GO593_00180	gpsA	GTTTTTTTATCGAGCGCAAC	Imipenem_0.06_T2 - None_0_T2	0.880727	0.0178947	0.5281	mismatch
GO593_00180	gpsA	GTTTTTTTATCGGCCGCAAC	Imipenem_0.06_T2 - None_0_T2	0.618793	-0.35553	0.8196	mismatch
GO593_00180	gpsA	GTCTTTTTATCGACCGCAAC	Imipenem_0.09_T1 - None_0_T1	0.999806	-0.140501	0.846	mismatch
GO593_00180	gpsA	GTTTTTTTATCGACCCCAAC	Imipenem_0.09_T1 - None_0_T1	0.999806	-0.0207026	0.3558	mismatch
GO593_00180	gpsA	GTTTTTTTATCGACCGCAAA	Imipenem_0.09_T1 - None_0_T1	0.999806	-0.0115236	0.0636	mismatch
GO593_00180	gpsA	GTTTTTTTATCGAGCGCAAC	Imipenem_0.09_T1 - None_0_T1	0.891067	0.081413	0.5281	mismatch
GO593_00180	gpsA	GTTTTTTTATCGGCCGCAAC	Imipenem_0.09_T1 - None_0_T1	0.980942	-0.187778	0.8196	mismatch
GO593_00180	gpsA	GTCTTTTTATCGACCGCAAC	Imipenem_0.09_T2 - None_0_T2	0.197558	-0.575364	0.846	mismatch
GO593_00180	gpsA	GTTTTTTTATCGACCCCAAC	Imipenem_0.09_T2 - None_0_T2	0.518503	-0.163002	0.3558	mismatch
GO593_00180	gpsA	GTTTTTTTATCGACCGCAAA	Imipenem_0.09_T2 - None_0_T2	0.953983	-9.04179e-05	0.0636	mismatch
GO593_00180	gpsA	GTTTTTTTATCGAGCGCAAC	Imipenem_0.09_T2 - None_0_T2	0.163003	0.231799	0.5281	mismatch
GO593_00180	gpsA	GTTTTTTTATCGGCCGCAAC	Imipenem_0.09_T2 - None_0_T2	0.0514902	-0.879298	0.8196	mismatch
GO593_00180	gpsA	GTCTTTTTATCGACCGCAAC	Meropenem_0.11_T1 - None_0_T1	0.999975	-0.00767383	0.846	mismatch
GO593_00180	gpsA	GTTTTTTTATCGACCCCAAC	Meropenem_0.11_T1 - None_0_T1	0.999975	-0.108097	0.3558	mismatch
GO593_00180	gpsA	GTTTTTTTATCGACCGCAAA	Meropenem_0.11_T1 - None_0_T1	0.999975	0.0576889	0.0636	mismatch
GO593_00180	gpsA	GTTTTTTTATCGAGCGCAAC	Meropenem_0.11_T1 - None_0_T1	0.999975	0.0292462	0.5281	mismatch
GO593_00180	gpsA	GTTTTTTTATCGGCCGCAAC	Meropenem_0.11_T1 - None_0_T1	0.999975	0.0580526	0.8196	mismatch
GO593_00180	gpsA	GTCTTTTTATCGACCGCAAC	Meropenem_0.11_T2 - None_0_T2	0.771771	0.0868443	0.846	mismatch
GO593_00180	gpsA	GTTTTTTTATCGACCCCAAC	Meropenem_0.11_T2 - None_0_T2	0.0416844	-0.333703	0.3558	mismatch
GO593_00180	gpsA	GTTTTTTTATCGACCGCAAA	Meropenem_0.11_T2 - None_0_T2	0.750561	0.146813	0.0636	mismatch
GO593_00180	gpsA	GTTTTTTTATCGAGCGCAAC	Meropenem_0.11_T2 - None_0_T2	0.397104	0.130674	0.5281	mismatch
GO593_00180	gpsA	GTTTTTTTATCGGCCGCAAC	Meropenem_0.11_T2 - None_0_T2	0.921232	-0.125145	0.8196	mismatch
GO593_00180	gpsA	GTCTTTTTATCGACCGCAAC	Meropenem_0.17_T1 - None_0_T1	0.99914	-0.00881563	0.846	mismatch
GO593_00180	gpsA	GTTTTTTTATCGACCCCAAC	Meropenem_0.17_T1 - None_0_T1	0.99914	0.00906279	0.3558	mismatch
GO593_00180	gpsA	GTTTTTTTATCGACCGCAAA	Meropenem_0.17_T1 - None_0_T1	0.99914	0.0512936	0.0636	mismatch
GO593_00180	gpsA	GTTTTTTTATCGAGCGCAAC	Meropenem_0.17_T1 - None_0_T1	0.99914	0.00950456	0.5281	mismatch
GO593_00180	gpsA	GTTTTTTTATCGGCCGCAAC	Meropenem_0.17_T1 - None_0_T1	0.99914	-0.0887557	0.8196	mismatch
GO593_00180	gpsA	GTCTTTTTATCGACCGCAAC	Meropenem_0.17_T2 - None_0_T2	0.570103	-0.319232	0.846	mismatch
GO593_00180	gpsA	GTTTTTTTATCGACCCCAAC	Meropenem_0.17_T2 - None_0_T2	0.943408	-0.104561	0.3558	mismatch
GO593_00180	gpsA	GTTTTTTTATCGACCGCAAA	Meropenem_0.17_T2 - None_0_T2	0.522857	0.233081	0.0636	mismatch
GO593_00180	gpsA	GTTTTTTTATCGAGCGCAAC	Meropenem_0.17_T2 - None_0_T2	0.0236526	0.349433	0.5281	mismatch
GO593_00180	gpsA	GTTTTTTTATCGGCCGCAAC	Meropenem_0.17_T2 - None_0_T2	0.0405048	-0.915835	0.8196	mismatch
GO593_00210	rpoH	CCGGGCGCAGACAATGACAG	None_0_T1 - None_0_T0	0.99995	-0.0586213		perfect
GO593_00210	rpoH	CCGGGCGCAGACAATGACAG	None_0_T2 - None_0_T0	0.00171478	-1.16997		perfect
GO593_00210	rpoH	CCGGGCGCAGACAATGACAG	Colistin_0.44_T1 - None_0_T1	0.995095	-0.0675441		perfect
GO593_00210	rpoH	CCGGGCGCAGACAATGACAG	Colistin_0.44_T2 - None_0_T2	0.053639	0.318998		perfect
GO593_00210	rpoH	CCGGGCGCAGACAATGACAG	Rifampicin_0.34_T1 - None_0_T1	0.999975	0.135651		perfect
GO593_00210	rpoH	CCGGGCGCAGACAATGACAG	Rifampicin_0.34_T2 - None_0_T2	0.000700658	0.785857		perfect
GO593_00210	rpoH	CCGGGCGCAGACAATGACAG	Imipenem_0.06_T1 - None_0_T1	0.107105	-0.54705		perfect
GO593_00210	rpoH	CCGGGCGCAGACAATGACAG	Imipenem_0.06_T2 - None_0_T2	2.53037e-07	-1.95482		perfect
GO593_00210	rpoH	CCGGGCGCAGACAATGACAG	Imipenem_0.09_T1 - None_0_T1	0.0010555	-0.986081		perfect
GO593_00210	rpoH	CCGGGCGCAGACAATGACAG	Imipenem_0.09_T2 - None_0_T2	9.18753e-09	-2.46639		perfect
GO593_00210	rpoH	CCGGGCGCAGACAATGACAG	Meropenem_0.11_T1 - None_0_T1	0.999975	-0.0141964		perfect
GO593_00210	rpoH	CCGGGCGCAGACAATGACAG	Meropenem_0.11_T2 - None_0_T2	0.00012215	-1.12944		perfect
GO593_00210	rpoH	CCGGGCGCAGACAATGACAG	Meropenem_0.17_T1 - None_0_T1	0.216309	-0.489183		perfect
GO593_00210	rpoH	CCGGGCGCAGACAATGACAG	Meropenem_0.17_T2 - None_0_T2	1.30721e-07	-1.98096		perfect
GO593_00210	rpoH	CCGGGCCCAGACAATGACAG	None_0_T1 - None_0_T0	0.99995	-0.0981805	0.8704	mismatch
GO593_00210	rpoH	CCGGGCGCAGACAATGCCAG	None_0_T1 - None_0_T0	0.99995	-0.231507	0.7367	mismatch
GO593_00210	rpoH	CCGGGCCCAGACAATGACAG	None_0_T2 - None_0_T0	0.134279	-0.621343	0.8704	mismatch
GO593_00210	rpoH	CCGGGCGCAGACAATGCCAG	None_0_T2 - None_0_T0	0.019411	-0.832316	0.7367	mismatch
GO593_00210	rpoH	CCGGGCCCAGACAATGACAG	Colistin_0.44_T1 - None_0_T1	0.506615	0.134011	0.8704	mismatch
GO593_00210	rpoH	CCGGGCGCAGACAATGCCAG	Colistin_0.44_T1 - None_0_T1	0.35747	0.18602	0.7367	mismatch
GO593_00210	rpoH	CCGGGCCCAGACAATGACAG	Colistin_0.44_T2 - None_0_T2	4.12253e-06	1.02305	0.8704	mismatch
GO593_00210	rpoH	CCGGGCGCAGACAATGCCAG	Colistin_0.44_T2 - None_0_T2	1.66431e-05	0.926391	0.7367	mismatch
GO593_00210	rpoH	CCGGGCCCAGACAATGACAG	Rifampicin_0.34_T1 - None_0_T1	0.999975	0.0708445	0.8704	mismatch
GO593_00210	rpoH	CCGGGCGCAGACAATGCCAG	Rifampicin_0.34_T1 - None_0_T1	0.999975	0.145337	0.7367	mismatch
GO593_00210	rpoH	CCGGGCCCAGACAATGACAG	Rifampicin_0.34_T2 - None_0_T2	0.249097	-0.269531	0.8704	mismatch
GO593_00210	rpoH	CCGGGCGCAGACAATGCCAG	Rifampicin_0.34_T2 - None_0_T2	0.113705	-0.357099	0.7367	mismatch
GO593_00210	rpoH	CCGGGCCCAGACAATGACAG	Imipenem_0.06_T1 - None_0_T1	0.784008	-0.218739	0.8704	mismatch
GO593_00210	rpoH	CCGGGCGCAGACAATGCCAG	Imipenem_0.06_T1 - None_0_T1	0.193627	-0.409993	0.7367	mismatch
GO593_00210	rpoH	CCGGGCCCAGACAATGACAG	Imipenem_0.06_T2 - None_0_T2	0.00572834	-0.63615	0.8704	mismatch
GO593_00210	rpoH	CCGGGCGCAGACAATGCCAG	Imipenem_0.06_T2 - None_0_T2	0.000139824	-0.973973	0.7367	mismatch
GO593_00210	rpoH	CCGGGCCCAGACAATGACAG	Imipenem_0.09_T1 - None_0_T1	0.159028	-0.37938	0.8704	mismatch
GO593_00210	rpoH	CCGGGCGCAGACAATGCCAG	Imipenem_0.09_T1 - None_0_T1	0.0148186	-0.609185	0.7367	mismatch
GO593_00210	rpoH	CCGGGCCCAGACAATGACAG	Imipenem_0.09_T2 - None_0_T2	0.0229341	-0.517388	0.8704	mismatch
GO593_00210	rpoH	CCGGGCGCAGACAATGCCAG	Imipenem_0.09_T2 - None_0_T2	1.03918e-06	-1.43642	0.7367	mismatch
GO593_00210	rpoH	CCGGGCCCAGACAATGACAG	Meropenem_0.11_T1 - None_0_T1	0.999975	0.0321976	0.8704	mismatch
GO593_00210	rpoH	CCGGGCGCAGACAATGCCAG	Meropenem_0.11_T1 - None_0_T1	0.999975	0.0193753	0.7367	mismatch
GO593_00210	rpoH	CCGGGCCCAGACAATGACAG	Meropenem_0.11_T2 - None_0_T2	0.000222159	-0.898597	0.8704	mismatch
GO593_00210	rpoH	CCGGGCGCAGACAATGCCAG	Meropenem_0.11_T2 - None_0_T2	1.63315e-06	-1.41578	0.7367	mismatch
GO593_00210	rpoH	CCGGGCCCAGACAATGACAG	Meropenem_0.17_T1 - None_0_T1	0.99914	-0.0943909	0.8704	mismatch
GO593_00210	rpoH	CCGGGCGCAGACAATGCCAG	Meropenem_0.17_T1 - None_0_T1	0.941083	-0.196488	0.7367	mismatch
GO593_00210	rpoH	CCGGGCCCAGACAATGACAG	Meropenem_0.17_T2 - None_0_T2	7.86512e-06	-1.19865	0.8704	mismatch
GO593_00210	rpoH	CCGGGCGCAGACAATGCCAG	Meropenem_0.17_T2 - None_0_T2	1.31802e-07	-1.70011	0.7367	mismatch
GO593_00210	rpoH	CAGTACTGATATATGCACCA	None_0_T1 - None_0_T0	0.99995	-0.300408		perfect
GO593_00210	rpoH	CAGTACTGATATATGCACCA	None_0_T2 - None_0_T0	0.000449598	-1.5825		perfect
GO593_00210	rpoH	CAGTACTGATATATGCACCA	Colistin_0.44_T1 - None_0_T1	0.749174	0.138354		perfect
GO593_00210	rpoH	CAGTACTGATATATGCACCA	Colistin_0.44_T2 - None_0_T2	0.000641716	0.969576		perfect
GO593_00210	rpoH	CAGTACTGATATATGCACCA	Rifampicin_0.34_T1 - None_0_T1	0.999975	0.181822		perfect
GO593_00210	rpoH	CAGTACTGATATATGCACCA	Rifampicin_0.34_T2 - None_0_T2	0.169203	-0.443189		perfect
GO593_00210	rpoH	CAGTACTGATATATGCACCA	Imipenem_0.06_T1 - None_0_T1	0.117768	-0.671566		perfect
GO593_00210	rpoH	CAGTACTGATATATGCACCA	Imipenem_0.06_T2 - None_0_T2	1.81528e-06	-2.12707		perfect
GO593_00210	rpoH	CAGTACTGATATATGCACCA	Imipenem_0.09_T1 - None_0_T1	0.00352182	-1.08163		perfect
GO593_00210	rpoH	CAGTACTGATATATGCACCA	Imipenem_0.09_T2 - None_0_T2	1.87875e-08	-3.06767		perfect
GO593_00210	rpoH	CAGTACTGATATATGCACCA	Meropenem_0.11_T1 - None_0_T1	0.999975	-0.154976		perfect
GO593_00210	rpoH	CAGTACTGATATATGCACCA	Meropenem_0.11_T2 - None_0_T2	4.93957e-06	-1.92035		perfect
GO593_00210	rpoH	CAGTACTGATATATGCACCA	Meropenem_0.17_T1 - None_0_T1	0.331708	-0.543299		perfect
GO593_00210	rpoH	CAGTACTGATATATGCACCA	Meropenem_0.17_T2 - None_0_T2	4.32676e-08	-2.80771		perfect
GO593_00210	rpoH	CAGTACTCATATATGCACCA	None_0_T1 - None_0_T0	0.99995	-0.0682761	0.7141	mismatch
GO593_00210	rpoH	CAGTACTCATATATGCACCA	None_0_T2 - None_0_T0	0.753856	-0.147124	0.7141	mismatch
GO593_00210	rpoH	CAGTACTCATATATGCACCA	Colistin_0.44_T1 - None_0_T1	0.819017	0.100386	0.7141	mismatch
GO593_00210	rpoH	CAGTACTCATATATGCACCA	Colistin_0.44_T2 - None_0_T2	0.00195985	0.83415	0.7141	mismatch
GO593_00210	rpoH	CAGTACTCATATATGCACCA	Rifampicin_0.34_T1 - None_0_T1	0.999975	0.0697815	0.7141	mismatch
GO593_00210	rpoH	CAGTACTCATATATGCACCA	Rifampicin_0.34_T2 - None_0_T2	0.221915	-0.399609	0.7141	mismatch
GO593_00210	rpoH	CAGTACTCATATATGCACCA	Imipenem_0.06_T1 - None_0_T1	0.97141	-0.240773	0.7141	mismatch
GO593_00210	rpoH	CAGTACTCATATATGCACCA	Imipenem_0.06_T2 - None_0_T2	0.0261268	-0.757424	0.7141	mismatch
GO593_00210	rpoH	CAGTACTCATATATGCACCA	Imipenem_0.09_T1 - None_0_T1	0.508208	-0.364168	0.7141	mismatch
GO593_00210	rpoH	CAGTACTCATATATGCACCA	Imipenem_0.09_T2 - None_0_T2	0.0186637	-0.782814	0.7141	mismatch
GO593_00210	rpoH	CAGTACTCATATATGCACCA	Meropenem_0.11_T1 - None_0_T1	0.999975	0.1287	0.7141	mismatch
GO593_00210	rpoH	CAGTACTCATATATGCACCA	Meropenem_0.11_T2 - None_0_T2	0.193114	-0.476807	0.7141	mismatch
GO593_00210	rpoH	CAGTACTCATATATGCACCA	Meropenem_0.17_T1 - None_0_T1	0.99914	0.012687	0.7141	mismatch
GO593_00210	rpoH	CAGTACTCATATATGCACCA	Meropenem_0.17_T2 - None_0_T2	0.00913443	-0.880627	0.7141	mismatch
GO593_00210	rpoH	TCTTGCTCAGCCGTTAAAAT	None_0_T1 - None_0_T0	0.99995	-0.0621822		perfect
GO593_00210	rpoH	TCTTGCTCAGCCGTTAAAAT	None_0_T2 - None_0_T0	0.735918	-0.168273		perfect
GO593_00210	rpoH	TCTTGCTCAGCCGTTAAAAT	Colistin_0.44_T1 - None_0_T1	0.599808	0.134986		perfect
GO593_00210	rpoH	TCTTGCTCAGCCGTTAAAAT	Colistin_0.44_T2 - None_0_T2	0.000147233	0.833095		perfect
GO593_00210	rpoH	TCTTGCTCAGCCGTTAAAAT	Rifampicin_0.34_T1 - None_0_T1	0.999975	0.0485445		perfect
GO593_00210	rpoH	TCTTGCTCAGCCGTTAAAAT	Rifampicin_0.34_T2 - None_0_T2	0.999366	-0.0552329		perfect
GO593_00210	rpoH	TCTTGCTCAGCCGTTAAAAT	Imipenem_0.06_T1 - None_0_T1	0.703886	-0.266161		perfect
GO593_00210	rpoH	TCTTGCTCAGCCGTTAAAAT	Imipenem_0.06_T2 - None_0_T2	0.00273148	-0.791428		perfect
GO593_00210	rpoH	TCTTGCTCAGCCGTTAAAAT	Imipenem_0.09_T1 - None_0_T1	0.306045	-0.352487		perfect
GO593_00210	rpoH	TCTTGCTCAGCCGTTAAAAT	Imipenem_0.09_T2 - None_0_T2	0.000221955	-1.00673		perfect
GO593_00210	rpoH	TCTTGCTCAGCCGTTAAAAT	Meropenem_0.11_T1 - None_0_T1	0.999975	-0.0468359		perfect
GO593_00210	rpoH	TCTTGCTCAGCCGTTAAAAT	Meropenem_0.11_T2 - None_0_T2	0.000309558	-0.992775		perfect
GO593_00210	rpoH	TCTTGCTCAGCCGTTAAAAT	Meropenem_0.17_T1 - None_0_T1	0.99914	0.0189232		perfect
GO593_00210	rpoH	TCTTGCTCAGCCGTTAAAAT	Meropenem_0.17_T2 - None_0_T2	0.00134257	-0.859408		perfect
GO593_00210	rpoH	TCGTGCTCAGCCGTTAAAAT	None_0_T1 - None_0_T0	0.99995	-0.12244	0.8711	mismatch
GO593_00210	rpoH	TCTTGCTCAGCCGTTAAAAC	None_0_T1 - None_0_T0	0.99995	0.0179781	0.2052	mismatch
GO593_00210	rpoH	TCTTGCTCAGCCGTTAAATT	None_0_T1 - None_0_T0	0.99995	-0.0750897	0.3914	mismatch
GO593_00210	rpoH	TCGTGCTCAGCCGTTAAAAT	None_0_T2 - None_0_T0	0.792285	-0.152126	0.8711	mismatch
GO593_00210	rpoH	TCTTGCTCAGCCGTTAAAAC	None_0_T2 - None_0_T0	0.453044	0.0808349	0.2052	mismatch
GO593_00210	rpoH	TCTTGCTCAGCCGTTAAATT	None_0_T2 - None_0_T0	0.413272	-0.107175	0.3914	mismatch
GO593_00210	rpoH	TCGTGCTCAGCCGTTAAAAT	Colistin_0.44_T1 - None_0_T1	0.696957	0.192539	0.8711	mismatch
GO593_00210	rpoH	TCTTGCTCAGCCGTTAAAAC	Colistin_0.44_T1 - None_0_T1	0.990798	-0.0572256	0.2052	mismatch
GO593_00210	rpoH	TCTTGCTCAGCCGTTAAATT	Colistin_0.44_T1 - None_0_T1	0.487185	0.0894835	0.3914	mismatch
GO593_00210	rpoH	TCGTGCTCAGCCGTTAAAAT	Colistin_0.44_T2 - None_0_T2	0.00337984	0.88854	0.8711	mismatch
GO593_00210	rpoH	TCTTGCTCAGCCGTTAAAAC	Colistin_0.44_T2 - None_0_T2	0.234616	0.302119	0.2052	mismatch
GO593_00210	rpoH	TCTTGCTCAGCCGTTAAATT	Colistin_0.44_T2 - None_0_T2	7.9633e-05	0.548919	0.3914	mismatch
GO593_00210	rpoH	TCGTGCTCAGCCGTTAAAAT	Rifampicin_0.34_T1 - None_0_T1	0.999975	0.127103	0.8711	mismatch
GO593_00210	rpoH	TCTTGCTCAGCCGTTAAAAC	Rifampicin_0.34_T1 - None_0_T1	0.999975	0.074722	0.2052	mismatch
GO593_00210	rpoH	TCTTGCTCAGCCGTTAAATT	Rifampicin_0.34_T1 - None_0_T1	0.999975	0.143916	0.3914	mismatch
GO593_00210	rpoH	TCGTGCTCAGCCGTTAAAAT	Rifampicin_0.34_T2 - None_0_T2	0.126144	0.429714	0.8711	mismatch
GO593_00210	rpoH	TCTTGCTCAGCCGTTAAAAC	Rifampicin_0.34_T2 - None_0_T2	0.0197208	0.75502	0.2052	mismatch
GO593_00210	rpoH	TCTTGCTCAGCCGTTAAATT	Rifampicin_0.34_T2 - None_0_T2	0.121248	0.162672	0.3914	mismatch
GO593_00210	rpoH	TCGTGCTCAGCCGTTAAAAT	Imipenem_0.06_T1 - None_0_T1	0.999823	-0.232201	0.8711	mismatch
GO593_00210	rpoH	TCTTGCTCAGCCGTTAAAAC	Imipenem_0.06_T1 - None_0_T1	0.999823	-0.0303791	0.2052	mismatch
GO593_00210	rpoH	TCTTGCTCAGCCGTTAAATT	Imipenem_0.06_T1 - None_0_T1	0.999823	0.0243222	0.3914	mismatch
GO593_00210	rpoH	TCGTGCTCAGCCGTTAAAAT	Imipenem_0.06_T2 - None_0_T2	0.0186759	-0.899424	0.8711	mismatch
GO593_00210	rpoH	TCTTGCTCAGCCGTTAAAAC	Imipenem_0.06_T2 - None_0_T2	0.911788	-0.152987	0.2052	mismatch
GO593_00210	rpoH	TCTTGCTCAGCCGTTAAATT	Imipenem_0.06_T2 - None_0_T2	0.908882	-0.00770509	0.3914	mismatch
GO593_00210	rpoH	TCGTGCTCAGCCGTTAAAAT	Imipenem_0.09_T1 - None_0_T1	0.684559	-0.331617	0.8711	mismatch
GO593_00210	rpoH	TCTTGCTCAGCCGTTAAAAC	Imipenem_0.09_T1 - None_0_T1	0.999806	0.0165524	0.2052	mismatch
GO593_00210	rpoH	TCTTGCTCAGCCGTTAAATT	Imipenem_0.09_T1 - None_0_T1	0.673383	0.0956239	0.3914	mismatch
GO593_00210	rpoH	TCGTGCTCAGCCGTTAAAAT	Imipenem_0.09_T2 - None_0_T2	0.00210941	-1.17896	0.8711	mismatch
GO593_00210	rpoH	TCTTGCTCAGCCGTTAAAAC	Imipenem_0.09_T2 - None_0_T2	0.889227	0.0303094	0.2052	mismatch
GO593_00210	rpoH	TCTTGCTCAGCCGTTAAATT	Imipenem_0.09_T2 - None_0_T2	0.440127	-0.196258	0.3914	mismatch
GO593_00210	rpoH	TCGTGCTCAGCCGTTAAAAT	Meropenem_0.11_T1 - None_0_T1	0.999975	0.0880381	0.8711	mismatch
GO593_00210	rpoH	TCTTGCTCAGCCGTTAAAAC	Meropenem_0.11_T1 - None_0_T1	0.999975	0.0535775	0.2052	mismatch
GO593_00210	rpoH	TCTTGCTCAGCCGTTAAATT	Meropenem_0.11_T1 - None_0_T1	0.999975	0.172397	0.3914	mismatch
GO593_00210	rpoH	TCGTGCTCAGCCGTTAAAAT	Meropenem_0.11_T2 - None_0_T2	0.0185941	-0.889669	0.8711	mismatch
GO593_00210	rpoH	TCTTGCTCAGCCGTTAAAAC	Meropenem_0.11_T2 - None_0_T2	0.872132	0.0266146	0.2052	mismatch
GO593_00210	rpoH	TCTTGCTCAGCCGTTAAATT	Meropenem_0.11_T2 - None_0_T2	0.591446	0.0395681	0.3914	mismatch
GO593_00210	rpoH	TCGTGCTCAGCCGTTAAAAT	Meropenem_0.17_T1 - None_0_T1	0.99914	-0.0239653	0.8711	mismatch
GO593_00210	rpoH	TCTTGCTCAGCCGTTAAAAC	Meropenem_0.17_T1 - None_0_T1	0.99914	0.141727	0.2052	mismatch
GO593_00210	rpoH	TCTTGCTCAGCCGTTAAATT	Meropenem_0.17_T1 - None_0_T1	0.99914	0.0751599	0.3914	mismatch
GO593_00210	rpoH	TCGTGCTCAGCCGTTAAAAT	Meropenem_0.17_T2 - None_0_T2	0.00716986	-1.01916	0.8711	mismatch
GO593_00210	rpoH	TCTTGCTCAGCCGTTAAAAC	Meropenem_0.17_T2 - None_0_T2	0.215118	0.351944	0.2052	mismatch
GO593_00210	rpoH	TCTTGCTCAGCCGTTAAATT	Meropenem_0.17_T2 - None_0_T2	0.840865	-0.12895	0.3914	mismatch
GO593_00210	rpoH	TTTTTGCGGCATCAAGATCT	None_0_T1 - None_0_T0	0.99995	-0.0801866		perfect
GO593_00210	rpoH	TTTTTGCGGCATCAAGATCT	None_0_T2 - None_0_T0	0.603726	-0.496709		perfect
GO593_00210	rpoH	TTTTTGCGGCATCAAGATCT	Colistin_0.44_T1 - None_0_T1	0.873804	0.0976943		perfect
GO593_00210	rpoH	TTTTTGCGGCATCAAGATCT	Colistin_0.44_T2 - None_0_T2	0.0116482	0.820243		perfect
GO593_00210	rpoH	TTTTTGCGGCATCAAGATCT	Rifampicin_0.34_T1 - None_0_T1	0.999975	-0.0915604		perfect
GO593_00210	rpoH	TTTTTGCGGCATCAAGATCT	Rifampicin_0.34_T2 - None_0_T2	0.000206423	-1.62395		perfect
GO593_00210	rpoH	TTTTTGCGGCATCAAGATCT	Imipenem_0.06_T1 - None_0_T1	0.189624	-0.737657		perfect
GO593_00210	rpoH	TTTTTGCGGCATCAAGATCT	Imipenem_0.06_T2 - None_0_T2	6.96136e-05	-1.92777		perfect
GO593_00210	rpoH	TTTTTGCGGCATCAAGATCT	Imipenem_0.09_T1 - None_0_T1	0.0180799	-1.07422		perfect
GO593_00210	rpoH	TTTTTGCGGCATCAAGATCT	Imipenem_0.09_T2 - None_0_T2	2.64335e-05	-2.04909		perfect
GO593_00210	rpoH	TTTTTGCGGCATCAAGATCT	Meropenem_0.11_T1 - None_0_T1	0.999975	-0.0376746		perfect
GO593_00210	rpoH	TTTTTGCGGCATCAAGATCT	Meropenem_0.11_T2 - None_0_T2	0.000112441	-1.81465		perfect
GO593_00210	rpoH	TTTTTGCGGCATCAAGATCT	Meropenem_0.17_T1 - None_0_T1	0.546079	-0.54858		perfect
GO593_00210	rpoH	TTTTTGCGGCATCAAGATCT	Meropenem_0.17_T2 - None_0_T2	1.1625e-06	-2.7063		perfect
GO593_00210	rpoH	TCTTTGCGGCATCAAGATCT	None_0_T1 - None_0_T0	0.99995	-0.0515651	0.9121	mismatch
GO593_00210	rpoH	TTTTTGCGCCATCAAGATCT	None_0_T1 - None_0_T0	0.99995	-0.149119	0.6384	mismatch
GO593_00210	rpoH	TTTTTGCGGCATCAAGATAT	None_0_T1 - None_0_T0	0.99995	-0.143847	0.179	mismatch
GO593_00210	rpoH	TTTTTGCGGCATCACGATCT	None_0_T1 - None_0_T0	0.99995	-0.0349435	0.4748	mismatch
GO593_00210	rpoH	TCTTTGCGGCATCAAGATCT	None_0_T2 - None_0_T0	0.592771	-0.390813	0.9121	mismatch
GO593_00210	rpoH	TTTTTGCGCCATCAAGATCT	None_0_T2 - None_0_T0	0.379527	-0.0946226	0.6384	mismatch
GO593_00210	rpoH	TTTTTGCGGCATCAAGATAT	None_0_T2 - None_0_T0	0.43598	-0.123805	0.179	mismatch
GO593_00210	rpoH	TTTTTGCGGCATCACGATCT	None_0_T2 - None_0_T0	0.199299	-0.0198549	0.4748	mismatch
GO593_00210	rpoH	TCTTTGCGGCATCAAGATCT	Colistin_0.44_T1 - None_0_T1	0.746831	0.0684803	0.9121	mismatch
GO593_00210	rpoH	TTTTTGCGCCATCAAGATCT	Colistin_0.44_T1 - None_0_T1	0.152479	0.186	0.6384	mismatch
GO593_00210	rpoH	TTTTTGCGGCATCAAGATAT	Colistin_0.44_T1 - None_0_T1	0.194551	0.151656	0.179	mismatch
GO593_00210	rpoH	TTTTTGCGGCATCACGATCT	Colistin_0.44_T1 - None_0_T1	0.88106	-0.00803697	0.4748	mismatch
GO593_00210	rpoH	TCTTTGCGGCATCAAGATCT	Colistin_0.44_T2 - None_0_T2	5.80115e-05	0.793122	0.9121	mismatch
GO593_00210	rpoH	TTTTTGCGCCATCAAGATCT	Colistin_0.44_T2 - None_0_T2	0.000175059	0.504377	0.6384	mismatch
GO593_00210	rpoH	TTTTTGCGGCATCAAGATAT	Colistin_0.44_T2 - None_0_T2	2.16754e-05	0.584441	0.179	mismatch
GO593_00210	rpoH	TTTTTGCGGCATCACGATCT	Colistin_0.44_T2 - None_0_T2	0.00278563	0.333489	0.4748	mismatch
GO593_00210	rpoH	TCTTTGCGGCATCAAGATCT	Rifampicin_0.34_T1 - None_0_T1	0.999975	-0.096095	0.9121	mismatch
GO593_00210	rpoH	TTTTTGCGCCATCAAGATCT	Rifampicin_0.34_T1 - None_0_T1	0.999975	0.091044	0.6384	mismatch
GO593_00210	rpoH	TTTTTGCGGCATCAAGATAT	Rifampicin_0.34_T1 - None_0_T1	0.898906	0.152135	0.179	mismatch
GO593_00210	rpoH	TTTTTGCGGCATCACGATCT	Rifampicin_0.34_T1 - None_0_T1	0.999975	0.0533644	0.4748	mismatch
GO593_00210	rpoH	TCTTTGCGGCATCAAGATCT	Rifampicin_0.34_T2 - None_0_T2	2.4271e-06	-1.26777	0.9121	mismatch
GO593_00210	rpoH	TTTTTGCGCCATCAAGATCT	Rifampicin_0.34_T2 - None_0_T2	0.840889	-0.0866428	0.6384	mismatch
GO593_00210	rpoH	TTTTTGCGGCATCAAGATAT	Rifampicin_0.34_T2 - None_0_T2	0.749768	-0.100611	0.179	mismatch
GO593_00210	rpoH	TTTTTGCGGCATCACGATCT	Rifampicin_0.34_T2 - None_0_T2	0.357974	0.0751172	0.4748	mismatch
GO593_00210	rpoH	TCTTTGCGGCATCAAGATCT	Imipenem_0.06_T1 - None_0_T1	0.00452086	-0.770106	0.9121	mismatch
GO593_00210	rpoH	TTTTTGCGCCATCAAGATCT	Imipenem_0.06_T1 - None_0_T1	0.684339	-0.193619	0.6384	mismatch
GO593_00210	rpoH	TTTTTGCGGCATCAAGATAT	Imipenem_0.06_T1 - None_0_T1	0.999823	0.0113398	0.179	mismatch
GO593_00210	rpoH	TTTTTGCGGCATCACGATCT	Imipenem_0.06_T1 - None_0_T1	0.999823	-0.0587164	0.4748	mismatch
GO593_00210	rpoH	TCTTTGCGGCATCAAGATCT	Imipenem_0.06_T2 - None_0_T2	1.90532e-08	-2.01744	0.9121	mismatch
GO593_00210	rpoH	TTTTTGCGCCATCAAGATCT	Imipenem_0.06_T2 - None_0_T2	0.000647487	-0.635837	0.6384	mismatch
GO593_00210	rpoH	TTTTTGCGGCATCAAGATAT	Imipenem_0.06_T2 - None_0_T2	0.112948	-0.293127	0.179	mismatch
GO593_00210	rpoH	TTTTTGCGGCATCACGATCT	Imipenem_0.06_T2 - None_0_T2	0.160746	-0.28334	0.4748	mismatch
GO593_00210	rpoH	TCTTTGCGGCATCAAGATCT	Imipenem_0.09_T1 - None_0_T1	3.6635e-05	-1.16673	0.9121	mismatch
GO593_00210	rpoH	TTTTTGCGCCATCAAGATCT	Imipenem_0.09_T1 - None_0_T1	0.347068	-0.237607	0.6384	mismatch
GO593_00210	rpoH	TTTTTGCGGCATCAAGATAT	Imipenem_0.09_T1 - None_0_T1	0.970303	0.0239619	0.179	mismatch
GO593_00210	rpoH	TTTTTGCGGCATCACGATCT	Imipenem_0.09_T1 - None_0_T1	0.989116	-0.0912614	0.4748	mismatch
GO593_00210	rpoH	TCTTTGCGGCATCAAGATCT	Imipenem_0.09_T2 - None_0_T2	4.37722e-10	-2.5934	0.9121	mismatch
GO593_00210	rpoH	TTTTTGCGCCATCAAGATCT	Imipenem_0.09_T2 - None_0_T2	1.74272e-05	-0.858131	0.6384	mismatch
GO593_00210	rpoH	TTTTTGCGGCATCAAGATAT	Imipenem_0.09_T2 - None_0_T2	0.341361	-0.210524	0.179	mismatch
GO593_00210	rpoH	TTTTTGCGGCATCACGATCT	Imipenem_0.09_T2 - None_0_T2	0.0329183	-0.384658	0.4748	mismatch
GO593_00210	rpoH	TCTTTGCGGCATCAAGATCT	Meropenem_0.11_T1 - None_0_T1	0.999975	-0.0515741	0.9121	mismatch
GO593_00210	rpoH	TTTTTGCGCCATCAAGATCT	Meropenem_0.11_T1 - None_0_T1	0.999975	0.126139	0.6384	mismatch
GO593_00210	rpoH	TTTTTGCGGCATCAAGATAT	Meropenem_0.11_T1 - None_0_T1	0.999975	0.17788	0.179	mismatch
GO593_00210	rpoH	TTTTTGCGGCATCACGATCT	Meropenem_0.11_T1 - None_0_T1	0.999975	0.0679929	0.4748	mismatch
GO593_00210	rpoH	TCTTTGCGGCATCAAGATCT	Meropenem_0.11_T2 - None_0_T2	3.72168e-07	-1.55587	0.9121	mismatch
GO593_00210	rpoH	TTTTTGCGCCATCAAGATCT	Meropenem_0.11_T2 - None_0_T2	0.0571961	-0.357438	0.6384	mismatch
GO593_00210	rpoH	TTTTTGCGGCATCAAGATAT	Meropenem_0.11_T2 - None_0_T2	0.177413	-0.262242	0.179	mismatch
GO593_00210	rpoH	TTTTTGCGGCATCACGATCT	Meropenem_0.11_T2 - None_0_T2	0.374275	-0.211949	0.4748	mismatch
GO593_00210	rpoH	TCTTTGCGGCATCAAGATCT	Meropenem_0.17_T1 - None_0_T1	0.0351262	-0.598567	0.9121	mismatch
GO593_00210	rpoH	TTTTTGCGCCATCAAGATCT	Meropenem_0.17_T1 - None_0_T1	0.99914	0.0878868	0.6384	mismatch
GO593_00210	rpoH	TTTTTGCGGCATCAAGATAT	Meropenem_0.17_T1 - None_0_T1	0.682192	0.166213	0.179	mismatch
GO593_00210	rpoH	TTTTTGCGGCATCACGATCT	Meropenem_0.17_T1 - None_0_T1	0.99914	0.00971672	0.4748	mismatch
GO593_00210	rpoH	TCTTTGCGGCATCAAGATCT	Meropenem_0.17_T2 - None_0_T2	7.09994e-10	-2.47886	0.9121	mismatch
GO593_00210	rpoH	TTTTTGCGCCATCAAGATCT	Meropenem_0.17_T2 - None_0_T2	0.0199232	-0.442687	0.6384	mismatch
GO593_00210	rpoH	TTTTTGCGGCATCAAGATAT	Meropenem_0.17_T2 - None_0_T2	0.0397168	-0.378091	0.179	mismatch
GO593_00210	rpoH	TTTTTGCGGCATCACGATCT	Meropenem_0.17_T2 - None_0_T2	0.332093	-0.240761	0.4748	mismatch
GO593_00260	aroA	ATTGTGGTTTCTGACAAATA	None_0_T1 - None_0_T0	0.99995	-0.0154725		perfect
GO593_00260	aroA	ATTGTGGTTTCTGACAAATA	None_0_T2 - None_0_T0	0.938655	-0.211836		perfect
GO593_00260	aroA	ATTGTGGTTTCTGACAAATA	Colistin_0.44_T1 - None_0_T1	0.934535	0.0798774		perfect
GO593_00260	aroA	ATTGTGGTTTCTGACAAATA	Colistin_0.44_T2 - None_0_T2	0.648711	0.138361		perfect
GO593_00260	aroA	ATTGTGGTTTCTGACAAATA	Rifampicin_0.34_T1 - None_0_T1	0.999975	0.173997		perfect
GO593_00260	aroA	ATTGTGGTTTCTGACAAATA	Rifampicin_0.34_T2 - None_0_T2	0.0678716	0.838462		perfect
GO593_00260	aroA	ATTGTGGTTTCTGACAAATA	Imipenem_0.06_T1 - None_0_T1	0.999823	-0.0284739		perfect
GO593_00260	aroA	ATTGTGGTTTCTGACAAATA	Imipenem_0.06_T2 - None_0_T2	0.939715	-0.161112		perfect
GO593_00260	aroA	ATTGTGGTTTCTGACAAATA	Imipenem_0.09_T1 - None_0_T1	0.999806	-0.0298581		perfect
GO593_00260	aroA	ATTGTGGTTTCTGACAAATA	Imipenem_0.09_T2 - None_0_T2	0.936055	-0.14175		perfect
GO593_00260	aroA	ATTGTGGTTTCTGACAAATA	Meropenem_0.11_T1 - None_0_T1	0.999975	-0.140019		perfect
GO593_00260	aroA	ATTGTGGTTTCTGACAAATA	Meropenem_0.11_T2 - None_0_T2	0.772096	-0.26761		perfect
GO593_00260	aroA	ATTGTGGTTTCTGACAAATA	Meropenem_0.17_T1 - None_0_T1	0.99914	0.201492		perfect
GO593_00260	aroA	ATTGTGGTTTCTGACAAATA	Meropenem_0.17_T2 - None_0_T2	0.789714	0.0692146		perfect
GO593_00260	aroA	ATTGTCGTTTCTGACAAATA	None_0_T1 - None_0_T0	0.99995	0.0644155	0.5906	mismatch
GO593_00260	aroA	ATTGTCGTTTCTGACAAATA	None_0_T2 - None_0_T0	0.542346	0.0481914	0.5906	mismatch
GO593_00260	aroA	ATTGTCGTTTCTGACAAATA	Colistin_0.44_T1 - None_0_T1	0.983311	-0.104682	0.5906	mismatch
GO593_00260	aroA	ATTGTCGTTTCTGACAAATA	Colistin_0.44_T2 - None_0_T2	0.916771	-0.0695095	0.5906	mismatch
GO593_00260	aroA	ATTGTCGTTTCTGACAAATA	Rifampicin_0.34_T1 - None_0_T1	0.999975	-0.0541654	0.5906	mismatch
GO593_00260	aroA	ATTGTCGTTTCTGACAAATA	Rifampicin_0.34_T2 - None_0_T2	0.845813	-0.135913	0.5906	mismatch
GO593_00260	aroA	ATTGTCGTTTCTGACAAATA	Imipenem_0.06_T1 - None_0_T1	0.999823	-0.0803475	0.5906	mismatch
GO593_00260	aroA	ATTGTCGTTTCTGACAAATA	Imipenem_0.06_T2 - None_0_T2	0.948493	-0.128148	0.5906	mismatch
GO593_00260	aroA	ATTGTCGTTTCTGACAAATA	Imipenem_0.09_T1 - None_0_T1	0.999806	-0.159845	0.5906	mismatch
GO593_00260	aroA	ATTGTCGTTTCTGACAAATA	Imipenem_0.09_T2 - None_0_T2	0.946774	-0.113924	0.5906	mismatch
GO593_00260	aroA	ATTGTCGTTTCTGACAAATA	Meropenem_0.11_T1 - None_0_T1	0.999975	-0.0706538	0.5906	mismatch
GO593_00260	aroA	ATTGTCGTTTCTGACAAATA	Meropenem_0.11_T2 - None_0_T2	0.739762	-0.241779	0.5906	mismatch
GO593_00260	aroA	ATTGTCGTTTCTGACAAATA	Meropenem_0.17_T1 - None_0_T1	0.99914	-0.220989	0.5906	mismatch
GO593_00260	aroA	ATTGTCGTTTCTGACAAATA	Meropenem_0.17_T2 - None_0_T2	0.0993681	-0.753073	0.5906	mismatch
GO593_00260	aroA	TTGAGTGGCGCGCACTGGCA	None_0_T1 - None_0_T0	0.99995	-0.0542279		perfect
GO593_00260	aroA	TTGAGTGGCGCGCACTGGCA	None_0_T2 - None_0_T0	0.742931	-0.195409		perfect
GO593_00260	aroA	TTGAGTGGCGCGCACTGGCA	Colistin_0.44_T1 - None_0_T1	0.937955	-0.0258952		perfect
GO593_00260	aroA	TTGAGTGGCGCGCACTGGCA	Colistin_0.44_T2 - None_0_T2	0.213676	0.0802964		perfect
GO593_00260	aroA	TTGAGTGGCGCGCACTGGCA	Rifampicin_0.34_T1 - None_0_T1	0.999975	0.0483151		perfect
GO593_00260	aroA	TTGAGTGGCGCGCACTGGCA	Rifampicin_0.34_T2 - None_0_T2	0.137804	0.172693		perfect
GO593_00260	aroA	TTGAGTGGCGCGCACTGGCA	Imipenem_0.06_T1 - None_0_T1	0.999823	-0.0349076		perfect
GO593_00260	aroA	TTGAGTGGCGCGCACTGGCA	Imipenem_0.06_T2 - None_0_T2	0.103292	-0.340343		perfect
GO593_00260	aroA	TTGAGTGGCGCGCACTGGCA	Imipenem_0.09_T1 - None_0_T1	0.996788	-0.0903005		perfect
GO593_00260	aroA	TTGAGTGGCGCGCACTGGCA	Imipenem_0.09_T2 - None_0_T2	0.0554391	-0.380876		perfect
GO593_00260	aroA	TTGAGTGGCGCGCACTGGCA	Meropenem_0.11_T1 - None_0_T1	0.999975	0.0248295		perfect
GO593_00260	aroA	TTGAGTGGCGCGCACTGGCA	Meropenem_0.11_T2 - None_0_T2	0.884885	-0.0243606		perfect
GO593_00260	aroA	TTGAGTGGCGCGCACTGGCA	Meropenem_0.17_T1 - None_0_T1	0.99914	-0.0797906		perfect
GO593_00260	aroA	TTGAGTGGCGCGCACTGGCA	Meropenem_0.17_T2 - None_0_T2	0.0492457	-0.410517		perfect
GO593_00260	aroA	TTGAGTGGCCCGCACTGGCA	None_0_T1 - None_0_T0	0.99995	-0.0324118	0.7576	mismatch
GO593_00260	aroA	TTGAGTGGCGCGCACCGGCA	None_0_T1 - None_0_T0	0.99995	-0.0297486	0.712	mismatch
GO593_00260	aroA	TTGAGTGGCGCGCACTGTCA	None_0_T1 - None_0_T0	0.99995	-0.0993924	0.5425	mismatch
GO593_00260	aroA	TTGAGTGGCCCGCACTGGCA	None_0_T2 - None_0_T0	0.635373	-0.0244866	0.7576	mismatch
GO593_00260	aroA	TTGAGTGGCGCGCACCGGCA	None_0_T2 - None_0_T0	0.798025	-0.15695	0.712	mismatch
GO593_00260	aroA	TTGAGTGGCGCGCACTGTCA	None_0_T2 - None_0_T0	0.87016	-0.170135	0.5425	mismatch
GO593_00260	aroA	TTGAGTGGCCCGCACTGGCA	Colistin_0.44_T1 - None_0_T1	0.972535	-0.1255	0.7576	mismatch
GO593_00260	aroA	TTGAGTGGCGCGCACCGGCA	Colistin_0.44_T1 - None_0_T1	0.693075	0.190972	0.712	mismatch
GO593_00260	aroA	TTGAGTGGCGCGCACTGTCA	Colistin_0.44_T1 - None_0_T1	0.950129	0.040714	0.5425	mismatch
GO593_00260	aroA	TTGAGTGGCCCGCACTGGCA	Colistin_0.44_T2 - None_0_T2	1	-0.121486	0.7576	mismatch
GO593_00260	aroA	TTGAGTGGCGCGCACCGGCA	Colistin_0.44_T2 - None_0_T2	0.198628	-0.543138	0.712	mismatch
GO593_00260	aroA	TTGAGTGGCGCGCACTGTCA	Colistin_0.44_T2 - None_0_T2	0.700364	0.0781175	0.5425	mismatch
GO593_00260	aroA	TTGAGTGGCCCGCACTGGCA	Rifampicin_0.34_T1 - None_0_T1	0.999975	-0.0240541	0.7576	mismatch
GO593_00260	aroA	TTGAGTGGCGCGCACCGGCA	Rifampicin_0.34_T1 - None_0_T1	0.999975	0.00746402	0.712	mismatch
GO593_00260	aroA	TTGAGTGGCGCGCACTGTCA	Rifampicin_0.34_T1 - None_0_T1	0.999975	0.12495	0.5425	mismatch
GO593_00260	aroA	TTGAGTGGCCCGCACTGGCA	Rifampicin_0.34_T2 - None_0_T2	0.186617	0.448033	0.7576	mismatch
GO593_00260	aroA	TTGAGTGGCGCGCACCGGCA	Rifampicin_0.34_T2 - None_0_T2	0.440274	0.190478	0.712	mismatch
GO593_00260	aroA	TTGAGTGGCGCGCACTGTCA	Rifampicin_0.34_T2 - None_0_T2	0.933893	-0.0157449	0.5425	mismatch
GO593_00260	aroA	TTGAGTGGCCCGCACTGGCA	Imipenem_0.06_T1 - None_0_T1	0.999823	-0.0827257	0.7576	mismatch
GO593_00260	aroA	TTGAGTGGCGCGCACCGGCA	Imipenem_0.06_T1 - None_0_T1	0.999823	-0.0760819	0.712	mismatch
GO593_00260	aroA	TTGAGTGGCGCGCACTGTCA	Imipenem_0.06_T1 - None_0_T1	0.999823	-0.00892966	0.5425	mismatch
GO593_00260	aroA	TTGAGTGGCCCGCACTGGCA	Imipenem_0.06_T2 - None_0_T2	0.833278	-0.23148	0.7576	mismatch
GO593_00260	aroA	TTGAGTGGCGCGCACCGGCA	Imipenem_0.06_T2 - None_0_T2	0.69005	-0.268353	0.712	mismatch
GO593_00260	aroA	TTGAGTGGCGCGCACTGTCA	Imipenem_0.06_T2 - None_0_T2	0.997589	-0.058333	0.5425	mismatch
GO593_00260	aroA	TTGAGTGGCCCGCACTGGCA	Imipenem_0.09_T1 - None_0_T1	0.999806	-0.146012	0.7576	mismatch
GO593_00260	aroA	TTGAGTGGCGCGCACCGGCA	Imipenem_0.09_T1 - None_0_T1	0.965016	-0.184888	0.712	mismatch
GO593_00260	aroA	TTGAGTGGCGCGCACTGTCA	Imipenem_0.09_T1 - None_0_T1	0.999806	-0.00159953	0.5425	mismatch
GO593_00260	aroA	TTGAGTGGCCCGCACTGGCA	Imipenem_0.09_T2 - None_0_T2	0.394821	-0.459508	0.7576	mismatch
GO593_00260	aroA	TTGAGTGGCGCGCACCGGCA	Imipenem_0.09_T2 - None_0_T2	0.314644	-0.434094	0.712	mismatch
GO593_00260	aroA	TTGAGTGGCGCGCACTGTCA	Imipenem_0.09_T2 - None_0_T2	0.999085	-0.0572729	0.5425	mismatch
GO593_00260	aroA	TTGAGTGGCCCGCACTGGCA	Meropenem_0.11_T1 - None_0_T1	0.999975	0.0962844	0.7576	mismatch
GO593_00260	aroA	TTGAGTGGCGCGCACCGGCA	Meropenem_0.11_T1 - None_0_T1	0.999975	-0.0171951	0.712	mismatch
GO593_00260	aroA	TTGAGTGGCGCGCACTGTCA	Meropenem_0.11_T1 - None_0_T1	0.999975	0.0507951	0.5425	mismatch
GO593_00260	aroA	TTGAGTGGCCCGCACTGGCA	Meropenem_0.11_T2 - None_0_T2	0.909722	-0.134001	0.7576	mismatch
GO593_00260	aroA	TTGAGTGGCGCGCACCGGCA	Meropenem_0.11_T2 - None_0_T2	0.722275	-0.218573	0.712	mismatch
GO593_00260	aroA	TTGAGTGGCGCGCACTGTCA	Meropenem_0.11_T2 - None_0_T2	0.897729	0.0315453	0.5425	mismatch
GO593_00260	aroA	TTGAGTGGCCCGCACTGGCA	Meropenem_0.17_T1 - None_0_T1	0.99914	0.0864135	0.7576	mismatch
GO593_00260	aroA	TTGAGTGGCGCGCACCGGCA	Meropenem_0.17_T1 - None_0_T1	0.99914	-0.20409	0.712	mismatch
GO593_00260	aroA	TTGAGTGGCGCGCACTGTCA	Meropenem_0.17_T1 - None_0_T1	0.99914	-0.039091	0.5425	mismatch
GO593_00260	aroA	TTGAGTGGCCCGCACTGGCA	Meropenem_0.17_T2 - None_0_T2	0.826105	0.012728	0.7576	mismatch
GO593_00260	aroA	TTGAGTGGCGCGCACCGGCA	Meropenem_0.17_T2 - None_0_T2	0.147543	-0.571737	0.712	mismatch
GO593_00260	aroA	TTGAGTGGCGCGCACTGTCA	Meropenem_0.17_T2 - None_0_T2	0.991664	-0.0992206	0.5425	mismatch
GO593_00260	aroA	TTTCACAGCTTCTACAGGAT	None_0_T1 - None_0_T0	0.99995	-0.40354		perfect
GO593_00260	aroA	TTTCACAGCTTCTACAGGAT	None_0_T2 - None_0_T0	9.54818e-05	-3.22342		perfect
GO593_00260	aroA	TTTCACAGCTTCTACAGGAT	Colistin_0.44_T1 - None_0_T1	0.562239	-0.630446		perfect
GO593_00260	aroA	TTTCACAGCTTCTACAGGAT	Colistin_0.44_T2 - None_0_T2	0.085158	-1.14648		perfect
GO593_00260	aroA	TTTCACAGCTTCTACAGGAT	Rifampicin_0.34_T1 - None_0_T1	0.999975	0.38386		perfect
GO593_00260	aroA	TTTCACAGCTTCTACAGGAT	Rifampicin_0.34_T2 - None_0_T2	0.548712	-0.407234		perfect
GO593_00260	aroA	TTTCACAGCTTCTACAGGAT	Imipenem_0.06_T1 - None_0_T1	0.857806	-0.511676		perfect
GO593_00260	aroA	TTTCACAGCTTCTACAGGAT	Imipenem_0.06_T2 - None_0_T2	0.0199978	-1.60093		perfect
GO593_00260	aroA	TTTCACAGCTTCTACAGGAT	Imipenem_0.09_T1 - None_0_T1	0.653739	-0.557058		perfect
GO593_00260	aroA	TTTCACAGCTTCTACAGGAT	Imipenem_0.09_T2 - None_0_T2	0.00135502	-2.42946		perfect
GO593_00260	aroA	TTTCACAGCTTCTACAGGAT	Meropenem_0.11_T1 - None_0_T1	0.999975	0.0889878		perfect
GO593_00260	aroA	TTTCACAGCTTCTACAGGAT	Meropenem_0.11_T2 - None_0_T2	0.00738299	-1.8435		perfect
GO593_00260	aroA	TTTCACAGCTTCTACAGGAT	Meropenem_0.17_T1 - None_0_T1	0.99914	0.0255729		perfect
GO593_00260	aroA	TTTCACAGCTTCTACAGGAT	Meropenem_0.17_T2 - None_0_T2	0.0165726	-1.58751		perfect
GO593_00260	aroA	ATTCACAGCTTCTACAGGAT	None_0_T1 - None_0_T0	0.455776	-0.671028	0.9618	mismatch
GO593_00260	aroA	TTTCACAGCTTCTACAGGCT	None_0_T1 - None_0_T0	0.99995	-0.000167528	0.3368	mismatch
GO593_00260	aroA	ATTCACAGCTTCTACAGGAT	None_0_T2 - None_0_T0	3.40737e-08	-3.94007	0.9618	mismatch
GO593_00260	aroA	TTTCACAGCTTCTACAGGCT	None_0_T2 - None_0_T0	0.501403	-0.0094271	0.3368	mismatch
GO593_00260	aroA	ATTCACAGCTTCTACAGGAT	Colistin_0.44_T1 - None_0_T1	0.00219471	-1.38488	0.9618	mismatch
GO593_00260	aroA	TTTCACAGCTTCTACAGGCT	Colistin_0.44_T1 - None_0_T1	0.879175	0.0593715	0.3368	mismatch
GO593_00260	aroA	ATTCACAGCTTCTACAGGAT	Colistin_0.44_T2 - None_0_T2	6.893e-05	-2.19957	0.9618	mismatch
GO593_00260	aroA	TTTCACAGCTTCTACAGGCT	Colistin_0.44_T2 - None_0_T2	0.123391	0.324898	0.3368	mismatch
GO593_00260	aroA	ATTCACAGCTTCTACAGGAT	Rifampicin_0.34_T1 - None_0_T1	0.460675	0.620694	0.9618	mismatch
GO593_00260	aroA	TTTCACAGCTTCTACAGGCT	Rifampicin_0.34_T1 - None_0_T1	0.999975	-0.0372452	0.3368	mismatch
GO593_00260	aroA	ATTCACAGCTTCTACAGGAT	Rifampicin_0.34_T2 - None_0_T2	2.46228e-06	-3.12921	0.9618	mismatch
GO593_00260	aroA	TTTCACAGCTTCTACAGGCT	Rifampicin_0.34_T2 - None_0_T2	0.000163327	-1.31966	0.3368	mismatch
GO593_00260	aroA	ATTCACAGCTTCTACAGGAT	Imipenem_0.06_T1 - None_0_T1	0.254426	-0.669565	0.9618	mismatch
GO593_00260	aroA	TTTCACAGCTTCTACAGGCT	Imipenem_0.06_T1 - None_0_T1	0.999823	-0.0410077	0.3368	mismatch
GO593_00260	aroA	ATTCACAGCTTCTACAGGAT	Imipenem_0.06_T2 - None_0_T2	2.72396e-05	-2.54615	0.9618	mismatch
GO593_00260	aroA	TTTCACAGCTTCTACAGGCT	Imipenem_0.06_T2 - None_0_T2	0.493052	-0.32729	0.3368	mismatch
GO593_00260	aroA	ATTCACAGCTTCTACAGGAT	Imipenem_0.09_T1 - None_0_T1	0.191919	-0.659012	0.9618	mismatch
GO593_00260	aroA	TTTCACAGCTTCTACAGGCT	Imipenem_0.09_T1 - None_0_T1	0.999806	-0.0453095	0.3368	mismatch
GO593_00260	aroA	ATTCACAGCTTCTACAGGAT	Imipenem_0.09_T2 - None_0_T2	2.5646e-05	-2.62924	0.9618	mismatch
GO593_00260	aroA	TTTCACAGCTTCTACAGGCT	Imipenem_0.09_T2 - None_0_T2	0.607701	-0.260163	0.3368	mismatch
GO593_00260	aroA	ATTCACAGCTTCTACAGGAT	Meropenem_0.11_T1 - None_0_T1	0.999975	0.110881	0.9618	mismatch
GO593_00260	aroA	TTTCACAGCTTCTACAGGCT	Meropenem_0.11_T1 - None_0_T1	0.999975	0.0701287	0.3368	mismatch
GO593_00260	aroA	ATTCACAGCTTCTACAGGAT	Meropenem_0.11_T2 - None_0_T2	0.000153459	-2.03585	0.9618	mismatch
GO593_00260	aroA	TTTCACAGCTTCTACAGGCT	Meropenem_0.11_T2 - None_0_T2	0.998292	-0.0592155	0.3368	mismatch
GO593_00260	aroA	ATTCACAGCTTCTACAGGAT	Meropenem_0.17_T1 - None_0_T1	0.99914	0.13027	0.9618	mismatch
GO593_00260	aroA	TTTCACAGCTTCTACAGGCT	Meropenem_0.17_T1 - None_0_T1	0.99914	0.0167856	0.3368	mismatch
GO593_00260	aroA	ATTCACAGCTTCTACAGGAT	Meropenem_0.17_T2 - None_0_T2	5.62261e-06	-2.86736	0.9618	mismatch
GO593_00260	aroA	TTTCACAGCTTCTACAGGCT	Meropenem_0.17_T2 - None_0_T2	0.763204	-0.197591	0.3368	mismatch
GO593_00260	aroA	AATGCAACTTTTTTAAATAG	None_0_T1 - None_0_T0	0.560775	-0.468625		perfect
GO593_00260	aroA	AATGCAACTTTTTTAAATAG	None_0_T2 - None_0_T0	3.25303e-11	-4.80847		perfect
GO593_00260	aroA	AATGCAACTTTTTTAAATAG	Colistin_0.44_T1 - None_0_T1	1.269e-05	-1.69396		perfect
GO593_00260	aroA	AATGCAACTTTTTTAAATAG	Colistin_0.44_T2 - None_0_T2	1.28577e-07	-2.66889		perfect
GO593_00260	aroA	AATGCAACTTTTTTAAATAG	Rifampicin_0.34_T1 - None_0_T1	0.596975	0.398173		perfect
GO593_00260	aroA	AATGCAACTTTTTTAAATAG	Rifampicin_0.34_T2 - None_0_T2	2.34401e-05	-1.6326		perfect
GO593_00260	aroA	AATGCAACTTTTTTAAATAG	Imipenem_0.06_T1 - None_0_T1	0.212009	-0.532527		perfect
GO593_00260	aroA	AATGCAACTTTTTTAAATAG	Imipenem_0.06_T2 - None_0_T2	2.66138e-05	-1.70951		perfect
GO593_00260	aroA	AATGCAACTTTTTTAAATAG	Imipenem_0.09_T1 - None_0_T1	0.0318911	-0.727695		perfect
GO593_00260	aroA	AATGCAACTTTTTTAAATAG	Imipenem_0.09_T2 - None_0_T2	1.82536e-07	-2.74714		perfect
GO593_00260	aroA	AATGCAACTTTTTTAAATAG	Meropenem_0.11_T1 - None_0_T1	0.999975	-0.12134		perfect
GO593_00260	aroA	AATGCAACTTTTTTAAATAG	Meropenem_0.11_T2 - None_0_T2	4.1089e-06	-1.99775		perfect
GO593_00260	aroA	AATGCAACTTTTTTAAATAG	Meropenem_0.17_T1 - None_0_T1	0.99914	-0.00187721		perfect
GO593_00260	aroA	AATGCAACTTTTTTAAATAG	Meropenem_0.17_T2 - None_0_T2	5.11638e-06	-1.9255		perfect
GO593_00260	aroA	AATGCAACTATTTTAAATAG	None_0_T1 - None_0_T0	0.99995	-0.0976859	0.5893	mismatch
GO593_00260	aroA	AATGCAACTTTTTTAAATAA	None_0_T1 - None_0_T0	0.99995	-0.0792087	-0.0163	mismatch
GO593_00260	aroA	AATGCAACTTTTTTAAATAT	None_0_T1 - None_0_T0	0.99995	-0.0139044	-0.0597	mismatch
GO593_00260	aroA	AATGCAACTTTTTTAAATTG	None_0_T1 - None_0_T0	0.99995	0.00925486	0.2455	mismatch
GO593_00260	aroA	AATGCAACTATTTTAAATAG	None_0_T2 - None_0_T0	3.46076e-06	-2.43963	0.5893	mismatch
GO593_00260	aroA	AATGCAACTTTTTTAAATAA	None_0_T2 - None_0_T0	0.746712	-0.184485	-0.0163	mismatch
GO593_00260	aroA	AATGCAACTTTTTTAAATAT	None_0_T2 - None_0_T0	0.419108	-0.0590684	-0.0597	mismatch
GO593_00260	aroA	AATGCAACTTTTTTAAATTG	None_0_T2 - None_0_T0	0.974487	-0.253897	0.2455	mismatch
GO593_00260	aroA	AATGCAACTATTTTAAATAG	Colistin_0.44_T1 - None_0_T1	0.58724	-0.376865	0.5893	mismatch
GO593_00260	aroA	AATGCAACTTTTTTAAATAA	Colistin_0.44_T1 - None_0_T1	0.932948	-0.0146056	-0.0163	mismatch
GO593_00260	aroA	AATGCAACTTTTTTAAATAT	Colistin_0.44_T1 - None_0_T1	0.912866	0.000803475	-0.0597	mismatch
GO593_00260	aroA	AATGCAACTTTTTTAAATTG	Colistin_0.44_T1 - None_0_T1	0.98628	-0.0609025	0.2455	mismatch
GO593_00260	aroA	AATGCAACTATTTTAAATAG	Colistin_0.44_T2 - None_0_T2	0.000212751	-1.49533	0.5893	mismatch
GO593_00260	aroA	AATGCAACTTTTTTAAATAA	Colistin_0.44_T2 - None_0_T2	0.930789	-0.0997205	-0.0163	mismatch
GO593_00260	aroA	AATGCAACTTTTTTAAATAT	Colistin_0.44_T2 - None_0_T2	0.481758	0.0255881	-0.0597	mismatch
GO593_00260	aroA	AATGCAACTTTTTTAAATTG	Colistin_0.44_T2 - None_0_T2	0.690827	-0.0346865	0.2455	mismatch
GO593_00260	aroA	AATGCAACTATTTTAAATAG	Rifampicin_0.34_T1 - None_0_T1	0.999975	0.0953147	0.5893	mismatch
GO593_00260	aroA	AATGCAACTTTTTTAAATAA	Rifampicin_0.34_T1 - None_0_T1	0.999975	0.0256846	-0.0163	mismatch
GO593_00260	aroA	AATGCAACTTTTTTAAATAT	Rifampicin_0.34_T1 - None_0_T1	0.999975	0.0294855	-0.0597	mismatch
GO593_00260	aroA	AATGCAACTTTTTTAAATTG	Rifampicin_0.34_T1 - None_0_T1	0.999975	-0.0154724	0.2455	mismatch
GO593_00260	aroA	AATGCAACTATTTTAAATAG	Rifampicin_0.34_T2 - None_0_T2	5.62538e-07	2.23777	0.5893	mismatch
GO593_00260	aroA	AATGCAACTTTTTTAAATAA	Rifampicin_0.34_T2 - None_0_T2	0.403445	0.099385	-0.0163	mismatch
GO593_00260	aroA	AATGCAACTTTTTTAAATAT	Rifampicin_0.34_T2 - None_0_T2	0.00770519	0.467303	-0.0597	mismatch
GO593_00260	aroA	AATGCAACTTTTTTAAATTG	Rifampicin_0.34_T2 - None_0_T2	0.00653041	0.47	0.2455	mismatch
GO593_00260	aroA	AATGCAACTATTTTAAATAG	Imipenem_0.06_T1 - None_0_T1	0.999823	-0.104547	0.5893	mismatch
GO593_00260	aroA	AATGCAACTTTTTTAAATAA	Imipenem_0.06_T1 - None_0_T1	0.999823	-0.018656	-0.0163	mismatch
GO593_00260	aroA	AATGCAACTTTTTTAAATAT	Imipenem_0.06_T1 - None_0_T1	0.999823	-0.0204421	-0.0597	mismatch
GO593_00260	aroA	AATGCAACTTTTTTAAATTG	Imipenem_0.06_T1 - None_0_T1	0.999823	-0.0597313	0.2455	mismatch
GO593_00260	aroA	AATGCAACTATTTTAAATAG	Imipenem_0.06_T2 - None_0_T2	0.0002599	-1.4917	0.5893	mismatch
GO593_00260	aroA	AATGCAACTTTTTTAAATAA	Imipenem_0.06_T2 - None_0_T2	0.89995	-0.111469	-0.0163	mismatch
GO593_00260	aroA	AATGCAACTTTTTTAAATAT	Imipenem_0.06_T2 - None_0_T2	0.992536	-0.0583275	-0.0597	mismatch
GO593_00260	aroA	AATGCAACTTTTTTAAATTG	Imipenem_0.06_T2 - None_0_T2	0.776825	-0.154805	0.2455	mismatch
GO593_00260	aroA	AATGCAACTATTTTAAATAG	Imipenem_0.09_T1 - None_0_T1	0.999806	-0.132581	0.5893	mismatch
GO593_00260	aroA	AATGCAACTTTTTTAAATAA	Imipenem_0.09_T1 - None_0_T1	0.999806	-0.00059991	-0.0163	mismatch
GO593_00260	aroA	AATGCAACTTTTTTAAATAT	Imipenem_0.09_T1 - None_0_T1	0.999806	-0.0734662	-0.0597	mismatch
GO593_00260	aroA	AATGCAACTTTTTTAAATTG	Imipenem_0.09_T1 - None_0_T1	0.961492	-0.126194	0.2455	mismatch
GO593_00260	aroA	AATGCAACTATTTTAAATAG	Imipenem_0.09_T2 - None_0_T2	3.58178e-05	-1.76978	0.5893	mismatch
GO593_00260	aroA	AATGCAACTTTTTTAAATAA	Imipenem_0.09_T2 - None_0_T2	0.718356	-0.159574	-0.0163	mismatch
GO593_00260	aroA	AATGCAACTTTTTTAAATAT	Imipenem_0.09_T2 - None_0_T2	0.82169	-0.131557	-0.0597	mismatch
GO593_00260	aroA	AATGCAACTTTTTTAAATTG	Imipenem_0.09_T2 - None_0_T2	0.322331	-0.275856	0.2455	mismatch
GO593_00260	aroA	AATGCAACTATTTTAAATAG	Meropenem_0.11_T1 - None_0_T1	0.999975	0.027331	0.5893	mismatch
GO593_00260	aroA	AATGCAACTTTTTTAAATAA	Meropenem_0.11_T1 - None_0_T1	0.999975	0.0340722	-0.0163	mismatch
GO593_00260	aroA	AATGCAACTTTTTTAAATAT	Meropenem_0.11_T1 - None_0_T1	0.999975	0.0162493	-0.0597	mismatch
GO593_00260	aroA	AATGCAACTTTTTTAAATTG	Meropenem_0.11_T1 - None_0_T1	0.999975	0.0323421	0.2455	mismatch
GO593_00260	aroA	AATGCAACTATTTTAAATAG	Meropenem_0.11_T2 - None_0_T2	0.000512659	-1.3681	0.5893	mismatch
GO593_00260	aroA	AATGCAACTTTTTTAAATAA	Meropenem_0.11_T2 - None_0_T2	0.650597	-0.174282	-0.0163	mismatch
GO593_00260	aroA	AATGCAACTTTTTTAAATAT	Meropenem_0.11_T2 - None_0_T2	0.998847	-0.0615983	-0.0597	mismatch
GO593_00260	aroA	AATGCAACTTTTTTAAATTG	Meropenem_0.11_T2 - None_0_T2	0.76369	0.0194265	0.2455	mismatch
GO593_00260	aroA	AATGCAACTATTTTAAATAG	Meropenem_0.17_T1 - None_0_T1	0.99914	0.028288	0.5893	mismatch
GO593_00260	aroA	AATGCAACTTTTTTAAATAA	Meropenem_0.17_T1 - None_0_T1	0.99914	-0.00415315	-0.0163	mismatch
GO593_00260	aroA	AATGCAACTTTTTTAAATAT	Meropenem_0.17_T1 - None_0_T1	0.99914	0.0109839	-0.0597	mismatch
GO593_00260	aroA	AATGCAACTTTTTTAAATTG	Meropenem_0.17_T1 - None_0_T1	0.99914	-0.00803164	0.2455	mismatch
GO593_00260	aroA	AATGCAACTATTTTAAATAG	Meropenem_0.17_T2 - None_0_T2	0.000159321	-1.5244	0.5893	mismatch
GO593_00260	aroA	AATGCAACTTTTTTAAATAA	Meropenem_0.17_T2 - None_0_T2	0.27856	-0.305361	-0.0163	mismatch
GO593_00260	aroA	AATGCAACTTTTTTAAATAT	Meropenem_0.17_T2 - None_0_T2	0.944855	-0.110133	-0.0597	mismatch
GO593_00260	aroA	AATGCAACTTTTTTAAATTG	Meropenem_0.17_T2 - None_0_T2	0.5611	-0.214585	0.2455	mismatch
GO593_00295	ppnK	CAGTTTCCTGATCAAAAATG	None_0_T1 - None_0_T0	0.99995	0.114892		perfect
GO593_00295	ppnK	CAGTTTCCTGATCAAAAATG	None_0_T2 - None_0_T0	0.182919	0.169925		perfect
GO593_00295	ppnK	CAGTTTCCTGATCAAAAATG	Colistin_0.44_T1 - None_0_T1	0.956447	-0.13053		perfect
GO593_00295	ppnK	CAGTTTCCTGATCAAAAATG	Colistin_0.44_T2 - None_0_T2	0.903828	-0.15769		perfect
GO593_00295	ppnK	CAGTTTCCTGATCAAAAATG	Rifampicin_0.34_T1 - None_0_T1	0.999975	-0.0484237		perfect
GO593_00295	ppnK	CAGTTTCCTGATCAAAAATG	Rifampicin_0.34_T2 - None_0_T2	0.429915	-0.249155		perfect
GO593_00295	ppnK	CAGTTTCCTGATCAAAAATG	Imipenem_0.06_T1 - None_0_T1	0.999823	-0.0405599		perfect
GO593_00295	ppnK	CAGTTTCCTGATCAAAAATG	Imipenem_0.06_T2 - None_0_T2	0.949226	-0.0989558		perfect
GO593_00295	ppnK	CAGTTTCCTGATCAAAAATG	Imipenem_0.09_T1 - None_0_T1	0.999806	-0.06625		perfect
GO593_00295	ppnK	CAGTTTCCTGATCAAAAATG	Imipenem_0.09_T2 - None_0_T2	0.753015	-0.17798		perfect
GO593_00295	ppnK	CAGTTTCCTGATCAAAAATG	Meropenem_0.11_T1 - None_0_T1	0.999975	-0.0904497		perfect
GO593_00295	ppnK	CAGTTTCCTGATCAAAAATG	Meropenem_0.11_T2 - None_0_T2	0.853403	-0.13079		perfect
GO593_00295	ppnK	CAGTTTCCTGATCAAAAATG	Meropenem_0.17_T1 - None_0_T1	0.99914	-0.0674714		perfect
GO593_00295	ppnK	CAGTTTCCTGATCAAAAATG	Meropenem_0.17_T2 - None_0_T2	1	-0.0925778		perfect
GO593_00295	ppnK	CAGTTTCCTGATCAAAAAGG	None_0_T1 - None_0_T0	0.99995	-0.038398	0.3092	mismatch
GO593_00295	ppnK	CAGTTTCCTGATCAAAAATC	None_0_T1 - None_0_T0	0.99995	-0.0551521	-0.0051	mismatch
GO593_00295	ppnK	CAGTTTCCTGATCAAATATG	None_0_T1 - None_0_T0	0.99995	-0.0307284	0.5725	mismatch
GO593_00295	ppnK	CAGTTTCCTGCTCAAAAATG	None_0_T1 - None_0_T0	0.99995	0.0659786	0.7155	mismatch
GO593_00295	ppnK	CAGTTTCCTGATCAAAAAGG	None_0_T2 - None_0_T0	0.112938	-0.0280707	0.3092	mismatch
GO593_00295	ppnK	CAGTTTCCTGATCAAAAATC	None_0_T2 - None_0_T0	0.367509	-0.0229363	-0.0051	mismatch
GO593_00295	ppnK	CAGTTTCCTGATCAAATATG	None_0_T2 - None_0_T0	0.548134	-0.0371623	0.5725	mismatch
GO593_00295	ppnK	CAGTTTCCTGCTCAAAAATG	None_0_T2 - None_0_T0	0.32728	0.17518	0.7155	mismatch
GO593_00295	ppnK	CAGTTTCCTGATCAAAAAGG	Colistin_0.44_T1 - None_0_T1	0.0557046	0.179305	0.3092	mismatch
GO593_00295	ppnK	CAGTTTCCTGATCAAAAATC	Colistin_0.44_T1 - None_0_T1	0.307152	0.213427	-0.0051	mismatch
GO593_00295	ppnK	CAGTTTCCTGATCAAATATG	Colistin_0.44_T1 - None_0_T1	0.979791	-0.045681	0.5725	mismatch
GO593_00295	ppnK	CAGTTTCCTGCTCAAAAATG	Colistin_0.44_T1 - None_0_T1	0.926847	0.0392177	0.7155	mismatch
GO593_00295	ppnK	CAGTTTCCTGATCAAAAAGG	Colistin_0.44_T2 - None_0_T2	0.000101294	0.391747	0.3092	mismatch
GO593_00295	ppnK	CAGTTTCCTGATCAAAAATC	Colistin_0.44_T2 - None_0_T2	0.0142301	0.385978	-0.0051	mismatch
GO593_00295	ppnK	CAGTTTCCTGATCAAATATG	Colistin_0.44_T2 - None_0_T2	0.645988	0.0299155	0.5725	mismatch
GO593_00295	ppnK	CAGTTTCCTGCTCAAAAATG	Colistin_0.44_T2 - None_0_T2	0.765741	-0.00166514	0.7155	mismatch
GO593_00295	ppnK	CAGTTTCCTGATCAAAAAGG	Rifampicin_0.34_T1 - None_0_T1	0.999975	0.0442236	0.3092	mismatch
GO593_00295	ppnK	CAGTTTCCTGATCAAAAATC	Rifampicin_0.34_T1 - None_0_T1	0.999975	-0.0278006	-0.0051	mismatch
GO593_00295	ppnK	CAGTTTCCTGATCAAATATG	Rifampicin_0.34_T1 - None_0_T1	0.999975	0.054688	0.5725	mismatch
GO593_00295	ppnK	CAGTTTCCTGCTCAAAAATG	Rifampicin_0.34_T1 - None_0_T1	0.999975	-0.0672129	0.7155	mismatch
GO593_00295	ppnK	CAGTTTCCTGATCAAAAAGG	Rifampicin_0.34_T2 - None_0_T2	0.000959387	0.349135	0.3092	mismatch
GO593_00295	ppnK	CAGTTTCCTGATCAAAAATC	Rifampicin_0.34_T2 - None_0_T2	0.000163753	-0.936733	-0.0051	mismatch
GO593_00295	ppnK	CAGTTTCCTGATCAAATATG	Rifampicin_0.34_T2 - None_0_T2	0.043595	0.516096	0.5725	mismatch
GO593_00295	ppnK	CAGTTTCCTGCTCAAAAATG	Rifampicin_0.34_T2 - None_0_T2	0.479063	-0.29401	0.7155	mismatch
GO593_00295	ppnK	CAGTTTCCTGATCAAAAAGG	Imipenem_0.06_T1 - None_0_T1	0.999823	0.0342244	0.3092	mismatch
GO593_00295	ppnK	CAGTTTCCTGATCAAAAATC	Imipenem_0.06_T1 - None_0_T1	0.999823	0.0640662	-0.0051	mismatch
GO593_00295	ppnK	CAGTTTCCTGATCAAATATG	Imipenem_0.06_T1 - None_0_T1	0.999823	0.00515704	0.5725	mismatch
GO593_00295	ppnK	CAGTTTCCTGCTCAAAAATG	Imipenem_0.06_T1 - None_0_T1	0.999823	0.0144832	0.7155	mismatch
GO593_00295	ppnK	CAGTTTCCTGATCAAAAAGG	Imipenem_0.06_T2 - None_0_T2	0.827563	0.00229525	0.3092	mismatch
GO593_00295	ppnK	CAGTTTCCTGATCAAAAATC	Imipenem_0.06_T2 - None_0_T2	0.787394	0.0566034	-0.0051	mismatch
GO593_00295	ppnK	CAGTTTCCTGATCAAATATG	Imipenem_0.06_T2 - None_0_T2	0.996215	-0.0452671	0.5725	mismatch
GO593_00295	ppnK	CAGTTTCCTGCTCAAAAATG	Imipenem_0.06_T2 - None_0_T2	0.977362	-0.0855519	0.7155	mismatch
GO593_00295	ppnK	CAGTTTCCTGATCAAAAAGG	Imipenem_0.09_T1 - None_0_T1	0.999806	-0.0183095	0.3092	mismatch
GO593_00295	ppnK	CAGTTTCCTGATCAAAAATC	Imipenem_0.09_T1 - None_0_T1	0.941266	0.0678758	-0.0051	mismatch
GO593_00295	ppnK	CAGTTTCCTGATCAAATATG	Imipenem_0.09_T1 - None_0_T1	0.999806	-0.0761279	0.5725	mismatch
GO593_00295	ppnK	CAGTTTCCTGCTCAAAAATG	Imipenem_0.09_T1 - None_0_T1	0.999806	0.0244445	0.7155	mismatch
GO593_00295	ppnK	CAGTTTCCTGATCAAAAAGG	Imipenem_0.09_T2 - None_0_T2	0.897687	-0.0868314	0.3092	mismatch
GO593_00295	ppnK	CAGTTTCCTGATCAAAAATC	Imipenem_0.09_T2 - None_0_T2	0.647105	0.0705264	-0.0051	mismatch
GO593_00295	ppnK	CAGTTTCCTGATCAAATATG	Imipenem_0.09_T2 - None_0_T2	0.866809	-0.1446	0.5725	mismatch
GO593_00295	ppnK	CAGTTTCCTGCTCAAAAATG	Imipenem_0.09_T2 - None_0_T2	0.823912	-0.184902	0.7155	mismatch
GO593_00295	ppnK	CAGTTTCCTGATCAAAAAGG	Meropenem_0.11_T1 - None_0_T1	0.999975	-0.094107	0.3092	mismatch
GO593_00295	ppnK	CAGTTTCCTGATCAAAAATC	Meropenem_0.11_T1 - None_0_T1	0.999975	0.0395643	-0.0051	mismatch
GO593_00295	ppnK	CAGTTTCCTGATCAAATATG	Meropenem_0.11_T1 - None_0_T1	0.999975	0.177724	0.5725	mismatch
GO593_00295	ppnK	CAGTTTCCTGCTCAAAAATG	Meropenem_0.11_T1 - None_0_T1	0.999975	0.184296	0.7155	mismatch
GO593_00295	ppnK	CAGTTTCCTGATCAAAAAGG	Meropenem_0.11_T2 - None_0_T2	0.631734	-0.132472	0.3092	mismatch
GO593_00295	ppnK	CAGTTTCCTGATCAAAAATC	Meropenem_0.11_T2 - None_0_T2	0.889153	-0.0159448	-0.0051	mismatch
GO593_00295	ppnK	CAGTTTCCTGATCAAATATG	Meropenem_0.11_T2 - None_0_T2	0.511629	0.174864	0.5725	mismatch
GO593_00295	ppnK	CAGTTTCCTGCTCAAAAATG	Meropenem_0.11_T2 - None_0_T2	0.698255	0.118573	0.7155	mismatch
GO593_00295	ppnK	CAGTTTCCTGATCAAAAAGG	Meropenem_0.17_T1 - None_0_T1	0.99914	-0.00601195	0.3092	mismatch
GO593_00295	ppnK	CAGTTTCCTGATCAAAAATC	Meropenem_0.17_T1 - None_0_T1	0.99914	0.090972	-0.0051	mismatch
GO593_00295	ppnK	CAGTTTCCTGATCAAATATG	Meropenem_0.17_T1 - None_0_T1	0.99914	0.0637001	0.5725	mismatch
GO593_00295	ppnK	CAGTTTCCTGCTCAAAAATG	Meropenem_0.17_T1 - None_0_T1	0.99914	0.0920594	0.7155	mismatch
GO593_00295	ppnK	CAGTTTCCTGATCAAAAAGG	Meropenem_0.17_T2 - None_0_T2	0.226015	0.049253	0.3092	mismatch
GO593_00295	ppnK	CAGTTTCCTGATCAAAAATC	Meropenem_0.17_T2 - None_0_T2	0.263286	0.142815	-0.0051	mismatch
GO593_00295	ppnK	CAGTTTCCTGATCAAATATG	Meropenem_0.17_T2 - None_0_T2	0.829103	-0.0166033	0.5725	mismatch
GO593_00295	ppnK	CAGTTTCCTGCTCAAAAATG	Meropenem_0.17_T2 - None_0_T2	0.54331	0.133028	0.7155	mismatch
GO593_00295	ppnK	TTAGGCCTAAACTTAGCAAA	None_0_T1 - None_0_T0	0.489264	0.314607		perfect
GO593_00295	ppnK	TTAGGCCTAAACTTAGCAAA	None_0_T2 - None_0_T0	0.090724	0.200791		perfect
GO593_00295	ppnK	TTAGGCCTAAACTTAGCAAA	Colistin_0.44_T1 - None_0_T1	0.581123	0.132256		perfect
GO593_00295	ppnK	TTAGGCCTAAACTTAGCAAA	Colistin_0.44_T2 - None_0_T2	0.0958535	0.228882		perfect
GO593_00295	ppnK	TTAGGCCTAAACTTAGCAAA	Rifampicin_0.34_T1 - None_0_T1	0.999975	-0.0572466		perfect
GO593_00295	ppnK	TTAGGCCTAAACTTAGCAAA	Rifampicin_0.34_T2 - None_0_T2	4.87627e-07	1.44477		perfect
GO593_00295	ppnK	TTAGGCCTAAACTTAGCAAA	Imipenem_0.06_T1 - None_0_T1	0.613701	-0.279897		perfect
GO593_00295	ppnK	TTAGGCCTAAACTTAGCAAA	Imipenem_0.06_T2 - None_0_T2	0.874226	-0.130428		perfect
GO593_00295	ppnK	TTAGGCCTAAACTTAGCAAA	Imipenem_0.09_T1 - None_0_T1	0.559343	-0.260269		perfect
GO593_00295	ppnK	TTAGGCCTAAACTTAGCAAA	Imipenem_0.09_T2 - None_0_T2	0.347491	-0.290283		perfect
GO593_00295	ppnK	TTAGGCCTAAACTTAGCAAA	Meropenem_0.11_T1 - None_0_T1	0.999975	-0.0269247		perfect
GO593_00295	ppnK	TTAGGCCTAAACTTAGCAAA	Meropenem_0.11_T2 - None_0_T2	0.223175	0.22334		perfect
GO593_00295	ppnK	TTAGGCCTAAACTTAGCAAA	Meropenem_0.17_T1 - None_0_T1	0.63544	-0.293504		perfect
GO593_00295	ppnK	TTAGGCCTAAACTTAGCAAA	Meropenem_0.17_T2 - None_0_T2	0.080904	-0.46548		perfect
GO593_00295	ppnK	TTAGGCCTAATCTTAGCAAA	None_0_T1 - None_0_T0	0.312696	0.296717	0.7701	mismatch
GO593_00295	ppnK	TTAGGCCTAATCTTAGCAAA	None_0_T2 - None_0_T0	0.00725656	0.336009	0.7701	mismatch
GO593_00295	ppnK	TTAGGCCTAATCTTAGCAAA	Colistin_0.44_T1 - None_0_T1	0.00996868	0.420433	0.7701	mismatch
GO593_00295	ppnK	TTAGGCCTAATCTTAGCAAA	Colistin_0.44_T2 - None_0_T2	0.000252361	0.576037	0.7701	mismatch
GO593_00295	ppnK	TTAGGCCTAATCTTAGCAAA	Rifampicin_0.34_T1 - None_0_T1	0.999975	-0.093648	0.7701	mismatch
GO593_00295	ppnK	TTAGGCCTAATCTTAGCAAA	Rifampicin_0.34_T2 - None_0_T2	5.72298e-06	0.92885	0.7701	mismatch
GO593_00295	ppnK	TTAGGCCTAATCTTAGCAAA	Imipenem_0.06_T1 - None_0_T1	0.999823	-0.11326	0.7701	mismatch
GO593_00295	ppnK	TTAGGCCTAATCTTAGCAAA	Imipenem_0.06_T2 - None_0_T2	0.900924	-0.104449	0.7701	mismatch
GO593_00295	ppnK	TTAGGCCTAATCTTAGCAAA	Imipenem_0.09_T1 - None_0_T1	0.974488	-0.109622	0.7701	mismatch
GO593_00295	ppnK	TTAGGCCTAATCTTAGCAAA	Imipenem_0.09_T2 - None_0_T2	0.761613	-0.137924	0.7701	mismatch
GO593_00295	ppnK	TTAGGCCTAATCTTAGCAAA	Meropenem_0.11_T1 - None_0_T1	0.999975	-0.0638919	0.7701	mismatch
GO593_00295	ppnK	TTAGGCCTAATCTTAGCAAA	Meropenem_0.11_T2 - None_0_T2	0.673651	0.0348317	0.7701	mismatch
GO593_00295	ppnK	TTAGGCCTAATCTTAGCAAA	Meropenem_0.17_T1 - None_0_T1	0.99914	-0.116303	0.7701	mismatch
GO593_00295	ppnK	TTAGGCCTAATCTTAGCAAA	Meropenem_0.17_T2 - None_0_T2	0.386977	0.0620343	0.7701	mismatch
GO593_00295	ppnK	TCTACAACTGATGATTTATC	None_0_T1 - None_0_T0	0.99995	0.0461865		perfect
GO593_00295	ppnK	TCTACAACTGATGATTTATC	None_0_T2 - None_0_T0	1.66009e-09	-3.08055		perfect
GO593_00295	ppnK	TCTACAACTGATGATTTATC	Colistin_0.44_T1 - None_0_T1	0.0295642	-0.649583		perfect
GO593_00295	ppnK	TCTACAACTGATGATTTATC	Colistin_0.44_T2 - None_0_T2	1.08492e-08	-2.56075		perfect
GO593_00295	ppnK	TCTACAACTGATGATTTATC	Rifampicin_0.34_T1 - None_0_T1	0.999975	0.0110165		perfect
GO593_00295	ppnK	TCTACAACTGATGATTTATC	Rifampicin_0.34_T2 - None_0_T2	8.72923e-09	2.29607		perfect
GO593_00295	ppnK	TCTACAACTGATGATTTATC	Imipenem_0.06_T1 - None_0_T1	0.0447269	-0.66206		perfect
GO593_00295	ppnK	TCTACAACTGATGATTTATC	Imipenem_0.06_T2 - None_0_T2	4.24826e-08	-2.43514		perfect
GO593_00295	ppnK	TCTACAACTGATGATTTATC	Imipenem_0.09_T1 - None_0_T1	0.0142977	-0.718838		perfect
GO593_00295	ppnK	TCTACAACTGATGATTTATC	Imipenem_0.09_T2 - None_0_T2	5.95711e-10	-3.48372		perfect
GO593_00295	ppnK	TCTACAACTGATGATTTATC	Meropenem_0.11_T1 - None_0_T1	0.224531	-0.562645		perfect
GO593_00295	ppnK	TCTACAACTGATGATTTATC	Meropenem_0.11_T2 - None_0_T2	5.01278e-10	-3.65696		perfect
GO593_00295	ppnK	TCTACAACTGATGATTTATC	Meropenem_0.17_T1 - None_0_T1	0.0291924	-0.744663		perfect
GO593_00295	ppnK	TCTACAACTGATGATTTATC	Meropenem_0.17_T2 - None_0_T2	3.38307e-11	-4.6491		perfect
GO593_00295	ppnK	TCTACAACTGATGATTTAAC	None_0_T1 - None_0_T0	0.284838	0.3366	0.2338	mismatch
GO593_00295	ppnK	TCTACAACTGATGATTTATA	None_0_T1 - None_0_T0	0.99995	0.0277972	-0.0094	mismatch
GO593_00295	ppnK	TCTACAACTGATGATTTAAC	None_0_T2 - None_0_T0	0.290938	-0.00976323	0.2338	mismatch
GO593_00295	ppnK	TCTACAACTGATGATTTATA	None_0_T2 - None_0_T0	0.0402914	0.111154	-0.0094	mismatch
GO593_00295	ppnK	TCTACAACTGATGATTTAAC	Colistin_0.44_T1 - None_0_T1	0.845961	0.0244948	0.2338	mismatch
GO593_00295	ppnK	TCTACAACTGATGATTTATA	Colistin_0.44_T1 - None_0_T1	0.766193	0.0265658	-0.0094	mismatch
GO593_00295	ppnK	TCTACAACTGATGATTTAAC	Colistin_0.44_T2 - None_0_T2	0.0572986	-0.469401	0.2338	mismatch
GO593_00295	ppnK	TCTACAACTGATGATTTATA	Colistin_0.44_T2 - None_0_T2	0.0814155	0.124936	-0.0094	mismatch
GO593_00295	ppnK	TCTACAACTGATGATTTAAC	Rifampicin_0.34_T1 - None_0_T1	0.999975	-0.0802946	0.2338	mismatch
GO593_00295	ppnK	TCTACAACTGATGATTTATA	Rifampicin_0.34_T1 - None_0_T1	0.999975	-0.0413833	-0.0094	mismatch
GO593_00295	ppnK	TCTACAACTGATGATTTAAC	Rifampicin_0.34_T2 - None_0_T2	3.28554e-09	1.88059	0.2338	mismatch
GO593_00295	ppnK	TCTACAACTGATGATTTATA	Rifampicin_0.34_T2 - None_0_T2	0.20225	0.118561	-0.0094	mismatch
GO593_00295	ppnK	TCTACAACTGATGATTTAAC	Imipenem_0.06_T1 - None_0_T1	0.1932	-0.385074	0.2338	mismatch
GO593_00295	ppnK	TCTACAACTGATGATTTATA	Imipenem_0.06_T1 - None_0_T1	0.999823	-0.0110861	-0.0094	mismatch
GO593_00295	ppnK	TCTACAACTGATGATTTAAC	Imipenem_0.06_T2 - None_0_T2	0.00713891	-0.595866	0.2338	mismatch
GO593_00295	ppnK	TCTACAACTGATGATTTATA	Imipenem_0.06_T2 - None_0_T2	0.782868	-0.127165	-0.0094	mismatch
GO593_00295	ppnK	TCTACAACTGATGATTTAAC	Imipenem_0.09_T1 - None_0_T1	0.0312677	-0.507751	0.2338	mismatch
GO593_00295	ppnK	TCTACAACTGATGATTTATA	Imipenem_0.09_T1 - None_0_T1	0.999806	-0.0191697	-0.0094	mismatch
GO593_00295	ppnK	TCTACAACTGATGATTTAAC	Imipenem_0.09_T2 - None_0_T2	4.50112e-05	-0.980351	0.2338	mismatch
GO593_00295	ppnK	TCTACAACTGATGATTTATA	Imipenem_0.09_T2 - None_0_T2	0.5207	-0.174771	-0.0094	mismatch
GO593_00295	ppnK	TCTACAACTGATGATTTAAC	Meropenem_0.11_T1 - None_0_T1	0.808589	-0.292493	0.2338	mismatch
GO593_00295	ppnK	TCTACAACTGATGATTTATA	Meropenem_0.11_T1 - None_0_T1	0.999975	-0.153705	-0.0094	mismatch
GO593_00295	ppnK	TCTACAACTGATGATTTAAC	Meropenem_0.11_T2 - None_0_T2	0.000488378	-0.802036	0.2338	mismatch
GO593_00295	ppnK	TCTACAACTGATGATTTATA	Meropenem_0.11_T2 - None_0_T2	0.142605	-0.284872	-0.0094	mismatch
GO593_00295	ppnK	TCTACAACTGATGATTTAAC	Meropenem_0.17_T1 - None_0_T1	0.0884685	-0.484256	0.2338	mismatch
GO593_00295	ppnK	TCTACAACTGATGATTTATA	Meropenem_0.17_T1 - None_0_T1	0.863095	-0.160278	-0.0094	mismatch
GO593_00295	ppnK	TCTACAACTGATGATTTAAC	Meropenem_0.17_T2 - None_0_T2	3.95314e-07	-1.4581	0.2338	mismatch
GO593_00295	ppnK	TCTACAACTGATGATTTATA	Meropenem_0.17_T2 - None_0_T2	0.0934403	-0.333031	-0.0094	mismatch
GO593_00295	ppnK	AATTAACCCGACGTTTCTGA	None_0_T1 - None_0_T0	0.99995	0.0340613		perfect
GO593_00295	ppnK	AATTAACCCGACGTTTCTGA	None_0_T2 - None_0_T0	2.18124e-07	-2.55493		perfect
GO593_00295	ppnK	AATTAACCCGACGTTTCTGA	Colistin_0.44_T1 - None_0_T1	0.45741	-0.385152		perfect
GO593_00295	ppnK	AATTAACCCGACGTTTCTGA	Colistin_0.44_T2 - None_0_T2	4.11777e-06	-1.82417		perfect
GO593_00295	ppnK	AATTAACCCGACGTTTCTGA	Rifampicin_0.34_T1 - None_0_T1	0.999975	0.0235069		perfect
GO593_00295	ppnK	AATTAACCCGACGTTTCTGA	Rifampicin_0.34_T2 - None_0_T2	3.79121e-09	2.88308		perfect
GO593_00295	ppnK	AATTAACCCGACGTTTCTGA	Imipenem_0.06_T1 - None_0_T1	0.23955	-0.509655		perfect
GO593_00295	ppnK	AATTAACCCGACGTTTCTGA	Imipenem_0.06_T2 - None_0_T2	1.08217e-06	-2.11772		perfect
GO593_00295	ppnK	AATTAACCCGACGTTTCTGA	Imipenem_0.09_T1 - None_0_T1	0.0611928	-0.645451		perfect
GO593_00295	ppnK	AATTAACCCGACGTTTCTGA	Imipenem_0.09_T2 - None_0_T2	5.36676e-09	-3.35274		perfect
GO593_00295	ppnK	AATTAACCCGACGTTTCTGA	Meropenem_0.11_T1 - None_0_T1	0.609312	-0.487073		perfect
GO593_00295	ppnK	AATTAACCCGACGTTTCTGA	Meropenem_0.11_T2 - None_0_T2	3.50658e-08	-2.82312		perfect
GO593_00295	ppnK	AATTAACCCGACGTTTCTGA	Meropenem_0.17_T1 - None_0_T1	0.164787	-0.62035		perfect
GO593_00295	ppnK	AATTAACCCGACGTTTCTGA	Meropenem_0.17_T2 - None_0_T2	7.48455e-11	-5.12221		perfect
GO593_00295	ppnK	AATTAACCCGACGTGTCTGA	None_0_T1 - None_0_T0	0.99995	-0.0385988	0.4838	mismatch
GO593_00295	ppnK	AATTAACCCGACGTTTTTGA	None_0_T1 - None_0_T0	0.99995	0.0912612	0.587	mismatch
GO593_00295	ppnK	TATTAACCCGACGTTTCTGA	None_0_T1 - None_0_T0	0.99995	0.0309837	1.0465	mismatch
GO593_00295	ppnK	AATTAACCCGACGTGTCTGA	None_0_T2 - None_0_T0	0.391256	-0.0267225	0.4838	mismatch
GO593_00295	ppnK	AATTAACCCGACGTTTTTGA	None_0_T2 - None_0_T0	0.29701	0.169239	0.587	mismatch
GO593_00295	ppnK	TATTAACCCGACGTTTCTGA	None_0_T2 - None_0_T0	1.74868e-07	-2.41244	1.0465	mismatch
GO593_00295	ppnK	AATTAACCCGACGTGTCTGA	Colistin_0.44_T1 - None_0_T1	0.554823	0.140917	0.4838	mismatch
GO593_00295	ppnK	AATTAACCCGACGTTTTTGA	Colistin_0.44_T1 - None_0_T1	0.926906	-0.176804	0.587	mismatch
GO593_00295	ppnK	TATTAACCCGACGTTTCTGA	Colistin_0.44_T1 - None_0_T1	0.124566	-0.53574	1.0465	mismatch
GO593_00295	ppnK	AATTAACCCGACGTGTCTGA	Colistin_0.44_T2 - None_0_T2	0.0144139	0.40288	0.4838	mismatch
GO593_00295	ppnK	AATTAACCCGACGTTTTTGA	Colistin_0.44_T2 - None_0_T2	0.936864	-0.0885924	0.587	mismatch
GO593_00295	ppnK	TATTAACCCGACGTTTCTGA	Colistin_0.44_T2 - None_0_T2	7.35049e-07	-1.92382	1.0465	mismatch
GO593_00295	ppnK	AATTAACCCGACGTGTCTGA	Rifampicin_0.34_T1 - None_0_T1	0.999975	0.0822517	0.4838	mismatch
GO593_00295	ppnK	AATTAACCCGACGTTTTTGA	Rifampicin_0.34_T1 - None_0_T1	0.999975	-0.0132249	0.587	mismatch
GO593_00295	ppnK	TATTAACCCGACGTTTCTGA	Rifampicin_0.34_T1 - None_0_T1	0.999975	0.00557336	1.0465	mismatch
GO593_00295	ppnK	AATTAACCCGACGTGTCTGA	Rifampicin_0.34_T2 - None_0_T2	0.0021306	-0.741008	0.4838	mismatch
GO593_00295	ppnK	AATTAACCCGACGTTTTTGA	Rifampicin_0.34_T2 - None_0_T2	0.0272887	0.630667	0.587	mismatch
GO593_00295	ppnK	TATTAACCCGACGTTTCTGA	Rifampicin_0.34_T2 - None_0_T2	1.77662e-08	2.3076	1.0465	mismatch
GO593_00295	ppnK	AATTAACCCGACGTGTCTGA	Imipenem_0.06_T1 - None_0_T1	0.999823	0.065442	0.4838	mismatch
GO593_00295	ppnK	AATTAACCCGACGTTTTTGA	Imipenem_0.06_T1 - None_0_T1	0.999823	0.0536661	0.587	mismatch
GO593_00295	ppnK	TATTAACCCGACGTTTCTGA	Imipenem_0.06_T1 - None_0_T1	0.117768	-0.581157	1.0465	mismatch
GO593_00295	ppnK	AATTAACCCGACGTGTCTGA	Imipenem_0.06_T2 - None_0_T2	0.782868	-0.164648	0.4838	mismatch
GO593_00295	ppnK	AATTAACCCGACGTTTTTGA	Imipenem_0.06_T2 - None_0_T2	0.901242	0.0470202	0.587	mismatch
GO593_00295	ppnK	TATTAACCCGACGTTTCTGA	Imipenem_0.06_T2 - None_0_T2	6.75667e-07	-2.01438	1.0465	mismatch
GO593_00295	ppnK	AATTAACCCGACGTGTCTGA	Imipenem_0.09_T1 - None_0_T1	0.992319	0.0395691	0.4838	mismatch
GO593_00295	ppnK	AATTAACCCGACGTTTTTGA	Imipenem_0.09_T1 - None_0_T1	0.999806	0.0329642	0.587	mismatch
GO593_00295	ppnK	TATTAACCCGACGTTTCTGA	Imipenem_0.09_T1 - None_0_T1	0.0117945	-0.789852	1.0465	mismatch
GO593_00295	ppnK	AATTAACCCGACGTGTCTGA	Imipenem_0.09_T2 - None_0_T2	0.85371	-0.126537	0.4838	mismatch
GO593_00295	ppnK	AATTAACCCGACGTTTTTGA	Imipenem_0.09_T2 - None_0_T2	0.342159	0.288962	0.587	mismatch
GO593_00295	ppnK	TATTAACCCGACGTTTCTGA	Imipenem_0.09_T2 - None_0_T2	3.54272e-09	-3.10673	1.0465	mismatch
GO593_00295	ppnK	AATTAACCCGACGTGTCTGA	Meropenem_0.11_T1 - None_0_T1	0.999975	-0.0668159	0.4838	mismatch
GO593_00295	ppnK	AATTAACCCGACGTTTTTGA	Meropenem_0.11_T1 - None_0_T1	0.999975	0.000440718	0.587	mismatch
GO593_00295	ppnK	TATTAACCCGACGTTTCTGA	Meropenem_0.11_T1 - None_0_T1	0.0926465	-0.706291	1.0465	mismatch
GO593_00295	ppnK	AATTAACCCGACGTGTCTGA	Meropenem_0.11_T2 - None_0_T2	0.656994	-0.185688	0.4838	mismatch
GO593_00295	ppnK	AATTAACCCGACGTTTTTGA	Meropenem_0.11_T2 - None_0_T2	0.391491	0.257473	0.587	mismatch
GO593_00295	ppnK	TATTAACCCGACGTTTCTGA	Meropenem_0.11_T2 - None_0_T2	1.7729e-09	-3.40461	1.0465	mismatch
GO593_00295	ppnK	AATTAACCCGACGTGTCTGA	Meropenem_0.17_T1 - None_0_T1	0.99914	-0.0724883	0.4838	mismatch
GO593_00295	ppnK	AATTAACCCGACGTTTTTGA	Meropenem_0.17_T1 - None_0_T1	0.99914	0.0387714	0.587	mismatch
GO593_00295	ppnK	TATTAACCCGACGTTTCTGA	Meropenem_0.17_T1 - None_0_T1	0.0679663	-0.685416	1.0465	mismatch
GO593_00295	ppnK	AATTAACCCGACGTGTCTGA	Meropenem_0.17_T2 - None_0_T2	0.712232	-0.00283749	0.4838	mismatch
GO593_00295	ppnK	AATTAACCCGACGTTTTTGA	Meropenem_0.17_T2 - None_0_T2	0.367972	0.207244	0.587	mismatch
GO593_00295	ppnK	TATTAACCCGACGTTTCTGA	Meropenem_0.17_T2 - None_0_T2	2.80046e-11	-5.0907	1.0465	mismatch
GO593_00350	fpr	TGAAAAGGGTGTCATTCCAG	None_0_T1 - None_0_T0	0.906231	-0.390202		perfect
GO593_00350	fpr	TGAAAAGGGTGTCATTCCAG	None_0_T2 - None_0_T0	2.33442e-08	-3.22374		perfect
GO593_00350	fpr	TGAAAAGGGTGTCATTCCAG	Colistin_0.44_T1 - None_0_T1	0.121018	-0.625508		perfect
GO593_00350	fpr	TGAAAAGGGTGTCATTCCAG	Colistin_0.44_T2 - None_0_T2	0.101788	-0.621588		perfect
GO593_00350	fpr	TGAAAAGGGTGTCATTCCAG	Rifampicin_0.34_T1 - None_0_T1	0.999975	0.200406		perfect
GO593_00350	fpr	TGAAAAGGGTGTCATTCCAG	Rifampicin_0.34_T2 - None_0_T2	2.21693e-05	1.51489		perfect
GO593_00350	fpr	TGAAAAGGGTGTCATTCCAG	Imipenem_0.06_T1 - None_0_T1	0.445657	-0.444432		perfect
GO593_00350	fpr	TGAAAAGGGTGTCATTCCAG	Imipenem_0.06_T2 - None_0_T2	0.00421288	-1.03873		perfect
GO593_00350	fpr	TGAAAAGGGTGTCATTCCAG	Imipenem_0.09_T1 - None_0_T1	0.157567	-0.567307		perfect
GO593_00350	fpr	TGAAAAGGGTGTCATTCCAG	Imipenem_0.09_T2 - None_0_T2	9.4647e-06	-1.92604		perfect
GO593_00350	fpr	TGAAAAGGGTGTCATTCCAG	Meropenem_0.11_T1 - None_0_T1	0.999975	-0.141686		perfect
GO593_00350	fpr	TGAAAAGGGTGTCATTCCAG	Meropenem_0.11_T2 - None_0_T2	1.71405e-05	-1.82844		perfect
GO593_00350	fpr	TGAAAAGGGTGTCATTCCAG	Meropenem_0.17_T1 - None_0_T1	0.99914	-0.203569		perfect
GO593_00350	fpr	TGAAAAGGGTGTCATTCCAG	Meropenem_0.17_T2 - None_0_T2	1.25314e-08	-3.4681		perfect
GO593_00350	fpr	TGAAAAGGGTGTCATTCCAC	None_0_T1 - None_0_T0	0.99995	-0.235115	0.0679	mismatch
GO593_00350	fpr	TGAAAAGGGTGTCATTCCAC	None_0_T2 - None_0_T0	0.508564	-0.453157	0.0679	mismatch
GO593_00350	fpr	TGAAAAGGGTGTCATTCCAC	Colistin_0.44_T1 - None_0_T1	0.981868	-0.0542609	0.0679	mismatch
GO593_00350	fpr	TGAAAAGGGTGTCATTCCAC	Colistin_0.44_T2 - None_0_T2	0.000617636	-0.987338	0.0679	mismatch
GO593_00350	fpr	TGAAAAGGGTGTCATTCCAC	Rifampicin_0.34_T1 - None_0_T1	0.615765	0.33034	0.0679	mismatch
GO593_00350	fpr	TGAAAAGGGTGTCATTCCAC	Rifampicin_0.34_T2 - None_0_T2	1.97322e-08	2.06744	0.0679	mismatch
GO593_00350	fpr	TGAAAAGGGTGTCATTCCAC	Imipenem_0.06_T1 - None_0_T1	0.107553	0.477701	0.0679	mismatch
GO593_00350	fpr	TGAAAAGGGTGTCATTCCAC	Imipenem_0.06_T2 - None_0_T2	2.20282e-05	1.21917	0.0679	mismatch
GO593_00350	fpr	TGAAAAGGGTGTCATTCCAC	Imipenem_0.09_T1 - None_0_T1	0.00510362	0.743965	0.0679	mismatch
GO593_00350	fpr	TGAAAAGGGTGTCATTCCAC	Imipenem_0.09_T2 - None_0_T2	1.19661e-07	1.83412	0.0679	mismatch
GO593_00350	fpr	TGAAAAGGGTGTCATTCCAC	Meropenem_0.11_T1 - None_0_T1	0.999975	0.155177	0.0679	mismatch
GO593_00350	fpr	TGAAAAGGGTGTCATTCCAC	Meropenem_0.11_T2 - None_0_T2	0.0663676	0.385906	0.0679	mismatch
GO593_00350	fpr	TGAAAAGGGTGTCATTCCAC	Meropenem_0.17_T1 - None_0_T1	0.961148	0.200283	0.0679	mismatch
GO593_00350	fpr	TGAAAAGGGTGTCATTCCAC	Meropenem_0.17_T2 - None_0_T2	0.00320484	0.623357	0.0679	mismatch
GO593_00350	fpr	ATCGAATATGCACGCATTAA	None_0_T1 - None_0_T0	0.99995	-0.216686		perfect
GO593_00350	fpr	ATCGAATATGCACGCATTAA	None_0_T2 - None_0_T0	0.0260622	-1.12177		perfect
GO593_00350	fpr	ATCGAATATGCACGCATTAA	Colistin_0.44_T1 - None_0_T1	0.601403	-0.370956		perfect
GO593_00350	fpr	ATCGAATATGCACGCATTAA	Colistin_0.44_T2 - None_0_T2	0.951862	-0.0954401		perfect
GO593_00350	fpr	ATCGAATATGCACGCATTAA	Rifampicin_0.34_T1 - None_0_T1	0.999975	0.157265		perfect
GO593_00350	fpr	ATCGAATATGCACGCATTAA	Rifampicin_0.34_T2 - None_0_T2	0.948831	-0.0770563		perfect
GO593_00350	fpr	ATCGAATATGCACGCATTAA	Imipenem_0.06_T1 - None_0_T1	0.863276	-0.302887		perfect
GO593_00350	fpr	ATCGAATATGCACGCATTAA	Imipenem_0.06_T2 - None_0_T2	0.020312	-0.853123		perfect
GO593_00350	fpr	ATCGAATATGCACGCATTAA	Imipenem_0.09_T1 - None_0_T1	0.339893	-0.469418		perfect
GO593_00350	fpr	ATCGAATATGCACGCATTAA	Imipenem_0.09_T2 - None_0_T2	0.00059338	-1.30384		perfect
GO593_00350	fpr	ATCGAATATGCACGCATTAA	Meropenem_0.11_T1 - None_0_T1	0.999975	-0.115769		perfect
GO593_00350	fpr	ATCGAATATGCACGCATTAA	Meropenem_0.11_T2 - None_0_T2	0.033829	-0.773194		perfect
GO593_00350	fpr	ATCGAATATGCACGCATTAA	Meropenem_0.17_T1 - None_0_T1	0.99914	-0.0426321		perfect
GO593_00350	fpr	ATCGAATATGCACGCATTAA	Meropenem_0.17_T2 - None_0_T2	0.0128348	-0.904948		perfect
GO593_00350	fpr	ATCGAATATGCGCGCATTAA	None_0_T1 - None_0_T0	0.99995	-0.230504	0.8671	mismatch
GO593_00350	fpr	ATCGAATATGCGCGCATTAA	None_0_T2 - None_0_T0	0.00188237	-1.12546	0.8671	mismatch
GO593_00350	fpr	ATCGAATATGCGCGCATTAA	Colistin_0.44_T1 - None_0_T1	0.522008	-0.305056	0.8671	mismatch
GO593_00350	fpr	ATCGAATATGCGCGCATTAA	Colistin_0.44_T2 - None_0_T2	0.123903	0.216772	0.8671	mismatch
GO593_00350	fpr	ATCGAATATGCGCGCATTAA	Rifampicin_0.34_T1 - None_0_T1	0.999975	0.148773	0.8671	mismatch
GO593_00350	fpr	ATCGAATATGCGCGCATTAA	Rifampicin_0.34_T2 - None_0_T2	0.00665541	0.551376	0.8671	mismatch
GO593_00350	fpr	ATCGAATATGCGCGCATTAA	Imipenem_0.06_T1 - None_0_T1	0.642664	-0.280685	0.8671	mismatch
GO593_00350	fpr	ATCGAATATGCGCGCATTAA	Imipenem_0.06_T2 - None_0_T2	0.0175852	-0.620959	0.8671	mismatch
GO593_00350	fpr	ATCGAATATGCGCGCATTAA	Imipenem_0.09_T1 - None_0_T1	0.133888	-0.449366	0.8671	mismatch
GO593_00350	fpr	ATCGAATATGCGCGCATTAA	Imipenem_0.09_T2 - None_0_T2	3.95234e-05	-1.18189	0.8671	mismatch
GO593_00350	fpr	ATCGAATATGCGCGCATTAA	Meropenem_0.11_T1 - None_0_T1	0.999975	-0.0472996	0.8671	mismatch
GO593_00350	fpr	ATCGAATATGCGCGCATTAA	Meropenem_0.11_T2 - None_0_T2	0.270011	-0.333988	0.8671	mismatch
GO593_00350	fpr	ATCGAATATGCGCGCATTAA	Meropenem_0.17_T1 - None_0_T1	0.99914	-0.0207755	0.8671	mismatch
GO593_00350	fpr	ATCGAATATGCGCGCATTAA	Meropenem_0.17_T2 - None_0_T2	0.0108031	-0.671585	0.8671	mismatch
GO593_00350	fpr	TTTTGCAAAATCGAAGTTAA	None_0_T1 - None_0_T0	0.99995	-0.207599		perfect
GO593_00350	fpr	TTTTGCAAAATCGAAGTTAA	None_0_T2 - None_0_T0	0.378699	-0.630935		perfect
GO593_00350	fpr	TTTTGCAAAATCGAAGTTAA	Colistin_0.44_T1 - None_0_T1	0.961658	-0.00404014		perfect
GO593_00350	fpr	TTTTGCAAAATCGAAGTTAA	Colistin_0.44_T2 - None_0_T2	0.307475	0.228563		perfect
GO593_00350	fpr	TTTTGCAAAATCGAAGTTAA	Rifampicin_0.34_T1 - None_0_T1	0.999975	0.0882653		perfect
GO593_00350	fpr	TTTTGCAAAATCGAAGTTAA	Rifampicin_0.34_T2 - None_0_T2	0.554549	0.141255		perfect
GO593_00350	fpr	TTTTGCAAAATCGAAGTTAA	Imipenem_0.06_T1 - None_0_T1	0.999823	-0.179166		perfect
GO593_00350	fpr	TTTTGCAAAATCGAAGTTAA	Imipenem_0.06_T2 - None_0_T2	0.468281	-0.380469		perfect
GO593_00350	fpr	TTTTGCAAAATCGAAGTTAA	Imipenem_0.09_T1 - None_0_T1	0.958516	-0.19617		perfect
GO593_00350	fpr	TTTTGCAAAATCGAAGTTAA	Imipenem_0.09_T2 - None_0_T2	0.0664654	-0.706657		perfect
GO593_00350	fpr	TTTTGCAAAATCGAAGTTAA	Meropenem_0.11_T1 - None_0_T1	0.999975	-0.102518		perfect
GO593_00350	fpr	TTTTGCAAAATCGAAGTTAA	Meropenem_0.11_T2 - None_0_T2	0.432357	-0.372924		perfect
GO593_00350	fpr	TTTTGCAAAATCGAAGTTAA	Meropenem_0.17_T1 - None_0_T1	0.99914	-0.0351595		perfect
GO593_00350	fpr	TTTTGCAAAATCGAAGTTAA	Meropenem_0.17_T2 - None_0_T2	0.370235	-0.408749		perfect
GO593_00350	fpr	TTTTACAAAATCGAAGTTAA	None_0_T1 - None_0_T0	0.99995	-0.0762741	0.5884	mismatch
GO593_00350	fpr	TTTTGCAAAATCCAAGTTAA	None_0_T1 - None_0_T0	0.99995	0.0599542	0.3305	mismatch
GO593_00350	fpr	TTTTGCAAAATCGAGGTTAA	None_0_T1 - None_0_T0	0.99995	-0.102883	0.5551	mismatch
GO593_00350	fpr	TTTTACAAAATCGAAGTTAA	None_0_T2 - None_0_T0	0.687584	-0.166082	0.5884	mismatch
GO593_00350	fpr	TTTTGCAAAATCCAAGTTAA	None_0_T2 - None_0_T0	0.570745	0.143294	0.3305	mismatch
GO593_00350	fpr	TTTTGCAAAATCGAGGTTAA	None_0_T2 - None_0_T0	0.829154	-0.17343	0.5551	mismatch
GO593_00350	fpr	TTTTACAAAATCGAAGTTAA	Colistin_0.44_T1 - None_0_T1	0.969377	-0.0426993	0.5884	mismatch
GO593_00350	fpr	TTTTGCAAAATCCAAGTTAA	Colistin_0.44_T1 - None_0_T1	0.830556	0.246262	0.3305	mismatch
GO593_00350	fpr	TTTTGCAAAATCGAGGTTAA	Colistin_0.44_T1 - None_0_T1	0.990798	-0.058424	0.5551	mismatch
GO593_00350	fpr	TTTTACAAAATCGAAGTTAA	Colistin_0.44_T2 - None_0_T2	0.774085	-0.0568975	0.5884	mismatch
GO593_00350	fpr	TTTTGCAAAATCCAAGTTAA	Colistin_0.44_T2 - None_0_T2	0.154263	0.673016	0.3305	mismatch
GO593_00350	fpr	TTTTGCAAAATCGAGGTTAA	Colistin_0.44_T2 - None_0_T2	0.824537	-0.0348333	0.5551	mismatch
GO593_00350	fpr	TTTTACAAAATCGAAGTTAA	Rifampicin_0.34_T1 - None_0_T1	0.999975	0.0261239	0.5884	mismatch
GO593_00350	fpr	TTTTGCAAAATCCAAGTTAA	Rifampicin_0.34_T1 - None_0_T1	0.999975	0.0379887	0.3305	mismatch
GO593_00350	fpr	TTTTGCAAAATCGAGGTTAA	Rifampicin_0.34_T1 - None_0_T1	0.999975	0.191781	0.5551	mismatch
GO593_00350	fpr	TTTTACAAAATCGAAGTTAA	Rifampicin_0.34_T2 - None_0_T2	0.782659	-0.109715	0.5884	mismatch
GO593_00350	fpr	TTTTGCAAAATCCAAGTTAA	Rifampicin_0.34_T2 - None_0_T2	0.196928	-0.750283	0.3305	mismatch
GO593_00350	fpr	TTTTGCAAAATCGAGGTTAA	Rifampicin_0.34_T2 - None_0_T2	0.492354	0.166267	0.5551	mismatch
GO593_00350	fpr	TTTTACAAAATCGAAGTTAA	Imipenem_0.06_T1 - None_0_T1	0.999823	-0.0400969	0.5884	mismatch
GO593_00350	fpr	TTTTGCAAAATCCAAGTTAA	Imipenem_0.06_T1 - None_0_T1	0.999823	-0.0175422	0.3305	mismatch
GO593_00350	fpr	TTTTGCAAAATCGAGGTTAA	Imipenem_0.06_T1 - None_0_T1	0.999823	0.0148607	0.5551	mismatch
GO593_00350	fpr	TTTTACAAAATCGAAGTTAA	Imipenem_0.06_T2 - None_0_T2	0.897164	-0.112923	0.5884	mismatch
GO593_00350	fpr	TTTTGCAAAATCCAAGTTAA	Imipenem_0.06_T2 - None_0_T2	0.949953	0.0538917	0.3305	mismatch
GO593_00350	fpr	TTTTGCAAAATCGAGGTTAA	Imipenem_0.06_T2 - None_0_T2	0.615946	-0.305219	0.5551	mismatch
GO593_00350	fpr	TTTTACAAAATCGAAGTTAA	Imipenem_0.09_T1 - None_0_T1	0.999806	-0.0114735	0.5884	mismatch
GO593_00350	fpr	TTTTGCAAAATCCAAGTTAA	Imipenem_0.09_T1 - None_0_T1	0.999806	0.0468791	0.3305	mismatch
GO593_00350	fpr	TTTTGCAAAATCGAGGTTAA	Imipenem_0.09_T1 - None_0_T1	0.999806	-0.0587682	0.5551	mismatch
GO593_00350	fpr	TTTTACAAAATCGAAGTTAA	Imipenem_0.09_T2 - None_0_T2	0.867568	-0.114518	0.5884	mismatch
GO593_00350	fpr	TTTTGCAAAATCCAAGTTAA	Imipenem_0.09_T2 - None_0_T2	0.885645	0.085431	0.3305	mismatch
GO593_00350	fpr	TTTTGCAAAATCGAGGTTAA	Imipenem_0.09_T2 - None_0_T2	0.372555	-0.401436	0.5551	mismatch
GO593_00350	fpr	TTTTACAAAATCGAAGTTAA	Meropenem_0.11_T1 - None_0_T1	0.999975	0.113908	0.5884	mismatch
GO593_00350	fpr	TTTTGCAAAATCCAAGTTAA	Meropenem_0.11_T1 - None_0_T1	0.999975	0.0818524	0.3305	mismatch
GO593_00350	fpr	TTTTGCAAAATCGAGGTTAA	Meropenem_0.11_T1 - None_0_T1	0.999975	0.169678	0.5551	mismatch
GO593_00350	fpr	TTTTACAAAATCGAAGTTAA	Meropenem_0.11_T2 - None_0_T2	0.625716	0.0593621	0.5884	mismatch
GO593_00350	fpr	TTTTGCAAAATCCAAGTTAA	Meropenem_0.11_T2 - None_0_T2	0.869531	0.0794465	0.3305	mismatch
GO593_00350	fpr	TTTTGCAAAATCGAGGTTAA	Meropenem_0.11_T2 - None_0_T2	0.914103	-0.117865	0.5551	mismatch
GO593_00350	fpr	TTTTACAAAATCGAAGTTAA	Meropenem_0.17_T1 - None_0_T1	0.99914	-0.0439037	0.5884	mismatch
GO593_00350	fpr	TTTTGCAAAATCCAAGTTAA	Meropenem_0.17_T1 - None_0_T1	0.99914	-0.12608	0.3305	mismatch
GO593_00350	fpr	TTTTGCAAAATCGAGGTTAA	Meropenem_0.17_T1 - None_0_T1	0.99914	0.072905	0.5551	mismatch
GO593_00350	fpr	TTTTACAAAATCGAAGTTAA	Meropenem_0.17_T2 - None_0_T2	0.0792637	-0.428727	0.5884	mismatch
GO593_00350	fpr	TTTTGCAAAATCCAAGTTAA	Meropenem_0.17_T2 - None_0_T2	0.697112	-0.342643	0.3305	mismatch
GO593_00350	fpr	TTTTGCAAAATCGAGGTTAA	Meropenem_0.17_T2 - None_0_T2	0.800705	-0.192681	0.5551	mismatch
GO593_00350	fpr	TCATGAACCAATGTACCTGT	None_0_T1 - None_0_T0	0.67763	-0.82966		perfect
GO593_00350	fpr	TCATGAACCAATGTACCTGT	None_0_T2 - None_0_T0	8.34482e-07	-4.8114		perfect
GO593_00350	fpr	TCATGAACCAATGTACCTGT	Colistin_0.44_T1 - None_0_T1	0.116926	-1.13879		perfect
GO593_00350	fpr	TCATGAACCAATGTACCTGT	Colistin_0.44_T2 - None_0_T2	0.00670583	-1.9074		perfect
GO593_00350	fpr	TCATGAACCAATGTACCTGT	Rifampicin_0.34_T1 - None_0_T1	0.999975	0.331353		perfect
GO593_00350	fpr	TCATGAACCAATGTACCTGT	Rifampicin_0.34_T2 - None_0_T2	0.358001	-0.598084		perfect
GO593_00350	fpr	TCATGAACCAATGTACCTGT	Imipenem_0.06_T1 - None_0_T1	0.999823	-0.3403		perfect
GO593_00350	fpr	TCATGAACCAATGTACCTGT	Imipenem_0.06_T2 - None_0_T2	0.120147	-1.12073		perfect
GO593_00350	fpr	TCATGAACCAATGTACCTGT	Imipenem_0.09_T1 - None_0_T1	0.729051	-0.506888		perfect
GO593_00350	fpr	TCATGAACCAATGTACCTGT	Imipenem_0.09_T2 - None_0_T2	0.0703219	-1.26474		perfect
GO593_00350	fpr	TCATGAACCAATGTACCTGT	Meropenem_0.11_T1 - None_0_T1	0.999975	-0.13304		perfect
GO593_00350	fpr	TCATGAACCAATGTACCTGT	Meropenem_0.11_T2 - None_0_T2	0.00168119	-2.37063		perfect
GO593_00350	fpr	TCATGAACCAATGTACCTGT	Meropenem_0.17_T1 - None_0_T1	0.99914	-0.0179101		perfect
GO593_00350	fpr	TCATGAACCAATGTACCTGT	Meropenem_0.17_T2 - None_0_T2	0.00623543	-1.92145		perfect
GO593_00350	fpr	CCATGAACCAATGTACCTGT	None_0_T1 - None_0_T0	0.503312	-0.786339	0.9756	mismatch
GO593_00350	fpr	TCATGAAACAATGTACCTGT	None_0_T1 - None_0_T0	0.175549	-0.39107	0.7463	mismatch
GO593_00350	fpr	TCATGAACCAATGTACCTGA	None_0_T1 - None_0_T0	0.99995	-0.0221971	0.1914	mismatch
GO593_00350	fpr	TCATGAACCAATGTACCTGG	None_0_T1 - None_0_T0	0.99995	-0.0708184	0.2303	mismatch
GO593_00350	fpr	TCATGAACGAATGTACCTGT	None_0_T1 - None_0_T0	0.728794	-0.608675	0.8378	mismatch
GO593_00350	fpr	CCATGAACCAATGTACCTGT	None_0_T2 - None_0_T0	3.32069e-08	-5.01178	0.9756	mismatch
GO593_00350	fpr	TCATGAAACAATGTACCTGT	None_0_T2 - None_0_T0	2.29523e-08	-1.73583	0.7463	mismatch
GO593_00350	fpr	TCATGAACCAATGTACCTGA	None_0_T2 - None_0_T0	0.816149	-0.210554	0.1914	mismatch
GO593_00350	fpr	TCATGAACCAATGTACCTGG	None_0_T2 - None_0_T0	0.988517	-0.257359	0.2303	mismatch
GO593_00350	fpr	TCATGAACGAATGTACCTGT	None_0_T2 - None_0_T0	7.17438e-06	-2.98818	0.8378	mismatch
GO593_00350	fpr	CCATGAACCAATGTACCTGT	Colistin_0.44_T1 - None_0_T1	0.108212	-0.954304	0.9756	mismatch
GO593_00350	fpr	TCATGAAACAATGTACCTGT	Colistin_0.44_T1 - None_0_T1	0.0071741	-0.523526	0.7463	mismatch
GO593_00350	fpr	TCATGAACCAATGTACCTGA	Colistin_0.44_T1 - None_0_T1	0.747851	0.0544592	0.1914	mismatch
GO593_00350	fpr	TCATGAACCAATGTACCTGG	Colistin_0.44_T1 - None_0_T1	0.946336	-0.00767414	0.2303	mismatch
GO593_00350	fpr	TCATGAACGAATGTACCTGT	Colistin_0.44_T1 - None_0_T1	0.421833	-0.578204	0.8378	mismatch
GO593_00350	fpr	CCATGAACCAATGTACCTGT	Colistin_0.44_T2 - None_0_T2	0.0287062	-1.30815	0.9756	mismatch
GO593_00350	fpr	TCATGAAACAATGTACCTGT	Colistin_0.44_T2 - None_0_T2	0.0172392	-0.479831	0.7463	mismatch
GO593_00350	fpr	TCATGAACCAATGTACCTGA	Colistin_0.44_T2 - None_0_T2	0.0359104	0.244472	0.1914	mismatch
GO593_00350	fpr	TCATGAACCAATGTACCTGG	Colistin_0.44_T2 - None_0_T2	0.23232	0.169163	0.2303	mismatch
GO593_00350	fpr	TCATGAACGAATGTACCTGT	Colistin_0.44_T2 - None_0_T2	0.251912	-0.616689	0.8378	mismatch
GO593_00350	fpr	CCATGAACCAATGTACCTGT	Rifampicin_0.34_T1 - None_0_T1	0.999975	0.143405	0.9756	mismatch
GO593_00350	fpr	TCATGAAACAATGTACCTGT	Rifampicin_0.34_T1 - None_0_T1	0.824295	0.177544	0.7463	mismatch
GO593_00350	fpr	TCATGAACCAATGTACCTGA	Rifampicin_0.34_T1 - None_0_T1	0.999975	-0.0129275	0.1914	mismatch
GO593_00350	fpr	TCATGAACCAATGTACCTGG	Rifampicin_0.34_T1 - None_0_T1	0.999975	-0.0832041	0.2303	mismatch
GO593_00350	fpr	TCATGAACGAATGTACCTGT	Rifampicin_0.34_T1 - None_0_T1	0.999975	0.258969	0.8378	mismatch
GO593_00350	fpr	CCATGAACCAATGTACCTGT	Rifampicin_0.34_T2 - None_0_T2	0.4385	0.328232	0.9756	mismatch
GO593_00350	fpr	TCATGAAACAATGTACCTGT	Rifampicin_0.34_T2 - None_0_T2	0.445484	0.0564377	0.7463	mismatch
GO593_00350	fpr	TCATGAACCAATGTACCTGA	Rifampicin_0.34_T2 - None_0_T2	0.000677904	-0.701153	0.1914	mismatch
GO593_00350	fpr	TCATGAACCAATGTACCTGG	Rifampicin_0.34_T2 - None_0_T2	0.989515	-0.0592864	0.2303	mismatch
GO593_00350	fpr	TCATGAACGAATGTACCTGT	Rifampicin_0.34_T2 - None_0_T2	0.943998	-0.0870698	0.8378	mismatch
GO593_00350	fpr	CCATGAACCAATGTACCTGT	Imipenem_0.06_T1 - None_0_T1	0.892841	-0.407263	0.9756	mismatch
GO593_00350	fpr	TCATGAAACAATGTACCTGT	Imipenem_0.06_T1 - None_0_T1	0.109146	-0.365971	0.7463	mismatch
GO593_00350	fpr	TCATGAACCAATGTACCTGA	Imipenem_0.06_T1 - None_0_T1	0.999823	0.0729342	0.1914	mismatch
GO593_00350	fpr	TCATGAACCAATGTACCTGG	Imipenem_0.06_T1 - None_0_T1	0.999823	-0.0450934	0.2303	mismatch
GO593_00350	fpr	TCATGAACGAATGTACCTGT	Imipenem_0.06_T1 - None_0_T1	0.831127	-0.406053	0.8378	mismatch
GO593_00350	fpr	CCATGAACCAATGTACCTGT	Imipenem_0.06_T2 - None_0_T2	0.234117	-0.788587	0.9756	mismatch
GO593_00350	fpr	TCATGAAACAATGTACCTGT	Imipenem_0.06_T2 - None_0_T2	1.14965e-05	-0.925379	0.7463	mismatch
GO593_00350	fpr	TCATGAACCAATGTACCTGA	Imipenem_0.06_T2 - None_0_T2	0.902463	0.00254774	0.1914	mismatch
GO593_00350	fpr	TCATGAACCAATGTACCTGG	Imipenem_0.06_T2 - None_0_T2	0.763111	-0.187246	0.2303	mismatch
GO593_00350	fpr	TCATGAACGAATGTACCTGT	Imipenem_0.06_T2 - None_0_T2	0.0281248	-1.075	0.8378	mismatch
GO593_00350	fpr	CCATGAACCAATGTACCTGT	Imipenem_0.09_T1 - None_0_T1	0.777978	-0.389088	0.9756	mismatch
GO593_00350	fpr	TCATGAAACAATGTACCTGT	Imipenem_0.09_T1 - None_0_T1	0.00793411	-0.510589	0.7463	mismatch
GO593_00350	fpr	TCATGAACCAATGTACCTGA	Imipenem_0.09_T1 - None_0_T1	0.968911	0.0411313	0.1914	mismatch
GO593_00350	fpr	TCATGAACCAATGTACCTGG	Imipenem_0.09_T1 - None_0_T1	0.999806	-0.0143186	0.2303	mismatch
GO593_00350	fpr	TCATGAACGAATGTACCTGT	Imipenem_0.09_T1 - None_0_T1	0.429888	-0.549376	0.8378	mismatch
GO593_00350	fpr	CCATGAACCAATGTACCTGT	Imipenem_0.09_T2 - None_0_T2	0.00576527	-1.78031	0.9756	mismatch
GO593_00350	fpr	TCATGAAACAATGTACCTGT	Imipenem_0.09_T2 - None_0_T2	2.66033e-09	-1.7198	0.7463	mismatch
GO593_00350	fpr	TCATGAACCAATGTACCTGA	Imipenem_0.09_T2 - None_0_T2	0.526607	-0.200154	0.1914	mismatch
GO593_00350	fpr	TCATGAACCAATGTACCTGG	Imipenem_0.09_T2 - None_0_T2	0.253762	-0.365474	0.2303	mismatch
GO593_00350	fpr	TCATGAACGAATGTACCTGT	Imipenem_0.09_T2 - None_0_T2	0.000385117	-1.86554	0.8378	mismatch
GO593_00350	fpr	CCATGAACCAATGTACCTGT	Meropenem_0.11_T1 - None_0_T1	0.999975	-0.0379134	0.9756	mismatch
GO593_00350	fpr	TCATGAAACAATGTACCTGT	Meropenem_0.11_T1 - None_0_T1	0.999975	-0.113043	0.7463	mismatch
GO593_00350	fpr	TCATGAACCAATGTACCTGA	Meropenem_0.11_T1 - None_0_T1	0.999975	0.0407747	0.1914	mismatch
GO593_00350	fpr	TCATGAACCAATGTACCTGG	Meropenem_0.11_T1 - None_0_T1	0.999975	-0.0260327	0.2303	mismatch
GO593_00350	fpr	TCATGAACGAATGTACCTGT	Meropenem_0.11_T1 - None_0_T1	0.999975	-0.0974572	0.8378	mismatch
GO593_00350	fpr	CCATGAACCAATGTACCTGT	Meropenem_0.11_T2 - None_0_T2	6.16741e-05	-3.20329	0.9756	mismatch
GO593_00350	fpr	TCATGAAACAATGTACCTGT	Meropenem_0.11_T2 - None_0_T2	9.83595e-07	-1.11889	0.7463	mismatch
GO593_00350	fpr	TCATGAACCAATGTACCTGA	Meropenem_0.11_T2 - None_0_T2	0.997887	-0.0620557	0.1914	mismatch
GO593_00350	fpr	TCATGAACCAATGTACCTGG	Meropenem_0.11_T2 - None_0_T2	0.713461	-0.180918	0.2303	mismatch
GO593_00350	fpr	TCATGAACGAATGTACCTGT	Meropenem_0.11_T2 - None_0_T2	0.00565099	-1.35783	0.8378	mismatch
GO593_00350	fpr	CCATGAACCAATGTACCTGT	Meropenem_0.17_T1 - None_0_T1	0.99914	0.00479687	0.9756	mismatch
GO593_00350	fpr	TCATGAAACAATGTACCTGT	Meropenem_0.17_T1 - None_0_T1	0.99914	-0.012145	0.7463	mismatch
GO593_00350	fpr	TCATGAACCAATGTACCTGA	Meropenem_0.17_T1 - None_0_T1	0.974451	0.145765	0.1914	mismatch
GO593_00350	fpr	TCATGAACCAATGTACCTGG	Meropenem_0.17_T1 - None_0_T1	0.99914	-0.0514238	0.2303	mismatch
GO593_00350	fpr	TCATGAACGAATGTACCTGT	Meropenem_0.17_T1 - None_0_T1	0.99914	-0.0769997	0.8378	mismatch
GO593_00350	fpr	CCATGAACCAATGTACCTGT	Meropenem_0.17_T2 - None_0_T2	0.00056909	-2.34114	0.9756	mismatch
GO593_00350	fpr	TCATGAAACAATGTACCTGT	Meropenem_0.17_T2 - None_0_T2	9.76838e-09	-1.56049	0.7463	mismatch
GO593_00350	fpr	TCATGAACCAATGTACCTGA	Meropenem_0.17_T2 - None_0_T2	0.180214	0.145687	0.1914	mismatch
GO593_00350	fpr	TCATGAACCAATGTACCTGG	Meropenem_0.17_T2 - None_0_T2	0.643288	-0.218144	0.2303	mismatch
GO593_00350	fpr	TCATGAACGAATGTACCTGT	Meropenem_0.17_T2 - None_0_T2	2.65237e-05	-2.41581	0.8378	mismatch
GO593_00420	glyA	CACCAAAAAGTTCTTTAGCA	None_0_T1 - None_0_T0	0.99995	-0.0532851		perfect
GO593_00420	glyA	CACCAAAAAGTTCTTTAGCA	None_0_T2 - None_0_T0	0.122424	-0.0596616		perfect
GO593_00420	glyA	CACCAAAAAGTTCTTTAGCA	Colistin_0.44_T1 - None_0_T1	0.139321	0.110209		perfect
GO593_00420	glyA	CACCAAAAAGTTCTTTAGCA	Colistin_0.44_T2 - None_0_T2	7.05959e-07	0.571358		perfect
GO593_00420	glyA	CACCAAAAAGTTCTTTAGCA	Rifampicin_0.34_T1 - None_0_T1	0.999975	0.026768		perfect
GO593_00420	glyA	CACCAAAAAGTTCTTTAGCA	Rifampicin_0.34_T2 - None_0_T2	9.776e-05	0.400591		perfect
GO593_00420	glyA	CACCAAAAAGTTCTTTAGCA	Imipenem_0.06_T1 - None_0_T1	0.999823	-0.0414275		perfect
GO593_00420	glyA	CACCAAAAAGTTCTTTAGCA	Imipenem_0.06_T2 - None_0_T2	0.563702	0.0357375		perfect
GO593_00420	glyA	CACCAAAAAGTTCTTTAGCA	Imipenem_0.09_T1 - None_0_T1	0.959097	0.0116562		perfect
GO593_00420	glyA	CACCAAAAAGTTCTTTAGCA	Imipenem_0.09_T2 - None_0_T2	0.0799015	0.12893		perfect
GO593_00420	glyA	CACCAAAAAGTTCTTTAGCA	Meropenem_0.11_T1 - None_0_T1	0.999975	0.0555863		perfect
GO593_00420	glyA	CACCAAAAAGTTCTTTAGCA	Meropenem_0.11_T2 - None_0_T2	0.00648069	0.237863		perfect
GO593_00420	glyA	CACCAAAAAGTTCTTTAGCA	Meropenem_0.17_T1 - None_0_T1	0.99914	0.0267064		perfect
GO593_00420	glyA	CACCAAAAAGTTCTTTAGCA	Meropenem_0.17_T2 - None_0_T2	0.980788	-0.0898842		perfect
GO593_00420	glyA	CACAAAAAAGTTCTTTAGCA	None_0_T1 - None_0_T0	0.99995	-0.104057	0.6712	mismatch
GO593_00420	glyA	CACAAAAAAGTTCTTTAGCA	None_0_T2 - None_0_T0	0.220724	-0.0651061	0.6712	mismatch
GO593_00420	glyA	CACAAAAAAGTTCTTTAGCA	Colistin_0.44_T1 - None_0_T1	0.0552182	0.200705	0.6712	mismatch
GO593_00420	glyA	CACAAAAAAGTTCTTTAGCA	Colistin_0.44_T2 - None_0_T2	5.77563e-06	0.594225	0.6712	mismatch
GO593_00420	glyA	CACAAAAAAGTTCTTTAGCA	Rifampicin_0.34_T1 - None_0_T1	0.999975	0.0869294	0.6712	mismatch
GO593_00420	glyA	CACAAAAAAGTTCTTTAGCA	Rifampicin_0.34_T2 - None_0_T2	0.014763	0.245144	0.6712	mismatch
GO593_00420	glyA	CACAAAAAAGTTCTTTAGCA	Imipenem_0.06_T1 - None_0_T1	0.801795	0.0798717	0.6712	mismatch
GO593_00420	glyA	CACAAAAAAGTTCTTTAGCA	Imipenem_0.06_T2 - None_0_T2	0.614558	0.0458598	0.6712	mismatch
GO593_00420	glyA	CACAAAAAAGTTCTTTAGCA	Imipenem_0.09_T1 - None_0_T1	0.326283	0.136358	0.6712	mismatch
GO593_00420	glyA	CACAAAAAAGTTCTTTAGCA	Imipenem_0.09_T2 - None_0_T2	0.356936	0.0743512	0.6712	mismatch
GO593_00420	glyA	CACAAAAAAGTTCTTTAGCA	Meropenem_0.11_T1 - None_0_T1	0.999975	0.163026	0.6712	mismatch
GO593_00420	glyA	CACAAAAAAGTTCTTTAGCA	Meropenem_0.11_T2 - None_0_T2	0.00673097	0.301426	0.6712	mismatch
GO593_00420	glyA	CACAAAAAAGTTCTTTAGCA	Meropenem_0.17_T1 - None_0_T1	0.99914	0.0850848	0.6712	mismatch
GO593_00420	glyA	CACAAAAAAGTTCTTTAGCA	Meropenem_0.17_T2 - None_0_T2	0.174819	0.0786614	0.6712	mismatch
GO593_00420	glyA	CCGCCATAATAGCGTTTGCC	None_0_T1 - None_0_T0	0.99995	-0.127561		perfect
GO593_00420	glyA	CCGCCATAATAGCGTTTGCC	None_0_T2 - None_0_T0	0.336715	-0.0709282		perfect
GO593_00420	glyA	CCGCCATAATAGCGTTTGCC	Colistin_0.44_T1 - None_0_T1	0.430728	0.109957		perfect
GO593_00420	glyA	CCGCCATAATAGCGTTTGCC	Colistin_0.44_T2 - None_0_T2	0.000472363	0.466249		perfect
GO593_00420	glyA	CCGCCATAATAGCGTTTGCC	Rifampicin_0.34_T1 - None_0_T1	0.999975	-0.00331512		perfect
GO593_00420	glyA	CCGCCATAATAGCGTTTGCC	Rifampicin_0.34_T2 - None_0_T2	0.647744	-0.125851		perfect
GO593_00420	glyA	CCGCCATAATAGCGTTTGCC	Imipenem_0.06_T1 - None_0_T1	0.990577	0.0673426		perfect
GO593_00420	glyA	CCGCCATAATAGCGTTTGCC	Imipenem_0.06_T2 - None_0_T2	0.914412	-0.0938353		perfect
GO593_00420	glyA	CCGCCATAATAGCGTTTGCC	Imipenem_0.09_T1 - None_0_T1	0.964791	0.0337932		perfect
GO593_00420	glyA	CCGCCATAATAGCGTTTGCC	Imipenem_0.09_T2 - None_0_T2	0.854876	-0.107362		perfect
GO593_00420	glyA	CCGCCATAATAGCGTTTGCC	Meropenem_0.11_T1 - None_0_T1	0.999975	0.10684		perfect
GO593_00420	glyA	CCGCCATAATAGCGTTTGCC	Meropenem_0.11_T2 - None_0_T2	0.81187	-0.00743967		perfect
GO593_00420	glyA	CCGCCATAATAGCGTTTGCC	Meropenem_0.17_T1 - None_0_T1	0.99914	0.0492207		perfect
GO593_00420	glyA	CCGCCATAATAGCGTTTGCC	Meropenem_0.17_T2 - None_0_T2	0.49754	0.0193736		perfect
GO593_00420	glyA	CCGCCATAATAGCGTTTGCG	None_0_T1 - None_0_T0	0.99995	0.0290262	0.3402	mismatch
GO593_00420	glyA	CCGCCATAATATCGTTTGCC	None_0_T1 - None_0_T0	0.99995	0.0210593	0.6882	mismatch
GO593_00420	glyA	CCGCCGTAATAGCGTTTGCC	None_0_T1 - None_0_T0	0.99995	-0.00481617	1.1527	mismatch
GO593_00420	glyA	CCGCCATAATAGCGTTTGCG	None_0_T2 - None_0_T0	0.0420134	0.0889912	0.3402	mismatch
GO593_00420	glyA	CCGCCATAATATCGTTTGCC	None_0_T2 - None_0_T0	0.128833	0.12794	0.6882	mismatch
GO593_00420	glyA	CCGCCGTAATAGCGTTTGCC	None_0_T2 - None_0_T0	0.189765	-0.0604023	1.1527	mismatch
GO593_00420	glyA	CCGCCATAATAGCGTTTGCG	Colistin_0.44_T1 - None_0_T1	0.699147	0.0350606	0.3402	mismatch
GO593_00420	glyA	CCGCCATAATATCGTTTGCC	Colistin_0.44_T1 - None_0_T1	0.798437	0.0526955	0.6882	mismatch
GO593_00420	glyA	CCGCCGTAATAGCGTTTGCC	Colistin_0.44_T1 - None_0_T1	0.610723	0.0377299	1.1527	mismatch
GO593_00420	glyA	CCGCCATAATAGCGTTTGCG	Colistin_0.44_T2 - None_0_T2	0.610366	-0.0447562	0.3402	mismatch
GO593_00420	glyA	CCGCCATAATATCGTTTGCC	Colistin_0.44_T2 - None_0_T2	0.0887508	0.214986	0.6882	mismatch
GO593_00420	glyA	CCGCCGTAATAGCGTTTGCC	Colistin_0.44_T2 - None_0_T2	8.70628e-06	0.54097	1.1527	mismatch
GO593_00420	glyA	CCGCCATAATAGCGTTTGCG	Rifampicin_0.34_T1 - None_0_T1	0.999975	-0.123562	0.3402	mismatch
GO593_00420	glyA	CCGCCATAATATCGTTTGCC	Rifampicin_0.34_T1 - None_0_T1	0.999975	-0.096709	0.6882	mismatch
GO593_00420	glyA	CCGCCGTAATAGCGTTTGCC	Rifampicin_0.34_T1 - None_0_T1	0.999975	-0.0610852	1.1527	mismatch
GO593_00420	glyA	CCGCCATAATAGCGTTTGCG	Rifampicin_0.34_T2 - None_0_T2	0.745249	-0.0106887	0.3402	mismatch
GO593_00420	glyA	CCGCCATAATATCGTTTGCC	Rifampicin_0.34_T2 - None_0_T2	0.976885	-0.0494856	0.6882	mismatch
GO593_00420	glyA	CCGCCGTAATAGCGTTTGCC	Rifampicin_0.34_T2 - None_0_T2	0.0311328	0.195347	1.1527	mismatch
GO593_00420	glyA	CCGCCATAATAGCGTTTGCG	Imipenem_0.06_T1 - None_0_T1	0.999823	0.013926	0.3402	mismatch
GO593_00420	glyA	CCGCCATAATATCGTTTGCC	Imipenem_0.06_T1 - None_0_T1	0.999823	0.0309414	0.6882	mismatch
GO593_00420	glyA	CCGCCGTAATAGCGTTTGCC	Imipenem_0.06_T1 - None_0_T1	0.999823	-0.0759277	1.1527	mismatch
GO593_00420	glyA	CCGCCATAATAGCGTTTGCG	Imipenem_0.06_T2 - None_0_T2	0.614291	0.0541273	0.3402	mismatch
GO593_00420	glyA	CCGCCATAATATCGTTTGCC	Imipenem_0.06_T2 - None_0_T2	0.703249	0.0773632	0.6882	mismatch
GO593_00420	glyA	CCGCCGTAATAGCGTTTGCC	Imipenem_0.06_T2 - None_0_T2	0.913694	-0.0851137	1.1527	mismatch
GO593_00420	glyA	CCGCCATAATAGCGTTTGCG	Imipenem_0.09_T1 - None_0_T1	0.999806	-0.000151827	0.3402	mismatch
GO593_00420	glyA	CCGCCATAATATCGTTTGCC	Imipenem_0.09_T1 - None_0_T1	0.790103	0.113185	0.6882	mismatch
GO593_00420	glyA	CCGCCGTAATAGCGTTTGCC	Imipenem_0.09_T1 - None_0_T1	0.921379	0.0301202	1.1527	mismatch
GO593_00420	glyA	CCGCCATAATAGCGTTTGCG	Imipenem_0.09_T2 - None_0_T2	0.353103	0.0864657	0.3402	mismatch
GO593_00420	glyA	CCGCCATAATATCGTTTGCC	Imipenem_0.09_T2 - None_0_T2	0.464413	0.118799	0.6882	mismatch
GO593_00420	glyA	CCGCCGTAATAGCGTTTGCC	Imipenem_0.09_T2 - None_0_T2	0.616512	0.0214189	1.1527	mismatch
GO593_00420	glyA	CCGCCATAATAGCGTTTGCG	Meropenem_0.11_T1 - None_0_T1	0.999975	0.0418116	0.3402	mismatch
GO593_00420	glyA	CCGCCATAATATCGTTTGCC	Meropenem_0.11_T1 - None_0_T1	0.999975	0.107769	0.6882	mismatch
GO593_00420	glyA	CCGCCGTAATAGCGTTTGCC	Meropenem_0.11_T1 - None_0_T1	0.999975	0.000723183	1.1527	mismatch
GO593_00420	glyA	CCGCCATAATAGCGTTTGCG	Meropenem_0.11_T2 - None_0_T2	0.0272223	0.252885	0.3402	mismatch
GO593_00420	glyA	CCGCCATAATATCGTTTGCC	Meropenem_0.11_T2 - None_0_T2	0.0978156	0.288838	0.6882	mismatch
GO593_00420	glyA	CCGCCGTAATAGCGTTTGCC	Meropenem_0.11_T2 - None_0_T2	0.23401	0.0963367	1.1527	mismatch
GO593_00420	glyA	CCGCCATAATAGCGTTTGCG	Meropenem_0.17_T1 - None_0_T1	0.99914	-0.00901151	0.3402	mismatch
GO593_00420	glyA	CCGCCATAATATCGTTTGCC	Meropenem_0.17_T1 - None_0_T1	0.99914	0.0343684	0.6882	mismatch
GO593_00420	glyA	CCGCCGTAATAGCGTTTGCC	Meropenem_0.17_T1 - None_0_T1	0.99914	-0.0366223	1.1527	mismatch
GO593_00420	glyA	CCGCCATAATAGCGTTTGCG	Meropenem_0.17_T2 - None_0_T2	0.930126	-0.0776627	0.3402	mismatch
GO593_00420	glyA	CCGCCATAATATCGTTTGCC	Meropenem_0.17_T2 - None_0_T2	0.196835	0.168602	0.6882	mismatch
GO593_00420	glyA	CCGCCGTAATAGCGTTTGCC	Meropenem_0.17_T2 - None_0_T2	0.844964	-0.0645258	1.1527	mismatch
GO593_00420	glyA	CCTTGCGCTTCCATTACCGC	None_0_T1 - None_0_T0	0.99995	-0.0759359		perfect
GO593_00420	glyA	CCTTGCGCTTCCATTACCGC	None_0_T2 - None_0_T0	0.77473	-0.217282		perfect
GO593_00420	glyA	CCTTGCGCTTCCATTACCGC	Colistin_0.44_T1 - None_0_T1	0.147527	0.144656		perfect
GO593_00420	glyA	CCTTGCGCTTCCATTACCGC	Colistin_0.44_T2 - None_0_T2	4.9094e-06	0.595614		perfect
GO593_00420	glyA	CCTTGCGCTTCCATTACCGC	Rifampicin_0.34_T1 - None_0_T1	0.999975	0.0881962		perfect
GO593_00420	glyA	CCTTGCGCTTCCATTACCGC	Rifampicin_0.34_T2 - None_0_T2	1.21493e-05	-0.723018		perfect
GO593_00420	glyA	CCTTGCGCTTCCATTACCGC	Imipenem_0.06_T1 - None_0_T1	0.999823	-0.0235187		perfect
GO593_00420	glyA	CCTTGCGCTTCCATTACCGC	Imipenem_0.06_T2 - None_0_T2	0.649702	0.0384091		perfect
GO593_00420	glyA	CCTTGCGCTTCCATTACCGC	Imipenem_0.09_T1 - None_0_T1	0.973002	0.0161483		perfect
GO593_00420	glyA	CCTTGCGCTTCCATTACCGC	Imipenem_0.09_T2 - None_0_T2	0.378708	0.068141		perfect
GO593_00420	glyA	CCTTGCGCTTCCATTACCGC	Meropenem_0.11_T1 - None_0_T1	0.999975	0.144653		perfect
GO593_00420	glyA	CCTTGCGCTTCCATTACCGC	Meropenem_0.11_T2 - None_0_T2	0.0816625	0.16606		perfect
GO593_00420	glyA	CCTTGCGCTTCCATTACCGC	Meropenem_0.17_T1 - None_0_T1	0.99914	0.0717029		perfect
GO593_00420	glyA	CCTTGCGCTTCCATTACCGC	Meropenem_0.17_T2 - None_0_T2	0.0466709	0.153375		perfect
GO593_00420	glyA	CCTTGCGCTTCCATTACCGG	None_0_T1 - None_0_T0	0.99995	0.0707135	0.3767	mismatch
GO593_00420	glyA	CCTTGCGCTTCCATTACCGG	None_0_T2 - None_0_T0	0.0916784	0.0958062	0.3767	mismatch
GO593_00420	glyA	CCTTGCGCTTCCATTACCGG	Colistin_0.44_T1 - None_0_T1	0.972891	-0.0524588	0.3767	mismatch
GO593_00420	glyA	CCTTGCGCTTCCATTACCGG	Colistin_0.44_T2 - None_0_T2	0.209031	0.0885149	0.3767	mismatch
GO593_00420	glyA	CCTTGCGCTTCCATTACCGG	Rifampicin_0.34_T1 - None_0_T1	0.999975	-0.0060783	0.3767	mismatch
GO593_00420	glyA	CCTTGCGCTTCCATTACCGG	Rifampicin_0.34_T2 - None_0_T2	0.215148	-0.252649	0.3767	mismatch
GO593_00420	glyA	CCTTGCGCTTCCATTACCGG	Imipenem_0.06_T1 - None_0_T1	0.999823	-0.0780187	0.3767	mismatch
GO593_00420	glyA	CCTTGCGCTTCCATTACCGG	Imipenem_0.06_T2 - None_0_T2	0.914175	-0.097288	0.3767	mismatch
GO593_00420	glyA	CCTTGCGCTTCCATTACCGG	Imipenem_0.09_T1 - None_0_T1	0.987704	-0.0987145	0.3767	mismatch
GO593_00420	glyA	CCTTGCGCTTCCATTACCGG	Imipenem_0.09_T2 - None_0_T2	0.736442	-0.142163	0.3767	mismatch
GO593_00420	glyA	CCTTGCGCTTCCATTACCGG	Meropenem_0.11_T1 - None_0_T1	0.999975	-0.00457723	0.3767	mismatch
GO593_00420	glyA	CCTTGCGCTTCCATTACCGG	Meropenem_0.11_T2 - None_0_T2	0.76566	-0.129954	0.3767	mismatch
GO593_00420	glyA	CCTTGCGCTTCCATTACCGG	Meropenem_0.17_T1 - None_0_T1	0.99914	-0.106745	0.3767	mismatch
GO593_00420	glyA	CCTTGCGCTTCCATTACCGG	Meropenem_0.17_T2 - None_0_T2	0.934895	-0.110396	0.3767	mismatch
GO593_00420	glyA	AAATTCAGAAATGGAAATAT	None_0_T1 - None_0_T0	0.137346	-0.552085		perfect
GO593_00420	glyA	AAATTCAGAAATGGAAATAT	None_0_T2 - None_0_T0	1.98931e-13	-6.05444		perfect
GO593_00420	glyA	AAATTCAGAAATGGAAATAT	Colistin_0.44_T1 - None_0_T1	0.00138458	-0.837008		perfect
GO593_00420	glyA	AAATTCAGAAATGGAAATAT	Colistin_0.44_T2 - None_0_T2	3.31323e-06	-1.70058		perfect
GO593_00420	glyA	AAATTCAGAAATGGAAATAT	Rifampicin_0.34_T1 - None_0_T1	0.95032	0.223818		perfect
GO593_00420	glyA	AAATTCAGAAATGGAAATAT	Rifampicin_0.34_T2 - None_0_T2	5.96654e-06	-1.57509		perfect
GO593_00420	glyA	AAATTCAGAAATGGAAATAT	Imipenem_0.06_T1 - None_0_T1	0.0268765	-0.639278		perfect
GO593_00420	glyA	AAATTCAGAAATGGAAATAT	Imipenem_0.06_T2 - None_0_T2	6.76075e-06	-1.6449		perfect
GO593_00420	glyA	AAATTCAGAAATGGAAATAT	Imipenem_0.09_T1 - None_0_T1	0.000328609	-1.00985		perfect
GO593_00420	glyA	AAATTCAGAAATGGAAATAT	Imipenem_0.09_T2 - None_0_T2	1.79718e-07	-2.36802		perfect
GO593_00420	glyA	AAATTCAGAAATGGAAATAT	Meropenem_0.11_T1 - None_0_T1	0.999975	-0.234083		perfect
GO593_00420	glyA	AAATTCAGAAATGGAAATAT	Meropenem_0.11_T2 - None_0_T2	1.55666e-07	-2.27991		perfect
GO593_00420	glyA	AAATTCAGAAATGGAAATAT	Meropenem_0.17_T1 - None_0_T1	0.320803	-0.3929		perfect
GO593_00420	glyA	AAATTCAGAAATGGAAATAT	Meropenem_0.17_T2 - None_0_T2	9.75586e-08	-2.33831		perfect
GO593_00420	glyA	AAATTCAGAAACGGAAATAT	None_0_T1 - None_0_T0	0.65598	-0.439817	0.5517	mismatch
GO593_00420	glyA	AAATTCAGAAATGGAAATAA	None_0_T1 - None_0_T0	0.99995	-0.0113589	0.0455	mismatch
GO593_00420	glyA	AAATTCAGAAATGGAAATAG	None_0_T1 - None_0_T0	0.99995	0.0764541	0.0844	mismatch
GO593_00420	glyA	AAATTCAGAAATGGAACTAT	None_0_T1 - None_0_T0	0.99995	-0.201702	0.4084	mismatch
GO593_00420	glyA	AAATTCAGAAATGTAAATAT	None_0_T1 - None_0_T0	0.99995	-0.0994836	0.2376	mismatch
GO593_00420	glyA	AAATTCAGAAACGGAAATAT	None_0_T2 - None_0_T0	1.18652e-11	-5.32906	0.5517	mismatch
GO593_00420	glyA	AAATTCAGAAATGGAAATAA	None_0_T2 - None_0_T0	0.109829	-0.0324303	0.0455	mismatch
GO593_00420	glyA	AAATTCAGAAATGGAAATAG	None_0_T2 - None_0_T0	0.0477947	0.168027	0.0844	mismatch
GO593_00420	glyA	AAATTCAGAAATGGAACTAT	None_0_T2 - None_0_T0	4.32825e-09	-1.92091	0.4084	mismatch
GO593_00420	glyA	AAATTCAGAAATGTAAATAT	None_0_T2 - None_0_T0	0.692531	-0.0923661	0.2376	mismatch
GO593_00420	glyA	AAATTCAGAAACGGAAATAT	Colistin_0.44_T1 - None_0_T1	0.289276	-0.464823	0.5517	mismatch
GO593_00420	glyA	AAATTCAGAAATGGAAATAA	Colistin_0.44_T1 - None_0_T1	0.139531	0.127756	0.0455	mismatch
GO593_00420	glyA	AAATTCAGAAATGGAAATAG	Colistin_0.44_T1 - None_0_T1	0.94342	-0.0257266	0.0844	mismatch
GO593_00420	glyA	AAATTCAGAAATGGAACTAT	Colistin_0.44_T1 - None_0_T1	0.18599	0.173763	0.4084	mismatch
GO593_00420	glyA	AAATTCAGAAATGTAAATAT	Colistin_0.44_T1 - None_0_T1	0.981868	-0.0430173	0.2376	mismatch
GO593_00420	glyA	AAATTCAGAAACGGAAATAT	Colistin_0.44_T2 - None_0_T2	1.90972e-06	-2.25883	0.5517	mismatch
GO593_00420	glyA	AAATTCAGAAATGGAAATAA	Colistin_0.44_T2 - None_0_T2	1.32783e-06	0.60192	0.0455	mismatch
GO593_00420	glyA	AAATTCAGAAATGGAAATAG	Colistin_0.44_T2 - None_0_T2	0.0222021	0.26643	0.0844	mismatch
GO593_00420	glyA	AAATTCAGAAATGGAACTAT	Colistin_0.44_T2 - None_0_T2	0.00127634	-0.637894	0.4084	mismatch
GO593_00420	glyA	AAATTCAGAAATGTAAATAT	Colistin_0.44_T2 - None_0_T2	0.255371	0.273305	0.2376	mismatch
GO593_00420	glyA	AAATTCAGAAACGGAAATAT	Rifampicin_0.34_T1 - None_0_T1	0.999975	0.113898	0.5517	mismatch
GO593_00420	glyA	AAATTCAGAAATGGAAATAA	Rifampicin_0.34_T1 - None_0_T1	0.999975	0.100894	0.0455	mismatch
GO593_00420	glyA	AAATTCAGAAATGGAAATAG	Rifampicin_0.34_T1 - None_0_T1	0.999975	-0.10604	0.0844	mismatch
GO593_00420	glyA	AAATTCAGAAATGGAACTAT	Rifampicin_0.34_T1 - None_0_T1	0.999975	0.0484858	0.4084	mismatch
GO593_00420	glyA	AAATTCAGAAATGTAAATAT	Rifampicin_0.34_T1 - None_0_T1	0.999975	0.0656033	0.2376	mismatch
GO593_00420	glyA	AAATTCAGAAACGGAAATAT	Rifampicin_0.34_T2 - None_0_T2	1.48304e-06	-2.29197	0.5517	mismatch
GO593_00420	glyA	AAATTCAGAAATGGAAATAA	Rifampicin_0.34_T2 - None_0_T2	0.0458727	0.16113	0.0455	mismatch
GO593_00420	glyA	AAATTCAGAAATGGAAATAG	Rifampicin_0.34_T2 - None_0_T2	0.084006	-0.337752	0.0844	mismatch
GO593_00420	glyA	AAATTCAGAAATGGAACTAT	Rifampicin_0.34_T2 - None_0_T2	1.54445e-09	-1.73712	0.4084	mismatch
GO593_00420	glyA	AAATTCAGAAATGTAAATAT	Rifampicin_0.34_T2 - None_0_T2	0.0172037	0.751043	0.2376	mismatch
GO593_00420	glyA	AAATTCAGAAACGGAAATAT	Imipenem_0.06_T1 - None_0_T1	0.694202	-0.323455	0.5517	mismatch
GO593_00420	glyA	AAATTCAGAAATGGAAATAA	Imipenem_0.06_T1 - None_0_T1	0.999823	0.00169218	0.0455	mismatch
GO593_00420	glyA	AAATTCAGAAATGGAAATAG	Imipenem_0.06_T1 - None_0_T1	0.999823	-0.00423847	0.0844	mismatch
GO593_00420	glyA	AAATTCAGAAATGGAACTAT	Imipenem_0.06_T1 - None_0_T1	0.879173	0.0880796	0.4084	mismatch
GO593_00420	glyA	AAATTCAGAAATGTAAATAT	Imipenem_0.06_T1 - None_0_T1	0.999823	0.125395	0.2376	mismatch
GO593_00420	glyA	AAATTCAGAAACGGAAATAT	Imipenem_0.06_T2 - None_0_T2	0.010327	-0.917442	0.5517	mismatch
GO593_00420	glyA	AAATTCAGAAATGGAAATAA	Imipenem_0.06_T2 - None_0_T2	0.374446	0.0747764	0.0455	mismatch
GO593_00420	glyA	AAATTCAGAAATGGAAATAG	Imipenem_0.06_T2 - None_0_T2	0.819993	0.0296809	0.0844	mismatch
GO593_00420	glyA	AAATTCAGAAATGGAACTAT	Imipenem_0.06_T2 - None_0_T2	0.450438	0.100351	0.4084	mismatch
GO593_00420	glyA	AAATTCAGAAATGTAAATAT	Imipenem_0.06_T2 - None_0_T2	0.718058	0.163173	0.2376	mismatch
GO593_00420	glyA	AAATTCAGAAACGGAAATAT	Imipenem_0.09_T1 - None_0_T1	0.198886	-0.490972	0.5517	mismatch
GO593_00420	glyA	AAATTCAGAAATGGAAATAA	Imipenem_0.09_T1 - None_0_T1	0.891067	0.0316883	0.0455	mismatch
GO593_00420	glyA	AAATTCAGAAATGGAAATAG	Imipenem_0.09_T1 - None_0_T1	0.909672	0.0618627	0.0844	mismatch
GO593_00420	glyA	AAATTCAGAAATGGAACTAT	Imipenem_0.09_T1 - None_0_T1	0.762795	0.0804572	0.4084	mismatch
GO593_00420	glyA	AAATTCAGAAATGTAAATAT	Imipenem_0.09_T1 - None_0_T1	0.999806	0.0399117	0.2376	mismatch
GO593_00420	glyA	AAATTCAGAAACGGAAATAT	Imipenem_0.09_T2 - None_0_T2	7.83625e-06	-2.0805	0.5517	mismatch
GO593_00420	glyA	AAATTCAGAAATGGAAATAA	Imipenem_0.09_T2 - None_0_T2	0.101071	0.135089	0.0455	mismatch
GO593_00420	glyA	AAATTCAGAAATGGAAATAG	Imipenem_0.09_T2 - None_0_T2	0.393599	0.111465	0.0844	mismatch
GO593_00420	glyA	AAATTCAGAAATGGAACTAT	Imipenem_0.09_T2 - None_0_T2	0.357189	-0.221173	0.4084	mismatch
GO593_00420	glyA	AAATTCAGAAATGTAAATAT	Imipenem_0.09_T2 - None_0_T2	0.736442	0.11235	0.2376	mismatch
GO593_00420	glyA	AAATTCAGAAACGGAAATAT	Meropenem_0.11_T1 - None_0_T1	0.999975	-0.207218	0.5517	mismatch
GO593_00420	glyA	AAATTCAGAAATGGAAATAA	Meropenem_0.11_T1 - None_0_T1	0.999975	0.0053356	0.0455	mismatch
GO593_00420	glyA	AAATTCAGAAATGGAAATAG	Meropenem_0.11_T1 - None_0_T1	0.999975	0.0268982	0.0844	mismatch
GO593_00420	glyA	AAATTCAGAAATGGAACTAT	Meropenem_0.11_T1 - None_0_T1	0.999975	-0.0572653	0.4084	mismatch
GO593_00420	glyA	AAATTCAGAAATGTAAATAT	Meropenem_0.11_T1 - None_0_T1	0.999975	0.113353	0.2376	mismatch
GO593_00420	glyA	AAATTCAGAAACGGAAATAT	Meropenem_0.11_T2 - None_0_T2	1.49137e-07	-2.99915	0.5517	mismatch
GO593_00420	glyA	AAATTCAGAAATGGAAATAA	Meropenem_0.11_T2 - None_0_T2	0.878135	-0.034175	0.0455	mismatch
GO593_00420	glyA	AAATTCAGAAATGGAAATAG	Meropenem_0.11_T2 - None_0_T2	0.224247	0.165948	0.0844	mismatch
GO593_00420	glyA	AAATTCAGAAATGGAACTAT	Meropenem_0.11_T2 - None_0_T2	5.8684e-05	-0.805815	0.4084	mismatch
GO593_00420	glyA	AAATTCAGAAATGTAAATAT	Meropenem_0.11_T2 - None_0_T2	0.474208	0.234525	0.2376	mismatch
GO593_00420	glyA	AAATTCAGAAACGGAAATAT	Meropenem_0.17_T1 - None_0_T1	0.929558	-0.27153	0.5517	mismatch
GO593_00420	glyA	AAATTCAGAAATGGAAATAA	Meropenem_0.17_T1 - None_0_T1	0.99914	0.0822308	0.0455	mismatch
GO593_00420	glyA	AAATTCAGAAATGGAAATAG	Meropenem_0.17_T1 - None_0_T1	0.99914	0.0130468	0.0844	mismatch
GO593_00420	glyA	AAATTCAGAAATGGAACTAT	Meropenem_0.17_T1 - None_0_T1	0.99914	0.05502	0.4084	mismatch
GO593_00420	glyA	AAATTCAGAAATGTAAATAT	Meropenem_0.17_T1 - None_0_T1	0.99914	0.106531	0.2376	mismatch
GO593_00420	glyA	AAATTCAGAAACGGAAATAT	Meropenem_0.17_T2 - None_0_T2	5.97573e-09	-4.23362	0.5517	mismatch
GO593_00420	glyA	AAATTCAGAAATGGAAATAA	Meropenem_0.17_T2 - None_0_T2	0.0053027	0.231047	0.0455	mismatch
GO593_00420	glyA	AAATTCAGAAATGGAAATAG	Meropenem_0.17_T2 - None_0_T2	0.0403185	0.25681	0.0844	mismatch
GO593_00420	glyA	AAATTCAGAAATGGAACTAT	Meropenem_0.17_T2 - None_0_T2	7.98708e-07	-1.13851	0.4084	mismatch
GO593_00420	glyA	AAATTCAGAAATGTAAATAT	Meropenem_0.17_T2 - None_0_T2	0.589183	0.111141	0.2376	mismatch
GO593_00515	GO593_00515	TTGAGAATAATCTTTAGCCA	None_0_T1 - None_0_T0	2.91103e-05	-5.00397		perfect
GO593_00515	GO593_00515	TTGAGAATAATCTTTAGCCA	None_0_T2 - None_0_T0	1.4224e-09	-13.1506		perfect
GO593_00515	GO593_00515	TTGAGAATAATCTTTAGCCA	Colistin_0.44_T1 - None_0_T1	4.3589e-05	-4.0863		perfect
GO593_00515	GO593_00515	TTGAGAATAATCTTTAGCCA	Colistin_0.44_T2 - None_0_T2	0.480606	-2.29765		perfect
GO593_00515	GO593_00515	TTGAGAATAATCTTTAGCCA	Rifampicin_0.34_T1 - None_0_T1	0.962295	0.620936		perfect
GO593_00515	GO593_00515	TTGAGAATAATCTTTAGCCA	Rifampicin_0.34_T2 - None_0_T2	0.262569	2.02105		perfect
GO593_00515	GO593_00515	TTGAGAATAATCTTTAGCCA	Imipenem_0.06_T1 - None_0_T1	0.22169	-1.08807		perfect
GO593_00515	GO593_00515	TTGAGAATAATCTTTAGCCA	Imipenem_0.06_T2 - None_0_T2	0.986202	0.0988966		perfect
GO593_00515	GO593_00515	TTGAGAATAATCTTTAGCCA	Imipenem_0.09_T1 - None_0_T1	0.406964	-0.760793		perfect
GO593_00515	GO593_00515	TTGAGAATAATCTTTAGCCA	Imipenem_0.09_T2 - None_0_T2	0.436992	1.84403		perfect
GO593_00515	GO593_00515	TTGAGAATAATCTTTAGCCA	Meropenem_0.11_T1 - None_0_T1	0.944014	-0.842973		perfect
GO593_00515	GO593_00515	TTGAGAATAATCTTTAGCCA	Meropenem_0.11_T2 - None_0_T2	0.524182	-2.23763		perfect
GO593_00515	GO593_00515	TTGAGAATAATCTTTAGCCA	Meropenem_0.17_T1 - None_0_T1	0.918473	-0.568853		perfect
GO593_00515	GO593_00515	TTGAGAATAATCTTTAGCCA	Meropenem_0.17_T2 - None_0_T2	0.474152	-2.26986		perfect
GO593_00515	GO593_00515	TTGACAATAATCTTTAGCCA	None_0_T1 - None_0_T0	8.62883e-05	-2.67467	0.5267	mismatch
GO593_00515	GO593_00515	TTGAGGATAATCTTTAGCCA	None_0_T1 - None_0_T0	4.72841e-05	-4.99683	0.9703	mismatch
GO593_00515	GO593_00515	TTGACAATAATCTTTAGCCA	None_0_T2 - None_0_T0	2.82568e-11	-14.7034	0.5267	mismatch
GO593_00515	GO593_00515	TTGAGGATAATCTTTAGCCA	None_0_T2 - None_0_T0	1.00545e-08	-14.4007	0.9703	mismatch
GO593_00515	GO593_00515	TTGACAATAATCTTTAGCCA	Colistin_0.44_T1 - None_0_T1	3.34738e-07	-4.00027	0.5267	mismatch
GO593_00515	GO593_00515	TTGAGGATAATCTTTAGCCA	Colistin_0.44_T1 - None_0_T1	0.000110574	-4.323	0.9703	mismatch
GO593_00515	GO593_00515	TTGACAATAATCTTTAGCCA	Colistin_0.44_T2 - None_0_T2	1	-0.120833	0.5267	mismatch
GO593_00515	GO593_00515	TTGAGGATAATCTTTAGCCA	Colistin_0.44_T2 - None_0_T2	1	-0.120833	0.9703	mismatch
GO593_00515	GO593_00515	TTGACAATAATCTTTAGCCA	Rifampicin_0.34_T1 - None_0_T1	0.583939	0.521711	0.5267	mismatch
GO593_00515	GO593_00515	TTGAGGATAATCTTTAGCCA	Rifampicin_0.34_T1 - None_0_T1	0.8157	0.711717	0.9703	mismatch
GO593_00515	GO593_00515	TTGACAATAATCTTTAGCCA	Rifampicin_0.34_T2 - None_0_T2	0.000540791	5.43733	0.5267	mismatch
GO593_00515	GO593_00515	TTGAGGATAATCTTTAGCCA	Rifampicin_0.34_T2 - None_0_T2	1	-0.0556735	0.9703	mismatch
GO593_00515	GO593_00515	TTGACAATAATCTTTAGCCA	Imipenem_0.06_T1 - None_0_T1	0.0342102	-1.05054	0.5267	mismatch
GO593_00515	GO593_00515	TTGAGGATAATCTTTAGCCA	Imipenem_0.06_T1 - None_0_T1	0.196762	-1.17496	0.9703	mismatch
GO593_00515	GO593_00515	TTGACAATAATCTTTAGCCA	Imipenem_0.06_T2 - None_0_T2	0.203738	3.12556	0.5267	mismatch
GO593_00515	GO593_00515	TTGAGGATAATCTTTAGCCA	Imipenem_0.06_T2 - None_0_T2	0.319959	3.12325	0.9703	mismatch
GO593_00515	GO593_00515	TTGACAATAATCTTTAGCCA	Imipenem_0.09_T1 - None_0_T1	0.0685281	-0.818152	0.5267	mismatch
GO593_00515	GO593_00515	TTGAGGATAATCTTTAGCCA	Imipenem_0.09_T1 - None_0_T1	0.643823	-0.582738	0.9703	mismatch
GO593_00515	GO593_00515	TTGACAATAATCTTTAGCCA	Imipenem_0.09_T2 - None_0_T2	1	-0.05921	0.5267	mismatch
GO593_00515	GO593_00515	TTGAGGATAATCTTTAGCCA	Imipenem_0.09_T2 - None_0_T2	0.417165	2.63493	0.9703	mismatch
GO593_00515	GO593_00515	TTGACAATAATCTTTAGCCA	Meropenem_0.11_T1 - None_0_T1	0.837115	-0.544717	0.5267	mismatch
GO593_00515	GO593_00515	TTGAGGATAATCTTTAGCCA	Meropenem_0.11_T1 - None_0_T1	0.999975	-0.419788	0.9703	mismatch
GO593_00515	GO593_00515	TTGACAATAATCTTTAGCCA	Meropenem_0.11_T2 - None_0_T2	0.198377	2.97889	0.5267	mismatch
GO593_00515	GO593_00515	TTGAGGATAATCTTTAGCCA	Meropenem_0.11_T2 - None_0_T2	1	-0.0608121	0.9703	mismatch
GO593_00515	GO593_00515	TTGACAATAATCTTTAGCCA	Meropenem_0.17_T1 - None_0_T1	0.99914	-0.28265	0.5267	mismatch
GO593_00515	GO593_00515	TTGAGGATAATCTTTAGCCA	Meropenem_0.17_T1 - None_0_T1	0.619458	-0.816245	0.9703	mismatch
GO593_00515	GO593_00515	TTGACAATAATCTTTAGCCA	Meropenem_0.17_T2 - None_0_T2	1	-0.0930424	0.5267	mismatch
GO593_00515	GO593_00515	TTGAGGATAATCTTTAGCCA	Meropenem_0.17_T2 - None_0_T2	1	-0.0930424	0.9703	mismatch
GO593_00515	GO593_00515	AATAATTCTTTGAGCTTGCT	None_0_T1 - None_0_T0	3.76218e-06	-8.34233		perfect
GO593_00515	GO593_00515	AATAATTCTTTGAGCTTGCT	None_0_T2 - None_0_T0	2.11115e-09	-13.0282		perfect
GO593_00515	GO593_00515	AATAATTCTTTGAGCTTGCT	Colistin_0.44_T1 - None_0_T1	0.0260623	-2.43433		perfect
GO593_00515	GO593_00515	AATAATTCTTTGAGCTTGCT	Colistin_0.44_T2 - None_0_T2	0.408439	-2.29763		perfect
GO593_00515	GO593_00515	AATAATTCTTTGAGCTTGCT	Rifampicin_0.34_T1 - None_0_T1	0.0391069	2.08739		perfect
GO593_00515	GO593_00515	AATAATTCTTTGAGCTTGCT	Rifampicin_0.34_T2 - None_0_T2	0.390739	-2.23247		perfect
GO593_00515	GO593_00515	AATAATTCTTTGAGCTTGCT	Imipenem_0.06_T1 - None_0_T1	0.176726	1.21053		perfect
GO593_00515	GO593_00515	AATAATTCTTTGAGCTTGCT	Imipenem_0.06_T2 - None_0_T2	0.549683	-2.22809		perfect
GO593_00515	GO593_00515	AATAATTCTTTGAGCTTGCT	Imipenem_0.09_T1 - None_0_T1	0.526827	0.674462		perfect
GO593_00515	GO593_00515	AATAATTCTTTGAGCTTGCT	Imipenem_0.09_T2 - None_0_T2	0.0852233	2.77994		perfect
GO593_00515	GO593_00515	AATAATTCTTTGAGCTTGCT	Meropenem_0.11_T1 - None_0_T1	0.999975	0.25569		perfect
GO593_00515	GO593_00515	AATAATTCTTTGAGCTTGCT	Meropenem_0.11_T2 - None_0_T2	0.448747	-2.23761		perfect
GO593_00515	GO593_00515	AATAATTCTTTGAGCTTGCT	Meropenem_0.17_T1 - None_0_T1	0.190947	1.39111		perfect
GO593_00515	GO593_00515	AATAATTCTTTGAGCTTGCT	Meropenem_0.17_T2 - None_0_T2	0.402528	-2.26984		perfect
GO593_00515	GO593_00515	AATAATTCTTTGAGCATGCT	None_0_T1 - None_0_T0	1.53114e-05	-4.07667	0.4428	mismatch
GO593_00515	GO593_00515	AATAATTCTTTGAGCTTCCT	None_0_T1 - None_0_T0	0.99995	-0.175712	0.2323	mismatch
GO593_00515	GO593_00515	AATAATTCTTTGAGCTTGCG	None_0_T1 - None_0_T0	0.0415317	-3.75816	0.1574	mismatch
GO593_00515	GO593_00515	AATAATTCTTTGAGCATGCT	None_0_T2 - None_0_T0	7.26758e-11	-13.1525	0.4428	mismatch
GO593_00515	GO593_00515	AATAATTCTTTGAGCTTCCT	None_0_T2 - None_0_T0	4.61095e-06	-2.83691	0.2323	mismatch
GO593_00515	GO593_00515	AATAATTCTTTGAGCTTGCG	None_0_T2 - None_0_T0	0.00135452	-5.50358	0.1574	mismatch
GO593_00515	GO593_00515	AATAATTCTTTGAGCATGCT	Colistin_0.44_T1 - None_0_T1	1.30779e-06	-4.25306	0.4428	mismatch
GO593_00515	GO593_00515	AATAATTCTTTGAGCTTCCT	Colistin_0.44_T1 - None_0_T1	0.874168	-0.250357	0.2323	mismatch
GO593_00515	GO593_00515	AATAATTCTTTGAGCTTGCG	Colistin_0.44_T1 - None_0_T1	0.463088	-1.54855	0.1574	mismatch
GO593_00515	GO593_00515	AATAATTCTTTGAGCATGCT	Colistin_0.44_T2 - None_0_T2	0.379559	-2.29767	0.4428	mismatch
GO593_00515	GO593_00515	AATAATTCTTTGAGCTTCCT	Colistin_0.44_T2 - None_0_T2	0.896106	-0.182478	0.2323	mismatch
GO593_00515	GO593_00515	AATAATTCTTTGAGCTTGCG	Colistin_0.44_T2 - None_0_T2	0.873977	0.130608	0.1574	mismatch
GO593_00515	GO593_00515	AATAATTCTTTGAGCATGCT	Rifampicin_0.34_T1 - None_0_T1	0.999975	0.242534	0.4428	mismatch
GO593_00515	GO593_00515	AATAATTCTTTGAGCTTCCT	Rifampicin_0.34_T1 - None_0_T1	0.999975	0.0361237	0.2323	mismatch
GO593_00515	GO593_00515	AATAATTCTTTGAGCTTGCG	Rifampicin_0.34_T1 - None_0_T1	0.999975	0.330273	0.1574	mismatch
GO593_00515	GO593_00515	AATAATTCTTTGAGCATGCT	Rifampicin_0.34_T2 - None_0_T2	0.286573	1.6099	0.4428	mismatch
GO593_00515	GO593_00515	AATAATTCTTTGAGCTTCCT	Rifampicin_0.34_T2 - None_0_T2	0.867758	-0.123223	0.2323	mismatch
GO593_00515	GO593_00515	AATAATTCTTTGAGCTTGCG	Rifampicin_0.34_T2 - None_0_T2	0.0427242	2.52944	0.1574	mismatch
GO593_00515	GO593_00515	AATAATTCTTTGAGCATGCT	Imipenem_0.06_T1 - None_0_T1	0.342437	-0.705039	0.4428	mismatch
GO593_00515	GO593_00515	AATAATTCTTTGAGCTTCCT	Imipenem_0.06_T1 - None_0_T1	0.999823	-0.101143	0.2323	mismatch
GO593_00515	GO593_00515	AATAATTCTTTGAGCTTGCG	Imipenem_0.06_T1 - None_0_T1	0.999823	-0.439205	0.1574	mismatch
GO593_00515	GO593_00515	AATAATTCTTTGAGCATGCT	Imipenem_0.06_T2 - None_0_T2	0.764665	0.946568	0.4428	mismatch
GO593_00515	GO593_00515	AATAATTCTTTGAGCTTCCT	Imipenem_0.06_T2 - None_0_T2	0.678623	-0.317968	0.2323	mismatch
GO593_00515	GO593_00515	AATAATTCTTTGAGCTTGCG	Imipenem_0.06_T2 - None_0_T2	0.98137	-0.158847	0.1574	mismatch
GO593_00515	GO593_00515	AATAATTCTTTGAGCATGCT	Imipenem_0.09_T1 - None_0_T1	0.32796	-0.638585	0.4428	mismatch
GO593_00515	GO593_00515	AATAATTCTTTGAGCTTCCT	Imipenem_0.09_T1 - None_0_T1	0.993431	-0.171347	0.2323	mismatch
GO593_00515	GO593_00515	AATAATTCTTTGAGCTTGCG	Imipenem_0.09_T1 - None_0_T1	0.999806	-0.263862	0.1574	mismatch
GO593_00515	GO593_00515	AATAATTCTTTGAGCATGCT	Imipenem_0.09_T2 - None_0_T2	0.516309	-2.23605	0.4428	mismatch
GO593_00515	GO593_00515	AATAATTCTTTGAGCTTCCT	Imipenem_0.09_T2 - None_0_T2	0.0202625	-1.02589	0.2323	mismatch
GO593_00515	GO593_00515	AATAATTCTTTGAGCTTGCG	Imipenem_0.09_T2 - None_0_T2	0.643037	0.774781	0.1574	mismatch
GO593_00515	GO593_00515	AATAATTCTTTGAGCATGCT	Meropenem_0.11_T1 - None_0_T1	0.999975	-0.566425	0.4428	mismatch
GO593_00515	GO593_00515	AATAATTCTTTGAGCTTCCT	Meropenem_0.11_T1 - None_0_T1	0.999975	-0.201102	0.2323	mismatch
GO593_00515	GO593_00515	AATAATTCTTTGAGCTTGCG	Meropenem_0.11_T1 - None_0_T1	0.999975	-0.219235	0.1574	mismatch
GO593_00515	GO593_00515	AATAATTCTTTGAGCATGCT	Meropenem_0.11_T2 - None_0_T2	0.418006	-2.23765	0.4428	mismatch
GO593_00515	GO593_00515	AATAATTCTTTGAGCTTCCT	Meropenem_0.11_T2 - None_0_T2	0.0535386	-0.85995	0.2323	mismatch
GO593_00515	GO593_00515	AATAATTCTTTGAGCTTGCG	Meropenem_0.11_T2 - None_0_T2	0.838766	0.335577	0.1574	mismatch
GO593_00515	GO593_00515	AATAATTCTTTGAGCATGCT	Meropenem_0.17_T1 - None_0_T1	0.99914	-0.357139	0.4428	mismatch
GO593_00515	GO593_00515	AATAATTCTTTGAGCTTCCT	Meropenem_0.17_T1 - None_0_T1	0.99914	-0.153003	0.2323	mismatch
GO593_00515	GO593_00515	AATAATTCTTTGAGCTTGCG	Meropenem_0.17_T1 - None_0_T1	0.99914	-0.202715	0.1574	mismatch
GO593_00515	GO593_00515	AATAATTCTTTGAGCATGCT	Meropenem_0.17_T2 - None_0_T2	0.386223	1.38	0.4428	mismatch
GO593_00515	GO593_00515	AATAATTCTTTGAGCTTCCT	Meropenem_0.17_T2 - None_0_T2	0.00019425	-1.8142	0.2323	mismatch
GO593_00515	GO593_00515	AATAATTCTTTGAGCTTGCG	Meropenem_0.17_T2 - None_0_T2	0.47158	-1.16424	0.1574	mismatch
GO593_00515	GO593_00515	GGATTTTCTCATTTATATCA	None_0_T1 - None_0_T0	0.99995	-0.251334		perfect
GO593_00515	GO593_00515	GGATTTTCTCATTTATATCA	None_0_T2 - None_0_T0	0.00444936	-1.6472		perfect
GO593_00515	GO593_00515	GGATTTTCTCATTTATATCA	Colistin_0.44_T1 - None_0_T1	0.85987	-0.26935		perfect
GO593_00515	GO593_00515	GGATTTTCTCATTTATATCA	Colistin_0.44_T2 - None_0_T2	0.965758	-0.0981226		perfect
GO593_00515	GO593_00515	GGATTTTCTCATTTATATCA	Rifampicin_0.34_T1 - None_0_T1	0.999975	-0.139845		perfect
GO593_00515	GO593_00515	GGATTTTCTCATTTATATCA	Rifampicin_0.34_T2 - None_0_T2	1.91817e-08	-4.32787		perfect
GO593_00515	GO593_00515	GGATTTTCTCATTTATATCA	Imipenem_0.06_T1 - None_0_T1	0.999823	-0.0995726		perfect
GO593_00515	GO593_00515	GGATTTTCTCATTTATATCA	Imipenem_0.06_T2 - None_0_T2	0.916224	-0.158323		perfect
GO593_00515	GO593_00515	GGATTTTCTCATTTATATCA	Imipenem_0.09_T1 - None_0_T1	0.999806	0.00194337		perfect
GO593_00515	GO593_00515	GGATTTTCTCATTTATATCA	Imipenem_0.09_T2 - None_0_T2	0.718082	-0.269855		perfect
GO593_00515	GO593_00515	GGATTTTCTCATTTATATCA	Meropenem_0.11_T1 - None_0_T1	0.999975	-0.199516		perfect
GO593_00515	GO593_00515	GGATTTTCTCATTTATATCA	Meropenem_0.11_T2 - None_0_T2	0.0489892	-0.892279		perfect
GO593_00515	GO593_00515	GGATTTTCTCATTTATATCA	Meropenem_0.17_T1 - None_0_T1	0.99914	-0.172476		perfect
GO593_00515	GO593_00515	GGATTTTCTCATTTATATCA	Meropenem_0.17_T2 - None_0_T2	0.000269701	-1.77988		perfect
GO593_00515	GO593_00515	GGATTTTCTCATTTATATAA	None_0_T1 - None_0_T0	0.99995	0.0774822	0.0695	mismatch
GO593_00515	GO593_00515	GGATTTTCTCATTTATATCC	None_0_T1 - None_0_T0	0.99995	-0.0774685	0.1119	mismatch
GO593_00515	GO593_00515	GGATTTTCTTATTTATATCA	None_0_T1 - None_0_T0	0.99995	0.00378222	0.6884	mismatch
GO593_00515	GO593_00515	GGATTTTCTCATTTATATAA	None_0_T2 - None_0_T0	0.203837	0.0573609	0.0695	mismatch
GO593_00515	GO593_00515	GGATTTTCTCATTTATATCC	None_0_T2 - None_0_T0	0.805839	-0.162479	0.1119	mismatch
GO593_00515	GO593_00515	GGATTTTCTTATTTATATCA	None_0_T2 - None_0_T0	0.172838	0.14618	0.6884	mismatch
GO593_00515	GO593_00515	GGATTTTCTCATTTATATAA	Colistin_0.44_T1 - None_0_T1	0.95816	-0.115941	0.0695	mismatch
GO593_00515	GO593_00515	GGATTTTCTCATTTATATCC	Colistin_0.44_T1 - None_0_T1	0.888537	0.0659626	0.1119	mismatch
GO593_00515	GO593_00515	GGATTTTCTTATTTATATCA	Colistin_0.44_T1 - None_0_T1	0.781179	-0.227216	0.6884	mismatch
GO593_00515	GO593_00515	GGATTTTCTCATTTATATAA	Colistin_0.44_T2 - None_0_T2	0.665511	-0.215472	0.0695	mismatch
GO593_00515	GO593_00515	GGATTTTCTCATTTATATCC	Colistin_0.44_T2 - None_0_T2	0.186655	0.306017	0.1119	mismatch
GO593_00515	GO593_00515	GGATTTTCTTATTTATATCA	Colistin_0.44_T2 - None_0_T2	0.384839	-0.330152	0.6884	mismatch
GO593_00515	GO593_00515	GGATTTTCTCATTTATATAA	Rifampicin_0.34_T1 - None_0_T1	0.999975	0.173622	0.0695	mismatch
GO593_00515	GO593_00515	GGATTTTCTCATTTATATCC	Rifampicin_0.34_T1 - None_0_T1	0.999975	0.0583792	0.1119	mismatch
GO593_00515	GO593_00515	GGATTTTCTTATTTATATCA	Rifampicin_0.34_T1 - None_0_T1	0.999975	-0.0571315	0.6884	mismatch
GO593_00515	GO593_00515	GGATTTTCTCATTTATATAA	Rifampicin_0.34_T2 - None_0_T2	0.124842	-0.341877	0.0695	mismatch
GO593_00515	GO593_00515	GGATTTTCTCATTTATATCC	Rifampicin_0.34_T2 - None_0_T2	0.19071	0.348489	0.1119	mismatch
GO593_00515	GO593_00515	GGATTTTCTTATTTATATCA	Rifampicin_0.34_T2 - None_0_T2	0.0233118	-0.571756	0.6884	mismatch
GO593_00515	GO593_00515	GGATTTTCTCATTTATATAA	Imipenem_0.06_T1 - None_0_T1	0.990577	0.0946407	0.0695	mismatch
GO593_00515	GO593_00515	GGATTTTCTCATTTATATCC	Imipenem_0.06_T1 - None_0_T1	0.999823	0.0672051	0.1119	mismatch
GO593_00515	GO593_00515	GGATTTTCTTATTTATATCA	Imipenem_0.06_T1 - None_0_T1	0.196762	0.397968	0.6884	mismatch
GO593_00515	GO593_00515	GGATTTTCTCATTTATATAA	Imipenem_0.06_T2 - None_0_T2	0.22588	0.222703	0.0695	mismatch
GO593_00515	GO593_00515	GGATTTTCTCATTTATATCC	Imipenem_0.06_T2 - None_0_T2	0.900088	0.0503532	0.1119	mismatch
GO593_00515	GO593_00515	GGATTTTCTTATTTATATCA	Imipenem_0.06_T2 - None_0_T2	3.53477e-05	1.16806	0.6884	mismatch
GO593_00515	GO593_00515	GGATTTTCTCATTTATATAA	Imipenem_0.09_T1 - None_0_T1	0.999806	0.00554581	0.0695	mismatch
GO593_00515	GO593_00515	GGATTTTCTCATTTATATCC	Imipenem_0.09_T1 - None_0_T1	0.999806	0.025933	0.1119	mismatch
GO593_00515	GO593_00515	GGATTTTCTTATTTATATCA	Imipenem_0.09_T1 - None_0_T1	0.00629889	0.723623	0.6884	mismatch
GO593_00515	GO593_00515	GGATTTTCTCATTTATATAA	Imipenem_0.09_T2 - None_0_T2	0.581063	0.0810261	0.0695	mismatch
GO593_00515	GO593_00515	GGATTTTCTCATTTATATCC	Imipenem_0.09_T2 - None_0_T2	0.943209	-0.0126853	0.1119	mismatch
GO593_00515	GO593_00515	GGATTTTCTTATTTATATCA	Imipenem_0.09_T2 - None_0_T2	4.40762e-08	1.99904	0.6884	mismatch
GO593_00515	GO593_00515	GGATTTTCTCATTTATATAA	Meropenem_0.11_T1 - None_0_T1	0.999975	0.0143505	0.0695	mismatch
GO593_00515	GO593_00515	GGATTTTCTCATTTATATCC	Meropenem_0.11_T1 - None_0_T1	0.999975	-0.162102	0.1119	mismatch
GO593_00515	GO593_00515	GGATTTTCTTATTTATATCA	Meropenem_0.11_T1 - None_0_T1	0.999975	0.128012	0.6884	mismatch
GO593_00515	GO593_00515	GGATTTTCTCATTTATATAA	Meropenem_0.11_T2 - None_0_T2	0.204445	0.208453	0.0695	mismatch
GO593_00515	GO593_00515	GGATTTTCTCATTTATATCC	Meropenem_0.11_T2 - None_0_T2	0.631734	-0.260872	0.1119	mismatch
GO593_00515	GO593_00515	GGATTTTCTTATTTATATCA	Meropenem_0.11_T2 - None_0_T2	0.000415451	0.880436	0.6884	mismatch
GO593_00515	GO593_00515	GGATTTTCTCATTTATATAA	Meropenem_0.17_T1 - None_0_T1	0.988939	0.160118	0.0695	mismatch
GO593_00515	GO593_00515	GGATTTTCTCATTTATATCC	Meropenem_0.17_T1 - None_0_T1	0.99914	0.0356849	0.1119	mismatch
GO593_00515	GO593_00515	GGATTTTCTTATTTATATCA	Meropenem_0.17_T1 - None_0_T1	0.99914	0.0676005	0.6884	mismatch
GO593_00515	GO593_00515	GGATTTTCTCATTTATATAA	Meropenem_0.17_T2 - None_0_T2	0.00422801	0.486387	0.0695	mismatch
GO593_00515	GO593_00515	GGATTTTCTCATTTATATCC	Meropenem_0.17_T2 - None_0_T2	0.843634	-0.0157342	0.1119	mismatch
GO593_00515	GO593_00515	GGATTTTCTTATTTATATCA	Meropenem_0.17_T2 - None_0_T2	0.000249094	0.865273	0.6884	mismatch
GO593_00515	GO593_00515	TAAGCTTCATAACTTCAGTT	None_0_T1 - None_0_T0	7.90968e-05	-3.00849		perfect
GO593_00515	GO593_00515	TAAGCTTCATAACTTCAGTT	None_0_T2 - None_0_T0	1.95372e-10	-13.5544		perfect
GO593_00515	GO593_00515	TAAGCTTCATAACTTCAGTT	Colistin_0.44_T1 - None_0_T1	0.000129898	-2.24502		perfect
GO593_00515	GO593_00515	TAAGCTTCATAACTTCAGTT	Colistin_0.44_T2 - None_0_T2	1	-0.120833		perfect
GO593_00515	GO593_00515	TAAGCTTCATAACTTCAGTT	Rifampicin_0.34_T1 - None_0_T1	0.999975	0.357402		perfect
GO593_00515	GO593_00515	TAAGCTTCATAACTTCAGTT	Rifampicin_0.34_T2 - None_0_T2	0.00950338	4.47539		perfect
GO593_00515	GO593_00515	TAAGCTTCATAACTTCAGTT	Imipenem_0.06_T1 - None_0_T1	0.169618	-0.82989		perfect
GO593_00515	GO593_00515	TAAGCTTCATAACTTCAGTT	Imipenem_0.06_T2 - None_0_T2	0.0102887	4.60221		perfect
GO593_00515	GO593_00515	TAAGCTTCATAACTTCAGTT	Imipenem_0.09_T1 - None_0_T1	0.250546	-0.650437		perfect
GO593_00515	GO593_00515	TAAGCTTCATAACTTCAGTT	Imipenem_0.09_T2 - None_0_T2	1	-0.05921		perfect
GO593_00515	GO593_00515	TAAGCTTCATAACTTCAGTT	Meropenem_0.11_T1 - None_0_T1	0.746357	-0.665314		perfect
GO593_00515	GO593_00515	TAAGCTTCATAACTTCAGTT	Meropenem_0.11_T2 - None_0_T2	0.0975751	3.50371		perfect
GO593_00515	GO593_00515	TAAGCTTCATAACTTCAGTT	Meropenem_0.17_T1 - None_0_T1	0.99914	-0.301185		perfect
GO593_00515	GO593_00515	TAAGCTTCATAACTTCAGTT	Meropenem_0.17_T2 - None_0_T2	1	-0.0930424		perfect
GO593_00515	GO593_00515	TAAGCTTCATAACTTCATTT	None_0_T1 - None_0_T0	0.99995	0.0530542	0.2871	mismatch
GO593_00515	GO593_00515	TAAGCTTTATAACTTCAGTT	None_0_T1 - None_0_T0	0.00331716	-1.98224	0.8638	mismatch
GO593_00515	GO593_00515	TAAGCTTCATAACTTCATTT	None_0_T2 - None_0_T0	0.424854	-0.0358196	0.2871	mismatch
GO593_00515	GO593_00515	TAAGCTTTATAACTTCAGTT	None_0_T2 - None_0_T0	5.15323e-11	-14.2195	0.8638	mismatch
GO593_00515	GO593_00515	TAAGCTTCATAACTTCATTT	Colistin_0.44_T1 - None_0_T1	0.781901	-0.218852	0.2871	mismatch
GO593_00515	GO593_00515	TAAGCTTTATAACTTCAGTT	Colistin_0.44_T1 - None_0_T1	0.00108413	-1.82768	0.8638	mismatch
GO593_00515	GO593_00515	TAAGCTTCATAACTTCATTT	Colistin_0.44_T2 - None_0_T2	0.249167	-0.37743	0.2871	mismatch
GO593_00515	GO593_00515	TAAGCTTTATAACTTCAGTT	Colistin_0.44_T2 - None_0_T2	0.00764691	4.92697	0.8638	mismatch
GO593_00515	GO593_00515	TAAGCTTCATAACTTCATTT	Rifampicin_0.34_T1 - None_0_T1	0.999975	0.0616205	0.2871	mismatch
GO593_00515	GO593_00515	TAAGCTTTATAACTTCAGTT	Rifampicin_0.34_T1 - None_0_T1	0.999975	-0.274272	0.8638	mismatch
GO593_00515	GO593_00515	TAAGCTTCATAACTTCATTT	Rifampicin_0.34_T2 - None_0_T2	0.000370766	0.805224	0.2871	mismatch
GO593_00515	GO593_00515	TAAGCTTTATAACTTCAGTT	Rifampicin_0.34_T2 - None_0_T2	0.282305	2.39746	0.8638	mismatch
GO593_00515	GO593_00515	TAAGCTTCATAACTTCATTT	Imipenem_0.06_T1 - None_0_T1	0.999823	0.033467	0.2871	mismatch
GO593_00515	GO593_00515	TAAGCTTTATAACTTCAGTT	Imipenem_0.06_T1 - None_0_T1	0.519105	-0.598156	0.8638	mismatch
GO593_00515	GO593_00515	TAAGCTTCATAACTTCATTT	Imipenem_0.06_T2 - None_0_T2	0.884894	0.0256648	0.2871	mismatch
GO593_00515	GO593_00515	TAAGCTTTATAACTTCAGTT	Imipenem_0.06_T2 - None_0_T2	0.123407	3.65741	0.8638	mismatch
GO593_00515	GO593_00515	TAAGCTTCATAACTTCATTT	Imipenem_0.09_T1 - None_0_T1	0.832359	0.11726	0.2871	mismatch
GO593_00515	GO593_00515	TAAGCTTTATAACTTCAGTT	Imipenem_0.09_T1 - None_0_T1	0.500849	-0.53691	0.8638	mismatch
GO593_00515	GO593_00515	TAAGCTTCATAACTTCATTT	Imipenem_0.09_T2 - None_0_T2	0.684205	0.0682701	0.2871	mismatch
GO593_00515	GO593_00515	TAAGCTTTATAACTTCAGTT	Imipenem_0.09_T2 - None_0_T2	0.145181	3.53032	0.8638	mismatch
GO593_00515	GO593_00515	TAAGCTTCATAACTTCATTT	Meropenem_0.11_T1 - None_0_T1	0.999975	-0.00482217	0.2871	mismatch
GO593_00515	GO593_00515	TAAGCTTTATAACTTCAGTT	Meropenem_0.11_T1 - None_0_T1	0.999975	-0.510472	0.8638	mismatch
GO593_00515	GO593_00515	TAAGCTTCATAACTTCATTT	Meropenem_0.11_T2 - None_0_T2	0.979632	-0.0513044	0.2871	mismatch
GO593_00515	GO593_00515	TAAGCTTTATAACTTCAGTT	Meropenem_0.11_T2 - None_0_T2	0.0455669	4.19113	0.8638	mismatch
GO593_00515	GO593_00515	TAAGCTTCATAACTTCATTT	Meropenem_0.17_T1 - None_0_T1	0.99914	0.0072098	0.2871	mismatch
GO593_00515	GO593_00515	TAAGCTTTATAACTTCAGTT	Meropenem_0.17_T1 - None_0_T1	0.99914	-0.105328	0.8638	mismatch
GO593_00515	GO593_00515	TAAGCTTCATAACTTCATTT	Meropenem_0.17_T2 - None_0_T2	0.631717	0.0248392	0.2871	mismatch
GO593_00515	GO593_00515	TAAGCTTTATAACTTCAGTT	Meropenem_0.17_T2 - None_0_T2	0.171865	3.02969	0.8638	mismatch
GO593_00865	tsf	CGATTTTCGCACGACGAACT	None_0_T1 - None_0_T0	0.99995	0.172987		perfect
GO593_00865	tsf	CGATTTTCGCACGACGAACT	None_0_T2 - None_0_T0	0.440642	-0.0307728		perfect
GO593_00865	tsf	CGATTTTCGCACGACGAACT	Colistin_0.44_T1 - None_0_T1	0.800322	-0.219045		perfect
GO593_00865	tsf	CGATTTTCGCACGACGAACT	Colistin_0.44_T2 - None_0_T2	0.00102603	-0.940096		perfect
GO593_00865	tsf	CGATTTTCGCACGACGAACT	Rifampicin_0.34_T1 - None_0_T1	0.348473	-0.458827		perfect
GO593_00865	tsf	CGATTTTCGCACGACGAACT	Rifampicin_0.34_T2 - None_0_T2	2.88031e-06	-1.49584		perfect
GO593_00865	tsf	CGATTTTCGCACGACGAACT	Imipenem_0.06_T1 - None_0_T1	0.999823	-0.038731		perfect
GO593_00865	tsf	CGATTTTCGCACGACGAACT	Imipenem_0.06_T2 - None_0_T2	0.122963	0.346194		perfect
GO593_00865	tsf	CGATTTTCGCACGACGAACT	Imipenem_0.09_T1 - None_0_T1	0.999806	0.0336401		perfect
GO593_00865	tsf	CGATTTTCGCACGACGAACT	Imipenem_0.09_T2 - None_0_T2	0.0181577	0.512908		perfect
GO593_00865	tsf	CGATTTTCGCACGACGAACT	Meropenem_0.11_T1 - None_0_T1	0.999975	0.0622183		perfect
GO593_00865	tsf	CGATTTTCGCACGACGAACT	Meropenem_0.11_T2 - None_0_T2	0.00746786	0.604155		perfect
GO593_00865	tsf	CGATTTTCGCACGACGAACT	Meropenem_0.17_T1 - None_0_T1	0.99914	0.0263435		perfect
GO593_00865	tsf	CGATTTTCGCACGACGAACT	Meropenem_0.17_T2 - None_0_T2	0.00237407	0.654786		perfect
GO593_00865	tsf	GGATTTTCGCACGACGAACT	None_0_T1 - None_0_T0	0.99995	0.0716421	1.0742	mismatch
GO593_00865	tsf	GGATTTTCGCACGACGAACT	None_0_T2 - None_0_T0	0.648014	-0.0246584	1.0742	mismatch
GO593_00865	tsf	GGATTTTCGCACGACGAACT	Colistin_0.44_T1 - None_0_T1	0.89934	0.0953545	1.0742	mismatch
GO593_00865	tsf	GGATTTTCGCACGACGAACT	Colistin_0.44_T2 - None_0_T2	0.209713	-0.642323	1.0742	mismatch
GO593_00865	tsf	GGATTTTCGCACGACGAACT	Rifampicin_0.34_T1 - None_0_T1	0.999975	-0.255713	1.0742	mismatch
GO593_00865	tsf	GGATTTTCGCACGACGAACT	Rifampicin_0.34_T2 - None_0_T2	0.000115792	-1.9363	1.0742	mismatch
GO593_00865	tsf	GGATTTTCGCACGACGAACT	Imipenem_0.06_T1 - None_0_T1	0.999823	0.212635	1.0742	mismatch
GO593_00865	tsf	GGATTTTCGCACGACGAACT	Imipenem_0.06_T2 - None_0_T2	0.398877	0.394245	1.0742	mismatch
GO593_00865	tsf	GGATTTTCGCACGACGAACT	Imipenem_0.09_T1 - None_0_T1	0.738746	0.30025	1.0742	mismatch
GO593_00865	tsf	GGATTTTCGCACGACGAACT	Imipenem_0.09_T2 - None_0_T2	0.0619454	0.744322	1.0742	mismatch
GO593_00865	tsf	GGATTTTCGCACGACGAACT	Meropenem_0.11_T1 - None_0_T1	0.999975	0.0941678	1.0742	mismatch
GO593_00865	tsf	GGATTTTCGCACGACGAACT	Meropenem_0.11_T2 - None_0_T2	0.449117	0.309761	1.0742	mismatch
GO593_00865	tsf	GGATTTTCGCACGACGAACT	Meropenem_0.17_T1 - None_0_T1	0.99914	-0.0190307	1.0742	mismatch
GO593_00865	tsf	GGATTTTCGCACGACGAACT	Meropenem_0.17_T2 - None_0_T2	0.442961	0.242035	1.0742	mismatch
GO593_00865	tsf	TACGAGCTTCTTCAACTGAT	None_0_T1 - None_0_T0	0.99995	-0.0940101		perfect
GO593_00865	tsf	TACGAGCTTCTTCAACTGAT	None_0_T2 - None_0_T0	0.000844093	-3.70256		perfect
GO593_00865	tsf	TACGAGCTTCTTCAACTGAT	Colistin_0.44_T1 - None_0_T1	0.327868	-1.1631		perfect
[truncated: 91,347 more rows]

## Sheet: Results - Genes
locus tag	AB19606 locus tag
unique name	Unique name used to identify genomic feature
condition	Difference between two experimental conditions
median LFC	Gene-level median log2 fold change adjusted such that controls are 0
Stouffer's p-value	Stouffer's p-value for each gene calculated using the false discovery rate as reported by edgeR
locus tag	unique name	condition	median LFC	Stouffer's p-value
GO593_00115	tsaD	None_0_T1 - None_0_T0	-0.0841487	1
GO593_00115	tsaD	None_0_T2 - None_0_T0	-0.974797	4.06593e-07
GO593_00115	tsaD	Colistin_0.44_T1 - None_0_T1	-0.148196	0.835581
GO593_00115	tsaD	Colistin_0.44_T2 - None_0_T2	-0.462387	0.0818814
GO593_00115	tsaD	Rifampicin_0.34_T1 - None_0_T1	0.0133625	1
GO593_00115	tsaD	Rifampicin_0.34_T2 - None_0_T2	-0.525032	9.32144e-06
GO593_00115	tsaD	Imipenem_0.06_T1 - None_0_T1	0.0632715	0.999992
GO593_00115	tsaD	Imipenem_0.06_T2 - None_0_T2	0.0361039	0.37667
GO593_00115	tsaD	Imipenem_0.09_T1 - None_0_T1	0.0432324	0.999851
GO593_00115	tsaD	Imipenem_0.09_T2 - None_0_T2	0.0300198	0.17254
GO593_00115	tsaD	Meropenem_0.11_T1 - None_0_T1	-0.0532764	1
GO593_00115	tsaD	Meropenem_0.11_T2 - None_0_T2	-0.0345533	0.14409
GO593_00115	tsaD	Meropenem_0.17_T1 - None_0_T1	-0.0289304	1
GO593_00115	tsaD	Meropenem_0.17_T2 - None_0_T2	-0.112886	0.00120932
GO593_00120	rpsU	None_0_T1 - None_0_T0	-0.364283	0.998025
GO593_00120	rpsU	None_0_T2 - None_0_T0	-1.60177	2.77495e-13
GO593_00120	rpsU	Colistin_0.44_T1 - None_0_T1	-0.131728	0.996636
GO593_00120	rpsU	Colistin_0.44_T2 - None_0_T2	-0.235516	0.626543
GO593_00120	rpsU	Rifampicin_0.34_T1 - None_0_T1	0.118782	1
GO593_00120	rpsU	Rifampicin_0.34_T2 - None_0_T2	0.617916	3.41475e-07
GO593_00120	rpsU	Imipenem_0.06_T1 - None_0_T1	-0.226817	0.999902
GO593_00120	rpsU	Imipenem_0.06_T2 - None_0_T2	-0.599645	0.0632695
GO593_00120	rpsU	Imipenem_0.09_T1 - None_0_T1	-0.433216	0.23453
GO593_00120	rpsU	Imipenem_0.09_T2 - None_0_T2	-0.999606	4.41416e-07
GO593_00120	rpsU	Meropenem_0.11_T1 - None_0_T1	0.135033	1
GO593_00120	rpsU	Meropenem_0.11_T2 - None_0_T2	0.131372	0.232287
GO593_00120	rpsU	Meropenem_0.17_T1 - None_0_T1	0.0929561	1
GO593_00120	rpsU	Meropenem_0.17_T2 - None_0_T2	-0.352998	0.100877
GO593_00140	GO593_00140	None_0_T1 - None_0_T0	-0.409229	0.994587
GO593_00140	GO593_00140	None_0_T2 - None_0_T0	-3.02696	1.40179e-14
GO593_00140	GO593_00140	Colistin_0.44_T1 - None_0_T1	-0.826841	0.000386356
GO593_00140	GO593_00140	Colistin_0.44_T2 - None_0_T2	-1.55278	4.39156e-06
GO593_00140	GO593_00140	Rifampicin_0.34_T1 - None_0_T1	0.0983147	1
GO593_00140	GO593_00140	Rifampicin_0.34_T2 - None_0_T2	0.00895963	0.000276174
GO593_00140	GO593_00140	Imipenem_0.06_T1 - None_0_T1	-0.160983	0.999997
GO593_00140	GO593_00140	Imipenem_0.06_T2 - None_0_T2	-0.744149	0.022868
GO593_00140	GO593_00140	Imipenem_0.09_T1 - None_0_T1	-0.144685	0.989418
GO593_00140	GO593_00140	Imipenem_0.09_T2 - None_0_T2	-0.759995	0.0590666
GO593_00140	GO593_00140	Meropenem_0.11_T1 - None_0_T1	-0.0302858	1
GO593_00140	GO593_00140	Meropenem_0.11_T2 - None_0_T2	-0.805122	0.00568853
GO593_00140	GO593_00140	Meropenem_0.17_T1 - None_0_T1	-0.086708	1
GO593_00140	GO593_00140	Meropenem_0.17_T2 - None_0_T2	-2.48139	6.20012e-08
GO593_00180	gpsA	None_0_T1 - None_0_T0	-0.18038	1
GO593_00180	gpsA	None_0_T2 - None_0_T0	-3.00796	2.79319e-10
GO593_00180	gpsA	Colistin_0.44_T1 - None_0_T1	-0.36096	0.236825
GO593_00180	gpsA	Colistin_0.44_T2 - None_0_T2	0.563246	4.86631e-07
GO593_00180	gpsA	Rifampicin_0.34_T1 - None_0_T1	0.132485	1
GO593_00180	gpsA	Rifampicin_0.34_T2 - None_0_T2	2.22417	2.24455e-27
GO593_00180	gpsA	Imipenem_0.06_T1 - None_0_T1	-0.0987065	1
GO593_00180	gpsA	Imipenem_0.06_T2 - None_0_T2	-0.0404951	0.988467
GO593_00180	gpsA	Imipenem_0.09_T1 - None_0_T1	-0.199279	0.994701
GO593_00180	gpsA	Imipenem_0.09_T2 - None_0_T2	-0.127151	0.589339
GO593_00180	gpsA	Meropenem_0.11_T1 - None_0_T1	-0.080876	1
GO593_00180	gpsA	Meropenem_0.11_T2 - None_0_T2	-0.0224276	0.147023
GO593_00180	gpsA	Meropenem_0.17_T1 - None_0_T1	-0.0651775	1
GO593_00180	gpsA	Meropenem_0.17_T2 - None_0_T2	-0.643116	0.166038
GO593_00210	rpoH	None_0_T1 - None_0_T0	-0.0711844	1
GO593_00210	rpoH	None_0_T2 - None_0_T0	-0.83334	0.00372062
GO593_00210	rpoH	Colistin_0.44_T1 - None_0_T1	0.11634	0.989988
GO593_00210	rpoH	Colistin_0.44_T2 - None_0_T2	0.826669	4.17419e-08
GO593_00210	rpoH	Rifampicin_0.34_T1 - None_0_T1	0.0920977	1
GO593_00210	rpoH	Rifampicin_0.34_T2 - None_0_T2	-0.249211	0.0128705
GO593_00210	rpoH	Imipenem_0.06_T1 - None_0_T1	-0.609308	0.0828764
GO593_00210	rpoH	Imipenem_0.06_T2 - None_0_T2	-1.94129	2.29847e-16
GO593_00210	rpoH	Imipenem_0.09_T1 - None_0_T1	-1.03015	1.42224e-05
GO593_00210	rpoH	Imipenem_0.09_T2 - None_0_T2	-2.25774	4.73536e-21
GO593_00210	rpoH	Meropenem_0.11_T1 - None_0_T1	-0.0422552	1
GO593_00210	rpoH	Meropenem_0.11_T2 - None_0_T2	-1.47204	1.47864e-14
GO593_00210	rpoH	Meropenem_0.17_T1 - None_0_T1	-0.516241	0.845016
GO593_00210	rpoH	Meropenem_0.17_T2 - None_0_T2	-2.34363	3.99167e-20
GO593_00260	aroA	None_0_T1 - None_0_T0	-0.228884	1
GO593_00260	aroA	None_0_T2 - None_0_T0	-1.71763	2.75162e-05
GO593_00260	aroA	Colistin_0.44_T1 - None_0_T1	-0.328171	0.307399
GO593_00260	aroA	Colistin_0.44_T2 - None_0_T2	-0.533092	0.000262422
GO593_00260	aroA	Rifampicin_0.34_T1 - None_0_T1	0.278928	1
GO593_00260	aroA	Rifampicin_0.34_T2 - None_0_T2	-0.117271	0.000547007
GO593_00260	aroA	Imipenem_0.06_T1 - None_0_T1	-0.273292	0.999895
GO593_00260	aroA	Imipenem_0.06_T2 - None_0_T2	-0.970634	0.0018498
GO593_00260	aroA	Imipenem_0.09_T1 - None_0_T1	-0.323679	0.991972
GO593_00260	aroA	Imipenem_0.09_T2 - None_0_T2	-1.40517	2.2666e-05
GO593_00260	aroA	Meropenem_0.11_T1 - None_0_T1	-0.0482553	1
GO593_00260	aroA	Meropenem_0.11_T2 - None_0_T2	-1.05556	0.00664353
GO593_00260	aroA	Meropenem_0.17_T1 - None_0_T1	0.0118479	1
GO593_00260	aroA	Meropenem_0.17_T2 - None_0_T2	-0.999014	0.000110096
GO593_00295	ppnK	None_0_T1 - None_0_T0	0.0805394	1
GO593_00295	ppnK	None_0_T2 - None_0_T0	-1.1925	2.00134e-11
GO593_00295	ppnK	Colistin_0.44_T1 - None_0_T1	-0.257841	0.484333
GO593_00295	ppnK	Colistin_0.44_T2 - None_0_T2	-0.99093	2.4606e-07
GO593_00295	ppnK	Rifampicin_0.34_T1 - None_0_T1	-0.0187036	1
GO593_00295	ppnK	Rifampicin_0.34_T2 - None_0_T2	1.87042	8.3933e-17
GO593_00295	ppnK	Imipenem_0.06_T1 - None_0_T1	-0.394776	0.766508
GO593_00295	ppnK	Imipenem_0.06_T2 - None_0_T2	-1.12407	0.000128665
GO593_00295	ppnK	Imipenem_0.09_T1 - None_0_T1	-0.45286	0.492761
GO593_00295	ppnK	Imipenem_0.09_T2 - None_0_T2	-1.82151	4.35521e-09
GO593_00295	ppnK	Meropenem_0.11_T1 - None_0_T1	-0.288761	0.999932
GO593_00295	ppnK	Meropenem_0.11_T2 - None_0_T2	-1.47695	1.04064e-08
GO593_00295	ppnK	Meropenem_0.17_T1 - None_0_T1	-0.456927	0.620438
GO593_00295	ppnK	Meropenem_0.17_T2 - None_0_T2	-2.55729	1
GO593_00350	fpr	None_0_T1 - None_0_T0	-0.303444	0.999999
GO593_00350	fpr	None_0_T2 - None_0_T0	-2.17276	2.02389e-10
GO593_00350	fpr	Colistin_0.44_T1 - None_0_T1	-0.498232	0.43385
GO593_00350	fpr	Colistin_0.44_T2 - None_0_T2	-0.358514	0.0981858
GO593_00350	fpr	Rifampicin_0.34_T1 - None_0_T1	0.178836	1
GO593_00350	fpr	Rifampicin_0.34_T2 - None_0_T2	0.0320993	0.0903953
GO593_00350	fpr	Imipenem_0.06_T1 - None_0_T1	-0.321593	0.999975
GO593_00350	fpr	Imipenem_0.06_T2 - None_0_T2	-0.945927	0.00149944
GO593_00350	fpr	Imipenem_0.09_T1 - None_0_T1	-0.488153	0.678389
GO593_00350	fpr	Imipenem_0.09_T2 - None_0_T2	-1.28429	7.70374e-08
GO593_00350	fpr	Meropenem_0.11_T1 - None_0_T1	-0.124405	1
GO593_00350	fpr	Meropenem_0.11_T2 - None_0_T2	-1.30082	2.85877e-06
GO593_00350	fpr	Meropenem_0.17_T1 - None_0_T1	-0.0388958	1
GO593_00350	fpr	Meropenem_0.17_T2 - None_0_T2	-1.4132	5.27792e-08
GO593_00420	glyA	None_0_T1 - None_0_T0	-0.101748	1
GO593_00420	glyA	None_0_T2 - None_0_T0	-0.144105	2.63761e-05
GO593_00420	glyA	Colistin_0.44_T1 - None_0_T1	0.110083	0.00404092
GO593_00420	glyA	Colistin_0.44_T2 - None_0_T2	0.518803	7.43605e-18
GO593_00420	glyA	Rifampicin_0.34_T1 - None_0_T1	0.0574821	1
GO593_00420	glyA	Rifampicin_0.34_T2 - None_0_T2	-0.424434	1.16635e-09
GO593_00420	glyA	Imipenem_0.06_T1 - None_0_T1	-0.0324731	0.999922
GO593_00420	glyA	Imipenem_0.06_T2 - None_0_T2	-0.0290489	0.111405
GO593_00420	glyA	Imipenem_0.09_T1 - None_0_T1	0.0139022	0.849613
GO593_00420	glyA	Imipenem_0.09_T2 - None_0_T2	-0.0196105	0.00203198
GO593_00420	glyA	Meropenem_0.11_T1 - None_0_T1	0.0812132	1
GO593_00420	glyA	Meropenem_0.11_T2 - None_0_T2	0.0793103	2.5043e-05
GO593_00420	glyA	Meropenem_0.17_T1 - None_0_T1	0.0379635	0.999996
GO593_00420	glyA	Meropenem_0.17_T2 - None_0_T2	-0.0352553	0.00800003
GO593_00515	GO593_00515	None_0_T1 - None_0_T0	-4.00623	1.37084e-05
GO593_00515	GO593_00515	None_0_T2 - None_0_T0	-13.0894	2.21434e-25
GO593_00515	GO593_00515	Colistin_0.44_T1 - None_0_T1	-2.33968	1.22549e-05
GO593_00515	GO593_00515	Colistin_0.44_T2 - None_0_T2	-1.20923	1
GO593_00515	GO593_00515	Rifampicin_0.34_T1 - None_0_T1	0.489169	0.999976
GO593_00515	GO593_00515	Rifampicin_0.34_T2 - None_0_T2	-0.105711	5.98235e-06
GO593_00515	GO593_00515	Imipenem_0.06_T1 - None_0_T1	-0.464732	0.677557
GO593_00515	GO593_00515	Imipenem_0.06_T2 - None_0_T2	-0.0297131	0.756835
GO593_00515	GO593_00515	Imipenem_0.09_T1 - None_0_T1	-0.324247	0.912086
GO593_00515	GO593_00515	Imipenem_0.09_T2 - None_0_T2	0.89241	1
GO593_00515	GO593_00515	Meropenem_0.11_T1 - None_0_T1	-0.432415	1
GO593_00515	GO593_00515	Meropenem_0.11_T2 - None_0_T2	-1.56494	0.0656237
GO593_00515	GO593_00515	Meropenem_0.17_T1 - None_0_T1	-0.236831	0.999657
GO593_00515	GO593_00515	Meropenem_0.17_T2 - None_0_T2	-2.02486	1
GO593_00865	tsf	None_0_T1 - None_0_T0	0.0283107	0.999994
GO593_00865	tsf	None_0_T2 - None_0_T0	-1.86667	5.34311e-09
GO593_00865	tsf	Colistin_0.44_T1 - None_0_T1	-0.691072	0.0636555
GO593_00865	tsf	Colistin_0.44_T2 - None_0_T2	-2.05667	1.10618e-14
GO593_00865	tsf	Rifampicin_0.34_T1 - None_0_T1	-0.528691	0.742159
GO593_00865	tsf	Rifampicin_0.34_T2 - None_0_T2	-1.25472	1.08802e-10
GO593_00865	tsf	Imipenem_0.06_T1 - None_0_T1	0.176375	1
GO593_00865	tsf	Imipenem_0.06_T2 - None_0_T2	0.364232	0.104308
GO593_00865	tsf	Imipenem_0.09_T1 - None_0_T1	0.200024	0.987057
GO593_00865	tsf	Imipenem_0.09_T2 - None_0_T2	0.705149	0.000891107
GO593_00865	tsf	Meropenem_0.11_T1 - None_0_T1	0.169354	1
GO593_00865	tsf	Meropenem_0.11_T2 - None_0_T2	0.573309	3.15292e-07
GO593_00865	tsf	Meropenem_0.17_T1 - None_0_T1	0.0727214	1
GO593_00865	tsf	Meropenem_0.17_T2 - None_0_T2	0.671161	9.87363e-09
GO593_00870	rpsB	None_0_T1 - None_0_T0	0.00799096	0.999978
GO593_00870	rpsB	None_0_T2 - None_0_T0	-0.853354	1.99468e-05
GO593_00870	rpsB	Colistin_0.44_T1 - None_0_T1	-0.293985	0.843294
GO593_00870	rpsB	Colistin_0.44_T2 - None_0_T2	-0.733017	0.0268936
GO593_00870	rpsB	Rifampicin_0.34_T1 - None_0_T1	-0.18903	1
GO593_00870	rpsB	Rifampicin_0.34_T2 - None_0_T2	-1.25721	8.38839e-15
GO593_00870	rpsB	Imipenem_0.06_T1 - None_0_T1	0.281229	0.986178
GO593_00870	rpsB	Imipenem_0.06_T2 - None_0_T2	0.327614	0.0202718
GO593_00870	rpsB	Imipenem_0.09_T1 - None_0_T1	0.487533	0.02326
GO593_00870	rpsB	Imipenem_0.09_T2 - None_0_T2	0.622582	1.46641e-06
GO593_00870	rpsB	Meropenem_0.11_T1 - None_0_T1	-0.0609562	1
GO593_00870	rpsB	Meropenem_0.11_T2 - None_0_T2	0.508305	0.00597338
GO593_00870	rpsB	Meropenem_0.17_T1 - None_0_T1	0.016454	1
GO593_00870	rpsB	Meropenem_0.17_T2 - None_0_T2	0.665765	0.000549318
GO593_00945	cca	None_0_T1 - None_0_T0	-0.125845	1
GO593_00945	cca	None_0_T2 - None_0_T0	-1.99906	4.36922e-10
GO593_00945	cca	Colistin_0.44_T1 - None_0_T1	-0.266454	0.349426
GO593_00945	cca	Colistin_0.44_T2 - None_0_T2	-0.665493	0.0261648
GO593_00945	cca	Rifampicin_0.34_T1 - None_0_T1	0.0167369	1
GO593_00945	cca	Rifampicin_0.34_T2 - None_0_T2	0.52696	0.00379808
GO593_00945	cca	Imipenem_0.06_T1 - None_0_T1	-0.0814697	1
GO593_00945	cca	Imipenem_0.06_T2 - None_0_T2	-0.290002	0.821692
GO593_00945	cca	Imipenem_0.09_T1 - None_0_T1	-0.0534298	1
GO593_00945	cca	Imipenem_0.09_T2 - None_0_T2	-0.409227	0.838891
GO593_00945	cca	Meropenem_0.11_T1 - None_0_T1	-0.0796374	1
GO593_00945	cca	Meropenem_0.11_T2 - None_0_T2	-0.296012	0.594192
GO593_00945	cca	Meropenem_0.17_T1 - None_0_T1	-0.0200415	1
GO593_00945	cca	Meropenem_0.17_T2 - None_0_T2	-0.245533	0.0120272
GO593_00995	ubiA	None_0_T1 - None_0_T0	-0.374178	0.928657
GO593_00995	ubiA	None_0_T2 - None_0_T0	-1.38675	2.83431e-12
GO593_00995	ubiA	Colistin_0.44_T1 - None_0_T1	-0.411614	0.232529
GO593_00995	ubiA	Colistin_0.44_T2 - None_0_T2	-2.47959	3.4995e-16
GO593_00995	ubiA	Rifampicin_0.34_T1 - None_0_T1	0.199637	0.999954
GO593_00995	ubiA	Rifampicin_0.34_T2 - None_0_T2	0.290377	0.000100146
GO593_00995	ubiA	Imipenem_0.06_T1 - None_0_T1	-0.0525329	1
GO593_00995	ubiA	Imipenem_0.06_T2 - None_0_T2	0.00165903	0.645023
GO593_00995	ubiA	Imipenem_0.09_T1 - None_0_T1	-0.0687096	1
GO593_00995	ubiA	Imipenem_0.09_T2 - None_0_T2	0.0392319	0.115209
GO593_00995	ubiA	Meropenem_0.11_T1 - None_0_T1	-0.062885	1
GO593_00995	ubiA	Meropenem_0.11_T2 - None_0_T2	-0.0240607	0.74578
GO593_00995	ubiA	Meropenem_0.17_T1 - None_0_T1	0.0357579	1
GO593_00995	ubiA	Meropenem_0.17_T2 - None_0_T2	-0.229494	0.113116
GO593_01005	glnA	None_0_T1 - None_0_T0	-0.129497	1
GO593_01005	glnA	None_0_T2 - None_0_T0	-0.321256	0.693565
GO593_01005	glnA	Colistin_0.44_T1 - None_0_T1	-0.0158711	0.999162
GO593_01005	glnA	Colistin_0.44_T2 - None_0_T2	0.117836	0.233613
GO593_01005	glnA	Rifampicin_0.34_T1 - None_0_T1	0.0816182	1
GO593_01005	glnA	Rifampicin_0.34_T2 - None_0_T2	1.07722	7.16031e-13
GO593_01005	glnA	Imipenem_0.06_T1 - None_0_T1	0.136101	0.981713
GO593_01005	glnA	Imipenem_0.06_T2 - None_0_T2	0.350346	0.000608536
GO593_01005	glnA	Imipenem_0.09_T1 - None_0_T1	0.136679	0.88632
GO593_01005	glnA	Imipenem_0.09_T2 - None_0_T2	0.551081	2.50185e-08
GO593_01005	glnA	Meropenem_0.11_T1 - None_0_T1	0.173965	1
GO593_01005	glnA	Meropenem_0.11_T2 - None_0_T2	0.380452	0.000301476
GO593_01005	glnA	Meropenem_0.17_T1 - None_0_T1	0.0703924	0.999999
GO593_01005	glnA	Meropenem_0.17_T2 - None_0_T2	0.38766	0.00029185
GO593_01065	folE	None_0_T1 - None_0_T0	-0.150775	1
GO593_01065	folE	None_0_T2 - None_0_T0	-2.09085	6.17513e-09
GO593_01065	folE	Colistin_0.44_T1 - None_0_T1	-0.85055	0.0020857
GO593_01065	folE	Colistin_0.44_T2 - None_0_T2	-2.80237	2.6604e-18
GO593_01065	folE	Rifampicin_0.34_T1 - None_0_T1	0.0427843	1
GO593_01065	folE	Rifampicin_0.34_T2 - None_0_T2	-1.76426	1.4689e-09
GO593_01065	folE	Imipenem_0.06_T1 - None_0_T1	-0.0761395	1
GO593_01065	folE	Imipenem_0.06_T2 - None_0_T2	-0.436631	0.0340269
GO593_01065	folE	Imipenem_0.09_T1 - None_0_T1	-0.0621682	1
GO593_01065	folE	Imipenem_0.09_T2 - None_0_T2	-1.44853	5.56603e-10
GO593_01065	folE	Meropenem_0.11_T1 - None_0_T1	-0.188467	1
GO593_01065	folE	Meropenem_0.11_T2 - None_0_T2	-1.70214	5.15593e-08
GO593_01065	folE	Meropenem_0.17_T1 - None_0_T1	-0.122511	1
GO593_01065	folE	Meropenem_0.17_T2 - None_0_T2	-2.31185	1.89033e-06
GO593_01090	hemE	None_0_T1 - None_0_T0	-1.52807	0.00751959
GO593_01090	hemE	None_0_T2 - None_0_T0	-4.37275	1.71124e-17
GO593_01090	hemE	Colistin_0.44_T1 - None_0_T1	-1.29325	0.000223997
GO593_01090	hemE	Colistin_0.44_T2 - None_0_T2	-1.44655	9.74059e-09
GO593_01090	hemE	Rifampicin_0.34_T1 - None_0_T1	0.579578	0.897413
GO593_01090	hemE	Rifampicin_0.34_T2 - None_0_T2	-1.42189	3.12359e-08
GO593_01090	hemE	Imipenem_0.06_T1 - None_0_T1	-0.169898	1
GO593_01090	hemE	Imipenem_0.06_T2 - None_0_T2	-1.06892	0.000184175
GO593_01090	hemE	Imipenem_0.09_T1 - None_0_T1	-0.217437	0.999917
GO593_01090	hemE	Imipenem_0.09_T2 - None_0_T2	-1.44912	4.39378e-07
GO593_01090	hemE	Meropenem_0.11_T1 - None_0_T1	0.0830908	1
GO593_01090	hemE	Meropenem_0.11_T2 - None_0_T2	-0.915627	0.0074997
GO593_01090	hemE	Meropenem_0.17_T1 - None_0_T1	0.170773	1
GO593_01090	hemE	Meropenem_0.17_T2 - None_0_T2	-1.40541	3.05884e-07
GO593_01245	efp	None_0_T1 - None_0_T0	0.189279	1
GO593_01245	efp	None_0_T2 - None_0_T0	-0.945312	0.00282356
GO593_01245	efp	Colistin_0.44_T1 - None_0_T1	-0.191604	0.988568
GO593_01245	efp	Colistin_0.44_T2 - None_0_T2	-1.00525	0.00369527
GO593_01245	efp	Rifampicin_0.34_T1 - None_0_T1	-0.278463	0.999997
GO593_01245	efp	Rifampicin_0.34_T2 - None_0_T2	-1.76731	1.00062e-16
GO593_01245	efp	Imipenem_0.06_T1 - None_0_T1	0.027215	1
GO593_01245	efp	Imipenem_0.06_T2 - None_0_T2	0.141949	0.747458
GO593_01245	efp	Imipenem_0.09_T1 - None_0_T1	-0.0340251	1
GO593_01245	efp	Imipenem_0.09_T2 - None_0_T2	-0.158204	0.945517
GO593_01245	efp	Meropenem_0.11_T1 - None_0_T1	-0.01523	1
GO593_01245	efp	Meropenem_0.11_T2 - None_0_T2	0.062188	0.314661
GO593_01245	efp	Meropenem_0.17_T1 - None_0_T1	-0.203377	1
GO593_01245	efp	Meropenem_0.17_T2 - None_0_T2	-0.0350798	0.0535609
GO593_01330	mnmA	None_0_T1 - None_0_T0	-0.106502	1
GO593_01330	mnmA	None_0_T2 - None_0_T0	-0.33521	0.00209915
GO593_01330	mnmA	Colistin_0.44_T1 - None_0_T1	-0.108936	0.996543
GO593_01330	mnmA	Colistin_0.44_T2 - None_0_T2	-0.320503	0.00410198
GO593_01330	mnmA	Rifampicin_0.34_T1 - None_0_T1	0.0987755	1
GO593_01330	mnmA	Rifampicin_0.34_T2 - None_0_T2	-0.39888	1.26403e-05
GO593_01330	mnmA	Imipenem_0.06_T1 - None_0_T1	0.124334	0.9978
GO593_01330	mnmA	Imipenem_0.06_T2 - None_0_T2	0.720666	1.90702e-08
GO593_01330	mnmA	Imipenem_0.09_T1 - None_0_T1	0.172017	0.651557
GO593_01330	mnmA	Imipenem_0.09_T2 - None_0_T2	0.802156	3.89234e-12
GO593_01330	mnmA	Meropenem_0.11_T1 - None_0_T1	0.0811101	1
GO593_01330	mnmA	Meropenem_0.11_T2 - None_0_T2	0.92769	4.82574e-10
GO593_01330	mnmA	Meropenem_0.17_T1 - None_0_T1	0.0606034	0.999997
GO593_01330	mnmA	Meropenem_0.17_T2 - None_0_T2	0.794219	9.05097e-11
GO593_01340	purB	None_0_T1 - None_0_T0	-0.392448	0.997798
GO593_01340	purB	None_0_T2 - None_0_T0	-2.43338	3.39359e-08
GO593_01340	purB	Colistin_0.44_T1 - None_0_T1	-0.799109	0.00571941
GO593_01340	purB	Colistin_0.44_T2 - None_0_T2	-1.44957	9.14012e-08
GO593_01340	purB	Rifampicin_0.34_T1 - None_0_T1	0.153886	1
GO593_01340	purB	Rifampicin_0.34_T2 - None_0_T2	-0.127253	0.00429083
GO593_01340	purB	Imipenem_0.06_T1 - None_0_T1	-0.0410657	0.999999
GO593_01340	purB	Imipenem_0.06_T2 - None_0_T2	-0.0598705	0.704756
GO593_01340	purB	Imipenem_0.09_T1 - None_0_T1	-0.0827916	0.998202
GO593_01340	purB	Imipenem_0.09_T2 - None_0_T2	-0.100521	0.110174
GO593_01340	purB	Meropenem_0.11_T1 - None_0_T1	0.0507656	1
GO593_01340	purB	Meropenem_0.11_T2 - None_0_T2	-0.0533652	0.469533
GO593_01340	purB	Meropenem_0.17_T1 - None_0_T1	0.0546757	0.999997
GO593_01340	purB	Meropenem_0.17_T2 - None_0_T2	-0.537664	0.0277919
GO593_01425	desB	None_0_T1 - None_0_T0	-0.774945	0.373149
GO593_01425	desB	None_0_T2 - None_0_T0	-1.7552	3.75394e-08
GO593_01425	desB	Colistin_0.44_T1 - None_0_T1	-0.273335	0.855188
GO593_01425	desB	Colistin_0.44_T2 - None_0_T2	-2.22513	1.17475e-17
GO593_01425	desB	Rifampicin_0.34_T1 - None_0_T1	-0.0636223	1
GO593_01425	desB	Rifampicin_0.34_T2 - None_0_T2	2.70972	2.22151e-28
GO593_01425	desB	Imipenem_0.06_T1 - None_0_T1	-0.4977	0.775155
GO593_01425	desB	Imipenem_0.06_T2 - None_0_T2	-1.5877	2.30805e-10
GO593_01425	desB	Imipenem_0.09_T1 - None_0_T1	-0.423517	0.39803
GO593_01425	desB	Imipenem_0.09_T2 - None_0_T2	-1.95767	8.59541e-15
GO593_01425	desB	Meropenem_0.11_T1 - None_0_T1	0.168611	1
GO593_01425	desB	Meropenem_0.11_T2 - None_0_T2	-0.00129772	0.0628988
GO593_01425	desB	Meropenem_0.17_T1 - None_0_T1	0.155073	1
GO593_01425	desB	Meropenem_0.17_T2 - None_0_T2	-0.336184	0.219883
GO593_01430	desA	None_0_T1 - None_0_T0	-0.212461	1
GO593_01430	desA	None_0_T2 - None_0_T0	-0.338404	0.329406
GO593_01430	desA	Colistin_0.44_T1 - None_0_T1	0.0120521	0.964631
GO593_01430	desA	Colistin_0.44_T2 - None_0_T2	-0.68921	0.0281488
GO593_01430	desA	Rifampicin_0.34_T1 - None_0_T1	-0.132011	1
GO593_01430	desA	Rifampicin_0.34_T2 - None_0_T2	2.26316	1.0866e-21
GO593_01430	desA	Imipenem_0.06_T1 - None_0_T1	-0.0737614	1
GO593_01430	desA	Imipenem_0.06_T2 - None_0_T2	-0.178699	0.901413
GO593_01430	desA	Imipenem_0.09_T1 - None_0_T1	-0.0599888	1
GO593_01430	desA	Imipenem_0.09_T2 - None_0_T2	-0.278948	0.454604
GO593_01430	desA	Meropenem_0.11_T1 - None_0_T1	0.182362	1
GO593_01430	desA	Meropenem_0.11_T2 - None_0_T2	0.0748469	0.399741
GO593_01430	desA	Meropenem_0.17_T1 - None_0_T1	0.147474	1
GO593_01430	desA	Meropenem_0.17_T2 - None_0_T2	0.0813924	0.166699
GO593_01460	hemL	None_0_T1 - None_0_T0	-0.479265	0.999798
GO593_01460	hemL	None_0_T2 - None_0_T0	-3.17005	7.06303e-28
GO593_01460	hemL	Colistin_0.44_T1 - None_0_T1	-0.865519	1.60912e-05
GO593_01460	hemL	Colistin_0.44_T2 - None_0_T2	-1.02536	5.03186e-07
GO593_01460	hemL	Rifampicin_0.34_T1 - None_0_T1	0.16772	1
GO593_01460	hemL	Rifampicin_0.34_T2 - None_0_T2	-1.23123	7.52163e-11
GO593_01460	hemL	Imipenem_0.06_T1 - None_0_T1	0.0330858	0.999997
GO593_01460	hemL	Imipenem_0.06_T2 - None_0_T2	-0.310385	0.000636983
GO593_01460	hemL	Imipenem_0.09_T1 - None_0_T1	-0.00868206	0.99994
GO593_01460	hemL	Imipenem_0.09_T2 - None_0_T2	-0.3957	8.28978e-05
GO593_01460	hemL	Meropenem_0.11_T1 - None_0_T1	-0.161731	1
GO593_01460	hemL	Meropenem_0.11_T2 - None_0_T2	-1.40739	2.65926e-11
GO593_01460	hemL	Meropenem_0.17_T1 - None_0_T1	-0.062722	0.999999
GO593_01460	hemL	Meropenem_0.17_T2 - None_0_T2	-2.10222	5.56488e-16
GO593_01465	thiE	None_0_T1 - None_0_T0	-0.0503221	1
GO593_01465	thiE	None_0_T2 - None_0_T0	-0.280809	0.970792
GO593_01465	thiE	Colistin_0.44_T1 - None_0_T1	-0.119692	0.958471
GO593_01465	thiE	Colistin_0.44_T2 - None_0_T2	-0.228559	0.0188883
GO593_01465	thiE	Rifampicin_0.34_T1 - None_0_T1	0.0087375	1
GO593_01465	thiE	Rifampicin_0.34_T2 - None_0_T2	-0.181242	0.00281466
GO593_01465	thiE	Imipenem_0.06_T1 - None_0_T1	-0.0550246	1
GO593_01465	thiE	Imipenem_0.06_T2 - None_0_T2	-0.354501	0.50794
GO593_01465	thiE	Imipenem_0.09_T1 - None_0_T1	-0.0826712	1
GO593_01465	thiE	Imipenem_0.09_T2 - None_0_T2	-0.478086	0.16277
GO593_01465	thiE	Meropenem_0.11_T1 - None_0_T1	-0.0053941	1
GO593_01465	thiE	Meropenem_0.11_T2 - None_0_T2	-0.189264	0.565989
GO593_01465	thiE	Meropenem_0.17_T1 - None_0_T1	-0.0910699	1
GO593_01465	thiE	Meropenem_0.17_T2 - None_0_T2	-0.445891	0.00230936
GO593_01635	cgtA	None_0_T1 - None_0_T0	-0.342129	0.999942
GO593_01635	cgtA	None_0_T2 - None_0_T0	-1.51937	2.23023e-12
GO593_01635	cgtA	Colistin_0.44_T1 - None_0_T1	-0.399251	0.176617
GO593_01635	cgtA	Colistin_0.44_T2 - None_0_T2	-1.25716	1.96348e-10
GO593_01635	cgtA	Rifampicin_0.34_T1 - None_0_T1	0.141144	1
GO593_01635	cgtA	Rifampicin_0.34_T2 - None_0_T2	-0.608631	7.56941e-05
GO593_01635	cgtA	Imipenem_0.06_T1 - None_0_T1	0.24859	0.999845
GO593_01635	cgtA	Imipenem_0.06_T2 - None_0_T2	0.979463	5.47178e-07
GO593_01635	cgtA	Imipenem_0.09_T1 - None_0_T1	0.423238	0.0912249
GO593_01635	cgtA	Imipenem_0.09_T2 - None_0_T2	1.54485	1.19417e-10
GO593_01635	cgtA	Meropenem_0.11_T1 - None_0_T1	0.109141	1
GO593_01635	cgtA	Meropenem_0.11_T2 - None_0_T2	0.422434	0.0145129
GO593_01635	cgtA	Meropenem_0.17_T1 - None_0_T1	0.227153	0.999999
GO593_01635	cgtA	Meropenem_0.17_T2 - None_0_T2	0.419375	5.41972e-05
GO593_01650	gap	None_0_T1 - None_0_T0	0.153458	1
GO593_01650	gap	None_0_T2 - None_0_T0	-2.39568	1.52346e-12
GO593_01650	gap	Colistin_0.44_T1 - None_0_T1	-0.570798	0.235832
GO593_01650	gap	Colistin_0.44_T2 - None_0_T2	-0.873667	9.14272e-05
GO593_01650	gap	Rifampicin_0.34_T1 - None_0_T1	-0.113969	1
GO593_01650	gap	Rifampicin_0.34_T2 - None_0_T2	-0.296247	1.25358e-05
GO593_01650	gap	Imipenem_0.06_T1 - None_0_T1	-0.327012	0.912726
GO593_01650	gap	Imipenem_0.06_T2 - None_0_T2	-0.770241	0.00269814
GO593_01650	gap	Imipenem_0.09_T1 - None_0_T1	-0.438918	0.222359
GO593_01650	gap	Imipenem_0.09_T2 - None_0_T2	-1.26133	8.95134e-07
GO593_01650	gap	Meropenem_0.11_T1 - None_0_T1	-0.117218	1
GO593_01650	gap	Meropenem_0.11_T2 - None_0_T2	-0.337643	0.185887
GO593_01650	gap	Meropenem_0.17_T1 - None_0_T1	-0.297206	0.996799
GO593_01650	gap	Meropenem_0.17_T2 - None_0_T2	-0.522829	0.00123204
GO593_01735	pdxJ	None_0_T1 - None_0_T0	-0.273618	0.998692
GO593_01735	pdxJ	None_0_T2 - None_0_T0	-0.730457	3.33203e-07
GO593_01735	pdxJ	Colistin_0.44_T1 - None_0_T1	-0.0720431	0.829454
GO593_01735	pdxJ	Colistin_0.44_T2 - None_0_T2	0.212037	2.42648e-08
GO593_01735	pdxJ	Rifampicin_0.34_T1 - None_0_T1	0.0982017	1
GO593_01735	pdxJ	Rifampicin_0.34_T2 - None_0_T2	-2.0195	1.44438e-18
GO593_01735	pdxJ	Imipenem_0.06_T1 - None_0_T1	-0.0600055	1
GO593_01735	pdxJ	Imipenem_0.06_T2 - None_0_T2	-0.308888	0.096999
GO593_01735	pdxJ	Imipenem_0.09_T1 - None_0_T1	-0.139396	0.999808
GO593_01735	pdxJ	Imipenem_0.09_T2 - None_0_T2	-0.221434	0.0175736
GO593_01735	pdxJ	Meropenem_0.11_T1 - None_0_T1	-0.0568054	1
GO593_01735	pdxJ	Meropenem_0.11_T2 - None_0_T2	-0.279122	1
GO593_01735	pdxJ	Meropenem_0.17_T1 - None_0_T1	-0.0378187	1
GO593_01735	pdxJ	Meropenem_0.17_T2 - None_0_T2	-0.377	6.50563e-05
GO593_01750	era	None_0_T1 - None_0_T0	-0.226204	0.999974
GO593_01750	era	None_0_T2 - None_0_T0	-2.47557	4.06292e-10
GO593_01750	era	Colistin_0.44_T1 - None_0_T1	-0.625277	0.00239153
GO593_01750	era	Colistin_0.44_T2 - None_0_T2	-1.30262	6.71759e-15
GO593_01750	era	Rifampicin_0.34_T1 - None_0_T1	0.0375284	1
GO593_01750	era	Rifampicin_0.34_T2 - None_0_T2	-2.42954	1.31732e-28
GO593_01750	era	Imipenem_0.06_T1 - None_0_T1	0.197618	0.843715
GO593_01750	era	Imipenem_0.06_T2 - None_0_T2	0.44934	0.000143518
GO593_01750	era	Imipenem_0.09_T1 - None_0_T1	0.496235	0.0027041
GO593_01750	era	Imipenem_0.09_T2 - None_0_T2	0.55515	5.05008e-08
GO593_01750	era	Meropenem_0.11_T1 - None_0_T1	-0.257086	1
GO593_01750	era	Meropenem_0.11_T2 - None_0_T2	-0.320101	0.027431
GO593_01750	era	Meropenem_0.17_T1 - None_0_T1	-0.0938022	1
GO593_01750	era	Meropenem_0.17_T2 - None_0_T2	-0.156709	0.000372376
GO593_01765	lepB	None_0_T1 - None_0_T0	-0.0795595	1
GO593_01765	lepB	None_0_T2 - None_0_T0	-2.53216	1.16334e-12
GO593_01765	lepB	Colistin_0.44_T1 - None_0_T1	-1.4098	3.2032e-09
GO593_01765	lepB	Colistin_0.44_T2 - None_0_T2	-4.51278	7.36119e-28
GO593_01765	lepB	Rifampicin_0.34_T1 - None_0_T1	-0.11879	1
GO593_01765	lepB	Rifampicin_0.34_T2 - None_0_T2	-0.255201	0.23026
GO593_01765	lepB	Imipenem_0.06_T1 - None_0_T1	-0.278932	0.999468
GO593_01765	lepB	Imipenem_0.06_T2 - None_0_T2	-1.1384	1.28419e-05
GO593_01765	lepB	Imipenem_0.09_T1 - None_0_T1	-0.374171	0.292603
GO593_01765	lepB	Imipenem_0.09_T2 - None_0_T2	-1.24222	3.22074e-07
GO593_01765	lepB	Meropenem_0.11_T1 - None_0_T1	-0.208947	1
GO593_01765	lepB	Meropenem_0.11_T2 - None_0_T2	-1.44793	2.63767e-08
GO593_01765	lepB	Meropenem_0.17_T1 - None_0_T1	-0.264885	1
GO593_01765	lepB	Meropenem_0.17_T2 - None_0_T2	-0.448984	0.00111294
GO593_01795	tmk	None_0_T1 - None_0_T0	-1.04187	0.126023
GO593_01795	tmk	None_0_T2 - None_0_T0	-4.95923	1.39376e-22
GO593_01795	tmk	Colistin_0.44_T1 - None_0_T1	-0.922017	0.0026487
GO593_01795	tmk	Colistin_0.44_T2 - None_0_T2	-2.45983	5.51852e-11
GO593_01795	tmk	Rifampicin_0.34_T1 - None_0_T1	0.225833	1
GO593_01795	tmk	Rifampicin_0.34_T2 - None_0_T2	-2.66419	1.87029e-10
GO593_01795	tmk	Imipenem_0.06_T1 - None_0_T1	-0.305874	0.999674
GO593_01795	tmk	Imipenem_0.06_T2 - None_0_T2	-1.42565	0.000135695
GO593_01795	tmk	Imipenem_0.09_T1 - None_0_T1	-0.455768	0.788102
GO593_01795	tmk	Imipenem_0.09_T2 - None_0_T2	-2.38281	4.88608e-05
GO593_01795	tmk	Meropenem_0.11_T1 - None_0_T1	0.135846	1
GO593_01795	tmk	Meropenem_0.11_T2 - None_0_T2	-1.78861	4.165e-05
GO593_01795	tmk	Meropenem_0.17_T1 - None_0_T1	-0.0402556	1
GO593_01795	tmk	Meropenem_0.17_T2 - None_0_T2	-2.126	4.74206e-12
GO593_01845	dapD	None_0_T1 - None_0_T0	-0.168751	1
GO593_01845	dapD	None_0_T2 - None_0_T0	-1.04531	2.88517e-05
GO593_01845	dapD	Colistin_0.44_T1 - None_0_T1	-0.126586	0.748754
GO593_01845	dapD	Colistin_0.44_T2 - None_0_T2	-0.875564	4.31432e-12
GO593_01845	dapD	Rifampicin_0.34_T1 - None_0_T1	0.0439409	1
GO593_01845	dapD	Rifampicin_0.34_T2 - None_0_T2	-0.318421	2.01245e-07
GO593_01845	dapD	Imipenem_0.06_T1 - None_0_T1	0.181194	0.997592
GO593_01845	dapD	Imipenem_0.06_T2 - None_0_T2	0.0579816	0.290626
GO593_01845	dapD	Imipenem_0.09_T1 - None_0_T1	0.245763	0.597784
GO593_01845	dapD	Imipenem_0.09_T2 - None_0_T2	-0.0322505	0.00133598
GO593_01845	dapD	Meropenem_0.11_T1 - None_0_T1	-0.00859187	1
GO593_01845	dapD	Meropenem_0.11_T2 - None_0_T2	-0.141563	0.000361092
GO593_01845	dapD	Meropenem_0.17_T1 - None_0_T1	0.0657471	1
GO593_01845	dapD	Meropenem_0.17_T2 - None_0_T2	0.100478	2.72986e-05
GO593_01880	nadM	None_0_T1 - None_0_T0	-0.129438	1
GO593_01880	nadM	None_0_T2 - None_0_T0	-0.781633	3.04979e-09
GO593_01880	nadM	Colistin_0.44_T1 - None_0_T1	-0.0589658	0.956413
GO593_01880	nadM	Colistin_0.44_T2 - None_0_T2	-2.25881	9.92243e-37
GO593_01880	nadM	Rifampicin_0.34_T1 - None_0_T1	0.160996	0.999854
GO593_01880	nadM	Rifampicin_0.34_T2 - None_0_T2	1.29718	1.67234e-22
GO593_01880	nadM	Imipenem_0.06_T1 - None_0_T1	0.151395	0.475223
GO593_01880	nadM	Imipenem_0.06_T2 - None_0_T2	0.909936	1.30449e-20
GO593_01880	nadM	Imipenem_0.09_T1 - None_0_T1	0.112685	0.280324
GO593_01880	nadM	Imipenem_0.09_T2 - None_0_T2	1.17566	2.11473e-25
GO593_01880	nadM	Meropenem_0.11_T1 - None_0_T1	0.202999	0.999771
GO593_01880	nadM	Meropenem_0.11_T2 - None_0_T2	0.492605	9.93262e-12
GO593_01880	nadM	Meropenem_0.17_T1 - None_0_T1	0.216696	0.262659
GO593_01880	nadM	Meropenem_0.17_T2 - None_0_T2	0.341784	2.95775e-11
GO593_01925	ybgC	None_0_T1 - None_0_T0	-0.671689	0.997924
GO593_01925	ybgC	None_0_T2 - None_0_T0	-3.59758	2.33869e-08
GO593_01925	ybgC	Colistin_0.44_T1 - None_0_T1	-0.973381	0.130177
GO593_01925	ybgC	Colistin_0.44_T2 - None_0_T2	1.22049	3.24935e-11
GO593_01925	ybgC	Rifampicin_0.34_T1 - None_0_T1	0.518537	0.999938
GO593_01925	ybgC	Rifampicin_0.34_T2 - None_0_T2	3.39019	2.90315e-11
GO593_01925	ybgC	Imipenem_0.06_T1 - None_0_T1	-0.685021	0.586504
GO593_01925	ybgC	Imipenem_0.06_T2 - None_0_T2	-1.17573	0.00143135
GO593_01925	ybgC	Imipenem_0.09_T1 - None_0_T1	-1.00147	0.0117912
GO593_01925	ybgC	Imipenem_0.09_T2 - None_0_T2	-1.70525	4.04205e-06
GO593_01925	ybgC	Meropenem_0.11_T1 - None_0_T1	-0.171829	1
GO593_01925	ybgC	Meropenem_0.11_T2 - None_0_T2	-1.85078	1.82592e-07
GO593_01925	ybgC	Meropenem_0.17_T1 - None_0_T1	-0.156051	1
GO593_01925	ybgC	Meropenem_0.17_T2 - None_0_T2	-2.34399	2.97746e-11
GO593_01960	fbp	None_0_T1 - None_0_T0	-0.411221	0.995411
GO593_01960	fbp	None_0_T2 - None_0_T0	-3.22509	3.13645e-13
GO593_01960	fbp	Colistin_0.44_T1 - None_0_T1	-1.0041	0.000178917
GO593_01960	fbp	Colistin_0.44_T2 - None_0_T2	-0.373429	0.0463576
GO593_01960	fbp	Rifampicin_0.34_T1 - None_0_T1	0.146191	1
GO593_01960	fbp	Rifampicin_0.34_T2 - None_0_T2	-0.729363	7.44675e-06
GO593_01960	fbp	Imipenem_0.06_T1 - None_0_T1	-0.461543	0.636992
GO593_01960	fbp	Imipenem_0.06_T2 - None_0_T2	-0.181773	0.546491
GO593_01960	fbp	Imipenem_0.09_T1 - None_0_T1	-0.667456	0.0222122
GO593_01960	fbp	Imipenem_0.09_T2 - None_0_T2	-0.324906	0.0931731
GO593_01960	fbp	Meropenem_0.11_T1 - None_0_T1	-0.171656	1
GO593_01960	fbp	Meropenem_0.11_T2 - None_0_T2	-0.481007	0.0167602
GO593_01960	fbp	Meropenem_0.17_T1 - None_0_T1	-0.138582	0.999999
GO593_01960	fbp	Meropenem_0.17_T2 - None_0_T2	-1.15158	4.89282e-06
GO593_01975	GO593_01975	None_0_T1 - None_0_T0	-0.162842	1
GO593_01975	GO593_01975	None_0_T2 - None_0_T0	-0.665819	7.83485e-05
GO593_01975	GO593_01975	Colistin_0.44_T1 - None_0_T1	-0.0523169	0.60844
GO593_01975	GO593_01975	Colistin_0.44_T2 - None_0_T2	1.77378	3.00598e-34
GO593_01975	GO593_01975	Rifampicin_0.34_T1 - None_0_T1	0.11404	0.999998
GO593_01975	GO593_01975	Rifampicin_0.34_T2 - None_0_T2	0.60876	1.57894e-13
GO593_01975	GO593_01975	Imipenem_0.06_T1 - None_0_T1	0.258648	0.0125293
GO593_01975	GO593_01975	Imipenem_0.06_T2 - None_0_T2	0.853104	1.01439e-18
GO593_01975	GO593_01975	Imipenem_0.09_T1 - None_0_T1	0.339871	9.18888e-05
GO593_01975	GO593_01975	Imipenem_0.09_T2 - None_0_T2	0.725173	6.07997e-18
GO593_01975	GO593_01975	Meropenem_0.11_T1 - None_0_T1	0.230854	0.999997
GO593_01975	GO593_01975	Meropenem_0.11_T2 - None_0_T2	0.838441	8.52808e-17
GO593_01975	GO593_01975	Meropenem_0.17_T1 - None_0_T1	0.327802	0.311903
GO593_01975	GO593_01975	Meropenem_0.17_T2 - None_0_T2	0.612844	3.75679e-11
GO593_02025	lpxL	None_0_T1 - None_0_T0	0.0763211	1
GO593_02025	lpxL	None_0_T2 - None_0_T0	-0.22046	0.109109
GO593_02025	lpxL	Colistin_0.44_T1 - None_0_T1	-0.287632	0.583133
GO593_02025	lpxL	Colistin_0.44_T2 - None_0_T2	1.64443	1.14495e-22
GO593_02025	lpxL	Rifampicin_0.34_T1 - None_0_T1	-0.0415635	1
GO593_02025	lpxL	Rifampicin_0.34_T2 - None_0_T2	-0.420234	0.00013838
GO593_02025	lpxL	Imipenem_0.06_T1 - None_0_T1	-0.237629	0.999461
GO593_02025	lpxL	Imipenem_0.06_T2 - None_0_T2	-0.331653	0.194734
GO593_02025	lpxL	Imipenem_0.09_T1 - None_0_T1	-0.316045	0.495516
GO593_02025	lpxL	Imipenem_0.09_T2 - None_0_T2	-0.140557	0.031807
GO593_02025	lpxL	Meropenem_0.11_T1 - None_0_T1	-0.22588	1
GO593_02025	lpxL	Meropenem_0.11_T2 - None_0_T2	-1.03905	1.5846e-10
GO593_02025	lpxL	Meropenem_0.17_T1 - None_0_T1	-0.269883	0.997875
GO593_02025	lpxL	Meropenem_0.17_T2 - None_0_T2	-0.706388	7.18926e-07
GO593_02035	lolD	None_0_T1 - None_0_T0	-0.660721	0.085537
GO593_02035	lolD	None_0_T2 - None_0_T0	-2.84196	9.05187e-19
GO593_02035	lolD	Colistin_0.44_T1 - None_0_T1	-0.895318	0.0010064
GO593_02035	lolD	Colistin_0.44_T2 - None_0_T2	-4.82944	3.30565e-29
GO593_02035	lolD	Rifampicin_0.34_T1 - None_0_T1	0.373943	0.983284
GO593_02035	lolD	Rifampicin_0.34_T2 - None_0_T2	-1.43635	1.93757e-09
GO593_02035	lolD	Imipenem_0.06_T1 - None_0_T1	-0.498468	0.844799
GO593_02035	lolD	Imipenem_0.06_T2 - None_0_T2	-2.0942	3.1297e-11
GO593_02035	lolD	Imipenem_0.09_T1 - None_0_T1	-0.568097	0.133915
GO593_02035	lolD	Imipenem_0.09_T2 - None_0_T2	-2.76234	2.23393e-14
GO593_02035	lolD	Meropenem_0.11_T1 - None_0_T1	0.134514	1
GO593_02035	lolD	Meropenem_0.11_T2 - None_0_T2	-0.967253	1.14376e-09
GO593_02035	lolD	Meropenem_0.17_T1 - None_0_T1	0.0267	1
GO593_02035	lolD	Meropenem_0.17_T2 - None_0_T2	-2.47488	4.3024e-17
GO593_02040	lolF	None_0_T1 - None_0_T0	-0.18339	0.998407
GO593_02040	lolF	None_0_T2 - None_0_T0	-0.535838	8.45057e-07
GO593_02040	lolF	Colistin_0.44_T1 - None_0_T1	-0.111071	0.337684
GO593_02040	lolF	Colistin_0.44_T2 - None_0_T2	-1.43368	3.90318e-16
GO593_02040	lolF	Rifampicin_0.34_T1 - None_0_T1	0.178412	0.999996
GO593_02040	lolF	Rifampicin_0.34_T2 - None_0_T2	-0.0321288	0.000127215
GO593_02040	lolF	Imipenem_0.06_T1 - None_0_T1	-0.102796	0.754251
GO593_02040	lolF	Imipenem_0.06_T2 - None_0_T2	-0.333865	8.45443e-06
GO593_02040	lolF	Imipenem_0.09_T1 - None_0_T1	-0.121191	0.123219
GO593_02040	lolF	Imipenem_0.09_T2 - None_0_T2	-0.327092	3.21798e-09
GO593_02040	lolF	Meropenem_0.11_T1 - None_0_T1	0.110768	1
GO593_02040	lolF	Meropenem_0.11_T2 - None_0_T2	0.251334	1.16044e-07
GO593_02040	lolF	Meropenem_0.17_T1 - None_0_T1	-0.0263836	0.999998
GO593_02040	lolF	Meropenem_0.17_T2 - None_0_T2	-0.246033	1.27462e-05
GO593_02060	serC	None_0_T1 - None_0_T0	-0.0563822	1
GO593_02060	serC	None_0_T2 - None_0_T0	-0.0723568	0.025602
GO593_02060	serC	Colistin_0.44_T1 - None_0_T1	-0.0390562	0.992838
GO593_02060	serC	Colistin_0.44_T2 - None_0_T2	-0.0150849	1.26851e-05
GO593_02060	serC	Rifampicin_0.34_T1 - None_0_T1	-0.00560912	1
GO593_02060	serC	Rifampicin_0.34_T2 - None_0_T2	-0.427571	2.81162e-09
GO593_02060	serC	Imipenem_0.06_T1 - None_0_T1	0.0462527	1
GO593_02060	serC	Imipenem_0.06_T2 - None_0_T2	0.00372521	0.980148
GO593_02060	serC	Imipenem_0.09_T1 - None_0_T1	0.0605263	0.984418
GO593_02060	serC	Imipenem_0.09_T2 - None_0_T2	-0.0456562	0.999363
GO593_02060	serC	Meropenem_0.11_T1 - None_0_T1	0.0816477	1
GO593_02060	serC	Meropenem_0.11_T2 - None_0_T2	-0.0288616	0.856305
GO593_02060	serC	Meropenem_0.17_T1 - None_0_T1	0.00150828	1
GO593_02060	serC	Meropenem_0.17_T2 - None_0_T2	-0.15357	0.465591
GO593_02105	gyrA	None_0_T1 - None_0_T0	-0.806822	0.0157814
GO593_02105	gyrA	None_0_T2 - None_0_T0	-2.49188	6.39916e-15
GO593_02105	gyrA	Colistin_0.44_T1 - None_0_T1	-0.877673	0.010291
GO593_02105	gyrA	Colistin_0.44_T2 - None_0_T2	-2.59801	7.34961e-14
GO593_02105	gyrA	Rifampicin_0.34_T1 - None_0_T1	1.01474	0.000446608
GO593_02105	gyrA	Rifampicin_0.34_T2 - None_0_T2	2.05988	2.3659e-13
GO593_02105	gyrA	Imipenem_0.06_T1 - None_0_T1	-0.118706	1
GO593_02105	gyrA	Imipenem_0.06_T2 - None_0_T2	-0.298484	0.0555941
GO593_02105	gyrA	Imipenem_0.09_T1 - None_0_T1	0.0718167	0.999933
GO593_02105	gyrA	Imipenem_0.09_T2 - None_0_T2	-0.265988	0.000911525
GO593_02105	gyrA	Meropenem_0.11_T1 - None_0_T1	-0.0651509	1
GO593_02105	gyrA	Meropenem_0.11_T2 - None_0_T2	-0.152328	0.00126761
GO593_02105	gyrA	Meropenem_0.17_T1 - None_0_T1	0.182763	1
GO593_02105	gyrA	Meropenem_0.17_T2 - None_0_T2	-0.303585	3.48417e-09
GO593_02110	etfA	None_0_T1 - None_0_T0	-0.555939	0.995698
GO593_02110	etfA	None_0_T2 - None_0_T0	-1.8372	6.8217e-10
GO593_02110	etfA	Colistin_0.44_T1 - None_0_T1	-0.248139	0.305246
GO593_02110	etfA	Colistin_0.44_T2 - None_0_T2	-0.497556	7.49316e-11
GO593_02110	etfA	Rifampicin_0.34_T1 - None_0_T1	0.294364	1
GO593_02110	etfA	Rifampicin_0.34_T2 - None_0_T2	0.481257	4.82262e-09
GO593_02110	etfA	Imipenem_0.06_T1 - None_0_T1	-0.212102	0.999707
GO593_02110	etfA	Imipenem_0.06_T2 - None_0_T2	-1.2857	0.0017337
GO593_02110	etfA	Imipenem_0.09_T1 - None_0_T1	-0.306677	0.954908
GO593_02110	etfA	Imipenem_0.09_T2 - None_0_T2	-1.32551	9.57838e-05
GO593_02110	etfA	Meropenem_0.11_T1 - None_0_T1	-0.173852	1
GO593_02110	etfA	Meropenem_0.11_T2 - None_0_T2	-0.996116	2.47977e-05
GO593_02110	etfA	Meropenem_0.17_T1 - None_0_T1	0.0218043	1
GO593_02110	etfA	Meropenem_0.17_T2 - None_0_T2	-1.29234	4.48542e-08
GO593_02115	etfB	None_0_T1 - None_0_T0	-0.6901	0.00102637
GO593_02115	etfB	None_0_T2 - None_0_T0	-2.89192	7.43899e-24
GO593_02115	etfB	Colistin_0.44_T1 - None_0_T1	-0.512498	0.132443
GO593_02115	etfB	Colistin_0.44_T2 - None_0_T2	-1.50498	4.85822e-17
GO593_02115	etfB	Rifampicin_0.34_T1 - None_0_T1	0.367885	0.679234
GO593_02115	etfB	Rifampicin_0.34_T2 - None_0_T2	0.669429	2.04896e-12
GO593_02115	etfB	Imipenem_0.06_T1 - None_0_T1	-0.377608	0.991014
GO593_02115	etfB	Imipenem_0.06_T2 - None_0_T2	-1.33412	9.4576e-10
GO593_02115	etfB	Imipenem_0.09_T1 - None_0_T1	-0.385451	0.864899
GO593_02115	etfB	Imipenem_0.09_T2 - None_0_T2	-1.57178	2.0853e-11
GO593_02115	etfB	Meropenem_0.11_T1 - None_0_T1	-0.148012	1
GO593_02115	etfB	Meropenem_0.11_T2 - None_0_T2	-1.60383	1.4343e-14
GO593_02115	etfB	Meropenem_0.17_T1 - None_0_T1	-0.0123541	0.999999
GO593_02115	etfB	Meropenem_0.17_T2 - None_0_T2	-1.54853	1.09578e-14
GO593_02140	dapF	None_0_T1 - None_0_T0	-0.214601	1
GO593_02140	dapF	None_0_T2 - None_0_T0	-0.628714	7.4021e-05
GO593_02140	dapF	Colistin_0.44_T1 - None_0_T1	-0.0534097	0.979164
GO593_02140	dapF	Colistin_0.44_T2 - None_0_T2	0.507583	6.03834e-11
GO593_02140	dapF	Rifampicin_0.34_T1 - None_0_T1	0.0774071	1
GO593_02140	dapF	Rifampicin_0.34_T2 - None_0_T2	-0.697687	5.07814e-11
GO593_02140	dapF	Imipenem_0.06_T1 - None_0_T1	-0.0951614	1
GO593_02140	dapF	Imipenem_0.06_T2 - None_0_T2	-0.227721	0.166103
GO593_02140	dapF	Imipenem_0.09_T1 - None_0_T1	-0.134734	0.977896
GO593_02140	dapF	Imipenem_0.09_T2 - None_0_T2	-0.331367	0.00713687
GO593_02140	dapF	Meropenem_0.11_T1 - None_0_T1	-0.0550922	1
GO593_02140	dapF	Meropenem_0.11_T2 - None_0_T2	-0.796979	6.84235e-12
GO593_02140	dapF	Meropenem_0.17_T1 - None_0_T1	-0.0318266	1
GO593_02140	dapF	Meropenem_0.17_T2 - None_0_T2	-1.05066	1.70482e-14
GO593_02180	GO593_02180	None_0_T1 - None_0_T0	0.00227402	1
GO593_02180	GO593_02180	None_0_T2 - None_0_T0	-0.0208604	0.233423
GO593_02180	GO593_02180	Colistin_0.44_T1 - None_0_T1	-0.00515626	0.930236
GO593_02180	GO593_02180	Colistin_0.44_T2 - None_0_T2	0.154317	0.0148728
GO593_02180	GO593_02180	Rifampicin_0.34_T1 - None_0_T1	-0.00162323	1
GO593_02180	GO593_02180	Rifampicin_0.34_T2 - None_0_T2	-0.403685	0.00109419
GO593_02180	GO593_02180	Imipenem_0.06_T1 - None_0_T1	-0.0109136	1
GO593_02180	GO593_02180	Imipenem_0.06_T2 - None_0_T2	-0.0938693	0.99794
GO593_02180	GO593_02180	Imipenem_0.09_T1 - None_0_T1	-0.0848674	1
GO593_02180	GO593_02180	Imipenem_0.09_T2 - None_0_T2	-0.113602	0.900433
GO593_02180	GO593_02180	Meropenem_0.11_T1 - None_0_T1	0.0116136	1
GO593_02180	GO593_02180	Meropenem_0.11_T2 - None_0_T2	0.00455046	0.947245
GO593_02180	GO593_02180	Meropenem_0.17_T1 - None_0_T1	-0.0414046	1
GO593_02180	GO593_02180	Meropenem_0.17_T2 - None_0_T2	-0.0423082	0.093088
GO593_02305	groEL	None_0_T1 - None_0_T0	-0.226549	0.999999
GO593_02305	groEL	None_0_T2 - None_0_T0	-0.691015	0.000111152
GO593_02305	groEL	Colistin_0.44_T1 - None_0_T1	-0.0232098	0.998566
GO593_02305	groEL	Colistin_0.44_T2 - None_0_T2	1.05562	7.54758e-18
GO593_02305	groEL	Rifampicin_0.34_T1 - None_0_T1	0.0907021	1
GO593_02305	groEL	Rifampicin_0.34_T2 - None_0_T2	-0.896778	2.46098e-11
GO593_02305	groEL	Imipenem_0.06_T1 - None_0_T1	-0.136191	0.999997
GO593_02305	groEL	Imipenem_0.06_T2 - None_0_T2	-0.0659844	0.999646
GO593_02305	groEL	Imipenem_0.09_T1 - None_0_T1	-0.187981	0.925287
GO593_02305	groEL	Imipenem_0.09_T2 - None_0_T2	-0.266281	0.320909
GO593_02305	groEL	Meropenem_0.11_T1 - None_0_T1	-0.0501565	1
GO593_02305	groEL	Meropenem_0.11_T2 - None_0_T2	-0.0719551	0.999673
GO593_02305	groEL	Meropenem_0.17_T1 - None_0_T1	-0.0568251	1
GO593_02305	groEL	Meropenem_0.17_T2 - None_0_T2	-0.215132	0.730735
GO593_02310	groS	None_0_T1 - None_0_T0	-0.349056	0.79605
GO593_02310	groS	None_0_T2 - None_0_T0	-1.47595	1.48522e-15
GO593_02310	groS	Colistin_0.44_T1 - None_0_T1	-0.117659	0.771103
GO593_02310	groS	Colistin_0.44_T2 - None_0_T2	0.686918	5.22071e-17
GO593_02310	groS	Rifampicin_0.34_T1 - None_0_T1	0.0886648	1
GO593_02310	groS	Rifampicin_0.34_T2 - None_0_T2	-2.49712	4.37517e-33
GO593_02310	groS	Imipenem_0.06_T1 - None_0_T1	-0.117167	1
GO593_02310	groS	Imipenem_0.06_T2 - None_0_T2	-0.160974	0.0881806
GO593_02310	groS	Imipenem_0.09_T1 - None_0_T1	-0.168022	0.972146
GO593_02310	groS	Imipenem_0.09_T2 - None_0_T2	-0.320337	0.00939196
GO593_02310	groS	Meropenem_0.11_T1 - None_0_T1	-0.0803491	1
GO593_02310	groS	Meropenem_0.11_T2 - None_0_T2	-0.181989	0.0353387
GO593_02310	groS	Meropenem_0.17_T1 - None_0_T1	-0.0661055	1
GO593_02310	groS	Meropenem_0.17_T2 - None_0_T2	-0.725004	3.87187e-11
GO593_02360	folD	None_0_T1 - None_0_T0	-0.0957321	1
GO593_02360	folD	None_0_T2 - None_0_T0	-0.0958971	0.779116
GO593_02360	folD	Colistin_0.44_T1 - None_0_T1	0.0730311	0.861685
GO593_02360	folD	Colistin_0.44_T2 - None_0_T2	0.228994	0.00170467
GO593_02360	folD	Rifampicin_0.34_T1 - None_0_T1	0.0200301	1
GO593_02360	folD	Rifampicin_0.34_T2 - None_0_T2	-0.172783	0.582279
GO593_02360	folD	Imipenem_0.06_T1 - None_0_T1	0.0280451	1
GO593_02360	folD	Imipenem_0.06_T2 - None_0_T2	0.0219484	0.987436
GO593_02360	folD	Imipenem_0.09_T1 - None_0_T1	0.0625099	0.999989
GO593_02360	folD	Imipenem_0.09_T2 - None_0_T2	0.00272011	0.925354
GO593_02360	folD	Meropenem_0.11_T1 - None_0_T1	0.019566	1
GO593_02360	folD	Meropenem_0.11_T2 - None_0_T2	-0.0158073	0.979076
GO593_02360	folD	Meropenem_0.17_T1 - None_0_T1	0.00277811	1
GO593_02360	folD	Meropenem_0.17_T2 - None_0_T2	-0.141242	0.781475
GO593_02400	ftsH	None_0_T1 - None_0_T0	-0.799004	0.164079
GO593_02400	ftsH	None_0_T2 - None_0_T0	-1.69573	3.98621e-14
GO593_02400	ftsH	Colistin_0.44_T1 - None_0_T1	-0.272481	0.000477713
GO593_02400	ftsH	Colistin_0.44_T2 - None_0_T2	0.27207	5.66381e-09
GO593_02400	ftsH	Rifampicin_0.34_T1 - None_0_T1	0.778748	0.00781692
GO593_02400	ftsH	Rifampicin_0.34_T2 - None_0_T2	0.129528	0.000127874
GO593_02400	ftsH	Imipenem_0.06_T1 - None_0_T1	0.319121	0.590711
GO593_02400	ftsH	Imipenem_0.06_T2 - None_0_T2	0.440462	2.70805e-05
GO593_02400	ftsH	Imipenem_0.09_T1 - None_0_T1	0.419768	0.113572
GO593_02400	ftsH	Imipenem_0.09_T2 - None_0_T2	0.697188	7.63684e-08
GO593_02400	ftsH	Meropenem_0.11_T1 - None_0_T1	0.42033	0.99318
GO593_02400	ftsH	Meropenem_0.11_T2 - None_0_T2	0.909326	3.37024e-11
GO593_02400	ftsH	Meropenem_0.17_T1 - None_0_T1	0.458865	0.0874705
GO593_02400	ftsH	Meropenem_0.17_T2 - None_0_T2	1.00337	6.33199e-13
GO593_02490	trpS	None_0_T1 - None_0_T0	-1.52565	1.9683e-07
GO593_02490	trpS	None_0_T2 - None_0_T0	-7.20025	2.76089e-41
GO593_02490	trpS	Colistin_0.44_T1 - None_0_T1	-2.07532	9.71116e-16
GO593_02490	trpS	Colistin_0.44_T2 - None_0_T2	-3.63555	3.51542e-16
GO593_02490	trpS	Rifampicin_0.34_T1 - None_0_T1	0.985993	0.00109603
GO593_02490	trpS	Rifampicin_0.34_T2 - None_0_T2	-1.03344	9.38914e-07
GO593_02490	trpS	Imipenem_0.06_T1 - None_0_T1	-0.115491	1
GO593_02490	trpS	Imipenem_0.06_T2 - None_0_T2	-1.35249	0.000870656
GO593_02490	trpS	Imipenem_0.09_T1 - None_0_T1	0.00652441	1
GO593_02490	trpS	Imipenem_0.09_T2 - None_0_T2	-0.526207	0.102944
GO593_02490	trpS	Meropenem_0.11_T1 - None_0_T1	0.232916	1
GO593_02490	trpS	Meropenem_0.11_T2 - None_0_T2	-1.82861	7.25273e-09
GO593_02490	trpS	Meropenem_0.17_T1 - None_0_T1	0.434316	0.882353
GO593_02490	trpS	Meropenem_0.17_T2 - None_0_T2	-2.31165	4.40813e-12
GO593_02510	sucB	None_0_T1 - None_0_T0	-1.78531	0.0223392
GO593_02510	sucB	None_0_T2 - None_0_T0	-5.77172	1.14852e-23
GO593_02510	sucB	Colistin_0.44_T1 - None_0_T1	-2.23294	1.78018e-12
GO593_02510	sucB	Colistin_0.44_T2 - None_0_T2	-6.25436	6.97204e-19
GO593_02510	sucB	Rifampicin_0.34_T1 - None_0_T1	0.478675	0.999997
GO593_02510	sucB	Rifampicin_0.34_T2 - None_0_T2	1.58224	6.31058e-08
GO593_02510	sucB	Imipenem_0.06_T1 - None_0_T1	0.0567632	1
GO593_02510	sucB	Imipenem_0.06_T2 - None_0_T2	-1.32633	0.00283462
GO593_02510	sucB	Imipenem_0.09_T1 - None_0_T1	-0.0496242	0.999628
GO593_02510	sucB	Imipenem_0.09_T2 - None_0_T2	-1.7144	0.00065139
GO593_02510	sucB	Meropenem_0.11_T1 - None_0_T1	0.231491	1
GO593_02510	sucB	Meropenem_0.11_T2 - None_0_T2	-0.338009	0.455514
GO593_02510	sucB	Meropenem_0.17_T1 - None_0_T1	0.356618	0.995773
GO593_02510	sucB	Meropenem_0.17_T2 - None_0_T2	-1.64092	0.000142988
GO593_02530	sdhB	None_0_T1 - None_0_T0	-1.60875	1.32096e-06
GO593_02530	sdhB	None_0_T2 - None_0_T0	-4.83366	9.52193e-29
GO593_02530	sdhB	Colistin_0.44_T1 - None_0_T1	-1.98573	1.02327e-11
GO593_02530	sdhB	Colistin_0.44_T2 - None_0_T2	-3.56356	1.43416e-20
GO593_02530	sdhB	Rifampicin_0.34_T1 - None_0_T1	0.463613	0.999959
GO593_02530	sdhB	Rifampicin_0.34_T2 - None_0_T2	0.289333	1.03791e-05
GO593_02530	sdhB	Imipenem_0.06_T1 - None_0_T1	-0.274952	0.999976
GO593_02530	sdhB	Imipenem_0.06_T2 - None_0_T2	-0.643189	0.0728454
GO593_02530	sdhB	Imipenem_0.09_T1 - None_0_T1	-0.239254	0.992559
GO593_02530	sdhB	Imipenem_0.09_T2 - None_0_T2	-0.963067	0.000107461
GO593_02530	sdhB	Meropenem_0.11_T1 - None_0_T1	-0.0578503	1
GO593_02530	sdhB	Meropenem_0.11_T2 - None_0_T2	-0.358551	0.231642
GO593_02530	sdhB	Meropenem_0.17_T1 - None_0_T1	0.192762	0.999984
GO593_02530	sdhB	Meropenem_0.17_T2 - None_0_T2	-1.47682	4.25218e-08
GO593_02535	sdhA	None_0_T1 - None_0_T0	-0.888624	0.942492
GO593_02535	sdhA	None_0_T2 - None_0_T0	-2.72524	2.07058e-07
GO593_02535	sdhA	Colistin_0.44_T1 - None_0_T1	-0.937423	0.024229
GO593_02535	sdhA	Colistin_0.44_T2 - None_0_T2	-1.66111	5.89039e-14
GO593_02535	sdhA	Rifampicin_0.34_T1 - None_0_T1	0.25868	1
GO593_02535	sdhA	Rifampicin_0.34_T2 - None_0_T2	0.6888	3.12165e-07
GO593_02535	sdhA	Imipenem_0.06_T1 - None_0_T1	0.0122508	0.988043
GO593_02535	sdhA	Imipenem_0.06_T2 - None_0_T2	-0.266602	0.0130453
GO593_02535	sdhA	Imipenem_0.09_T1 - None_0_T1	0.000853662	0.965687
GO593_02535	sdhA	Imipenem_0.09_T2 - None_0_T2	0.00782684	0.000233382
GO593_02535	sdhA	Meropenem_0.11_T1 - None_0_T1	-0.0586395	1
GO593_02535	sdhA	Meropenem_0.11_T2 - None_0_T2	0.0708648	0.564787
GO593_02535	sdhA	Meropenem_0.17_T1 - None_0_T1	0.112861	1
GO593_02535	sdhA	Meropenem_0.17_T2 - None_0_T2	-0.71235	0.000104127
GO593_02540	sdhD	None_0_T1 - None_0_T0	-1.00822	0.123652
GO593_02540	sdhD	None_0_T2 - None_0_T0	-3.45467	2.56654e-16
GO593_02540	sdhD	Colistin_0.44_T1 - None_0_T1	-1.1407	0.000118556
GO593_02540	sdhD	Colistin_0.44_T2 - None_0_T2	-4.01676	1.86344e-18
GO593_02540	sdhD	Rifampicin_0.34_T1 - None_0_T1	0.424455	0.999978
GO593_02540	sdhD	Rifampicin_0.34_T2 - None_0_T2	1.22221	7.62384e-07
GO593_02540	sdhD	Imipenem_0.06_T1 - None_0_T1	-0.146025	0.996939
GO593_02540	sdhD	Imipenem_0.06_T2 - None_0_T2	-0.933063	0.000187042
GO593_02540	sdhD	Imipenem_0.09_T1 - None_0_T1	-0.134727	0.930658
GO593_02540	sdhD	Imipenem_0.09_T2 - None_0_T2	-0.571117	3.404e-06
GO593_02540	sdhD	Meropenem_0.11_T1 - None_0_T1	-0.133749	1
GO593_02540	sdhD	Meropenem_0.11_T2 - None_0_T2	-0.255823	0.416814
GO593_02540	sdhD	Meropenem_0.17_T1 - None_0_T1	0.0723285	1
GO593_02540	sdhD	Meropenem_0.17_T2 - None_0_T2	-1.25006	1.28457e-07
GO593_02545	sdhC	None_0_T1 - None_0_T0	-2.14396	1.09153e-12
GO593_02545	sdhC	None_0_T2 - None_0_T0	-7.20202	3.69674e-40
GO593_02545	sdhC	Colistin_0.44_T1 - None_0_T1	-2.45504	4.66957e-19
GO593_02545	sdhC	Colistin_0.44_T2 - None_0_T2	-5.84105	2.90386e-21
GO593_02545	sdhC	Rifampicin_0.34_T1 - None_0_T1	0.696167	0.109324
GO593_02545	sdhC	Rifampicin_0.34_T2 - None_0_T2	-0.156129	0.843266
GO593_02545	sdhC	Imipenem_0.06_T1 - None_0_T1	-0.638359	0.145986
GO593_02545	sdhC	Imipenem_0.06_T2 - None_0_T2	-1.31812	9.21272e-07
GO593_02545	sdhC	Imipenem_0.09_T1 - None_0_T1	-0.599135	0.0518314
GO593_02545	sdhC	Imipenem_0.09_T2 - None_0_T2	-1.60326	1.06184e-05
GO593_02545	sdhC	Meropenem_0.11_T1 - None_0_T1	-0.184955	1
GO593_02545	sdhC	Meropenem_0.11_T2 - None_0_T2	-0.0293665	0.979058
GO593_02545	sdhC	Meropenem_0.17_T1 - None_0_T1	0.183397	0.999988
GO593_02545	sdhC	Meropenem_0.17_T2 - None_0_T2	-1.36636	6.48346e-06
GO593_02580	rpoD	None_0_T1 - None_0_T0	-1.67716	0.0335901
GO593_02580	rpoD	None_0_T2 - None_0_T0	-6.73538	1.11688e-21
GO593_02580	rpoD	Colistin_0.44_T1 - None_0_T1	-1.40989	0.000309615
GO593_02580	rpoD	Colistin_0.44_T2 - None_0_T2	-6.19357	5.41429e-15
GO593_02580	rpoD	Rifampicin_0.34_T1 - None_0_T1	-0.823907	0.90428
GO593_02580	rpoD	Rifampicin_0.34_T2 - None_0_T2	-3.38351	9.17356e-12
GO593_02580	rpoD	Imipenem_0.06_T1 - None_0_T1	-0.622791	0.447694
GO593_02580	rpoD	Imipenem_0.06_T2 - None_0_T2	-1.36609	0.00122829
GO593_02580	rpoD	Imipenem_0.09_T1 - None_0_T1	-0.641664	0.198768
GO593_02580	rpoD	Imipenem_0.09_T2 - None_0_T2	-1.94891	8.12451e-05
GO593_02580	rpoD	Meropenem_0.11_T1 - None_0_T1	-0.182289	1
GO593_02580	rpoD	Meropenem_0.11_T2 - None_0_T2	-1.43438	0.0516957
GO593_02580	rpoD	Meropenem_0.17_T1 - None_0_T1	-0.110761	1
GO593_02580	rpoD	Meropenem_0.17_T2 - None_0_T2	-2.80894	1.39211e-07
GO593_02585	ybeD	None_0_T1 - None_0_T0	-0.080025	1
GO593_02585	ybeD	None_0_T2 - None_0_T0	-2.27844	2.95069e-07
GO593_02585	ybeD	Colistin_0.44_T1 - None_0_T1	-0.676358	0.326164
GO593_02585	ybeD	Colistin_0.44_T2 - None_0_T2	-3.7244	1.24057e-18
GO593_02585	ybeD	Rifampicin_0.34_T1 - None_0_T1	0.0938463	1
GO593_02585	ybeD	Rifampicin_0.34_T2 - None_0_T2	-0.604953	0.00595775
GO593_02585	ybeD	Imipenem_0.06_T1 - None_0_T1	0.223955	1
GO593_02585	ybeD	Imipenem_0.06_T2 - None_0_T2	0.715005	6.95937e-05
GO593_02585	ybeD	Imipenem_0.09_T1 - None_0_T1	0.446317	0.77769
GO593_02585	ybeD	Imipenem_0.09_T2 - None_0_T2	0.994836	7.77682e-08
GO593_02585	ybeD	Meropenem_0.11_T1 - None_0_T1	0.142343	1
GO593_02585	ybeD	Meropenem_0.11_T2 - None_0_T2	1.07665	3.649e-07
GO593_02585	ybeD	Meropenem_0.17_T1 - None_0_T1	0.335705	0.999996
GO593_02585	ybeD	Meropenem_0.17_T2 - None_0_T2	1.18365	2.4117e-08
GO593_02590	lipB	None_0_T1 - None_0_T0	-0.0500317	1
GO593_02590	lipB	None_0_T2 - None_0_T0	0.00486306	2.63606e-09
GO593_02590	lipB	Colistin_0.44_T1 - None_0_T1	0.0757729	0.0584969
GO593_02590	lipB	Colistin_0.44_T2 - None_0_T2	0.0137707	3.13228e-05
GO593_02590	lipB	Rifampicin_0.34_T1 - None_0_T1	0.0534824	1
GO593_02590	lipB	Rifampicin_0.34_T2 - None_0_T2	0.377469	7.7616e-08
GO593_02590	lipB	Imipenem_0.06_T1 - None_0_T1	0.0140108	1
GO593_02590	lipB	Imipenem_0.06_T2 - None_0_T2	-0.0767997	0.992533
GO593_02590	lipB	Imipenem_0.09_T1 - None_0_T1	-0.0512396	0.997536
GO593_02590	lipB	Imipenem_0.09_T2 - None_0_T2	-0.366223	0.0241205
GO593_02590	lipB	Meropenem_0.11_T1 - None_0_T1	0.0294344	1
GO593_02590	lipB	Meropenem_0.11_T2 - None_0_T2	-0.188526	0.00745116
GO593_02590	lipB	Meropenem_0.17_T1 - None_0_T1	-0.113027	0.999949
GO593_02590	lipB	Meropenem_0.17_T2 - None_0_T2	-0.587751	1.83429e-08
GO593_02630	serS	None_0_T1 - None_0_T0	-0.804914	0.00155022
GO593_02630	serS	None_0_T2 - None_0_T0	-4.96541	2.0278e-33
GO593_02630	serS	Colistin_0.44_T1 - None_0_T1	-1.22628	4.09672e-10
GO593_02630	serS	Colistin_0.44_T2 - None_0_T2	-1.74427	1.30183e-10
GO593_02630	serS	Rifampicin_0.34_T1 - None_0_T1	0.159816	1
GO593_02630	serS	Rifampicin_0.34_T2 - None_0_T2	-1.42999	1.0095e-08
GO593_02630	serS	Imipenem_0.06_T1 - None_0_T1	0.0438737	0.999838
GO593_02630	serS	Imipenem_0.06_T2 - None_0_T2	0.28828	0.0235745
GO593_02630	serS	Imipenem_0.09_T1 - None_0_T1	0.249703	0.392247
GO593_02630	serS	Imipenem_0.09_T2 - None_0_T2	-1.09257	2.44376e-06
GO593_02630	serS	Meropenem_0.11_T1 - None_0_T1	0.26208	1
GO593_02630	serS	Meropenem_0.11_T2 - None_0_T2	0.445049	0.000279313
GO593_02630	serS	Meropenem_0.17_T1 - None_0_T1	0.354317	0.865042
GO593_02630	serS	Meropenem_0.17_T2 - None_0_T2	0.0396364	1.72346e-06
GO593_02640	lolA	None_0_T1 - None_0_T0	-0.919712	0.669537
GO593_02640	lolA	None_0_T2 - None_0_T0	-4.49776	1.62698e-15
GO593_02640	lolA	Colistin_0.44_T1 - None_0_T1	-0.690762	0.21291
GO593_02640	lolA	Colistin_0.44_T2 - None_0_T2	-3.61593	6.20958e-16
GO593_02640	lolA	Rifampicin_0.34_T1 - None_0_T1	0.50281	0.999979
GO593_02640	lolA	Rifampicin_0.34_T2 - None_0_T2	-0.876021	0.0193361
GO593_02640	lolA	Imipenem_0.06_T1 - None_0_T1	-0.804269	0.0290577
GO593_02640	lolA	Imipenem_0.06_T2 - None_0_T2	-4.40931	3.48264e-19
GO593_02640	lolA	Imipenem_0.09_T1 - None_0_T1	-0.884114	0.00075784
GO593_02640	lolA	Imipenem_0.09_T2 - None_0_T2	-3.27671	1.01986e-19
GO593_02640	lolA	Meropenem_0.11_T1 - None_0_T1	-0.111198	1
GO593_02640	lolA	Meropenem_0.11_T2 - None_0_T2	-2.66172	2.66744e-12
GO593_02640	lolA	Meropenem_0.17_T1 - None_0_T1	-0.133612	1
GO593_02640	lolA	Meropenem_0.17_T2 - None_0_T2	-1.98872	4.29552e-11
GO593_02645	rpmA	None_0_T1 - None_0_T0	-0.624493	0.669445
GO593_02645	rpmA	None_0_T2 - None_0_T0	-3.53758	5.11007e-22
GO593_02645	rpmA	Colistin_0.44_T1 - None_0_T1	-0.791843	0.00333989
GO593_02645	rpmA	Colistin_0.44_T2 - None_0_T2	-0.178665	0.303757
GO593_02645	rpmA	Rifampicin_0.34_T1 - None_0_T1	-0.215017	1
GO593_02645	rpmA	Rifampicin_0.34_T2 - None_0_T2	-1.49891	1.92821e-12
GO593_02645	rpmA	Imipenem_0.06_T1 - None_0_T1	0.359965	0.720301
GO593_02645	rpmA	Imipenem_0.06_T2 - None_0_T2	1.04945	1.47279e-07
GO593_02645	rpmA	Imipenem_0.09_T1 - None_0_T1	0.760604	0.000269568
GO593_02645	rpmA	Imipenem_0.09_T2 - None_0_T2	1.26891	4.77738e-10
GO593_02645	rpmA	Meropenem_0.11_T1 - None_0_T1	0.289865	1
GO593_02645	rpmA	Meropenem_0.11_T2 - None_0_T2	1.2592	5.25784e-09
GO593_02645	rpmA	Meropenem_0.17_T1 - None_0_T1	0.388556	0.996588
GO593_02645	rpmA	Meropenem_0.17_T2 - None_0_T2	1.09224	3.88866e-08
GO593_02650	rplU	None_0_T1 - None_0_T0	-0.596689	0.998854
GO593_02650	rplU	None_0_T2 - None_0_T0	-5.50052	5.09943e-24
GO593_02650	rplU	Colistin_0.44_T1 - None_0_T1	-1.09148	0.00291401
GO593_02650	rplU	Colistin_0.44_T2 - None_0_T2	-0.663841	0.355573
GO593_02650	rplU	Rifampicin_0.34_T1 - None_0_T1	-0.0540178	1
GO593_02650	rplU	Rifampicin_0.34_T2 - None_0_T2	-0.676846	0.0108402
GO593_02650	rplU	Imipenem_0.06_T1 - None_0_T1	0.311665	0.999988
GO593_02650	rplU	Imipenem_0.06_T2 - None_0_T2	0.552893	0.237319
GO593_02650	rplU	Imipenem_0.09_T1 - None_0_T1	0.48311	0.472806
GO593_02650	rplU	Imipenem_0.09_T2 - None_0_T2	0.858334	0.00118423
GO593_02650	rplU	Meropenem_0.11_T1 - None_0_T1	0.0936155	1
GO593_02650	rplU	Meropenem_0.11_T2 - None_0_T2	0.543176	0.0964418
GO593_02650	rplU	Meropenem_0.17_T1 - None_0_T1	0.363078	0.99976
GO593_02650	rplU	Meropenem_0.17_T2 - None_0_T2	1.65225	8.63167e-06
GO593_02660	ispB	None_0_T1 - None_0_T0	-0.31737	0.999049
GO593_02660	ispB	None_0_T2 - None_0_T0	-0.792312	2.54875e-07
GO593_02660	ispB	Colistin_0.44_T1 - None_0_T1	-0.253269	0.671884
GO593_02660	ispB	Colistin_0.44_T2 - None_0_T2	-2.26731	6.26574e-32
GO593_02660	ispB	Rifampicin_0.34_T1 - None_0_T1	0.275534	0.99992
GO593_02660	ispB	Rifampicin_0.34_T2 - None_0_T2	0.318748	5.94016e-09
GO593_02660	ispB	Imipenem_0.06_T1 - None_0_T1	0.309892	0.500927
GO593_02660	ispB	Imipenem_0.06_T2 - None_0_T2	0.932378	1.25294e-08
GO593_02660	ispB	Imipenem_0.09_T1 - None_0_T1	0.504262	0.000150315
GO593_02660	ispB	Imipenem_0.09_T2 - None_0_T2	1.67929	4.03161e-15
GO593_02660	ispB	Meropenem_0.11_T1 - None_0_T1	0.0863337	1
GO593_02660	ispB	Meropenem_0.11_T2 - None_0_T2	0.587531	8.88197e-10
GO593_02660	ispB	Meropenem_0.17_T1 - None_0_T1	0.142597	1
GO593_02660	ispB	Meropenem_0.17_T2 - None_0_T2	1.00478	8.00476e-20
GO593_02715	valS	None_0_T1 - None_0_T0	-0.456112	0.949836
GO593_02715	valS	None_0_T2 - None_0_T0	-6.15768	3.95113e-36
GO593_02715	valS	Colistin_0.44_T1 - None_0_T1	-2.20308	1.2379e-18
GO593_02715	valS	Colistin_0.44_T2 - None_0_T2	-2.21783	2.15285e-16
GO593_02715	valS	Rifampicin_0.34_T1 - None_0_T1	0.479586	0.960751
GO593_02715	valS	Rifampicin_0.34_T2 - None_0_T2	-0.0820573	4.13253e-07
GO593_02715	valS	Imipenem_0.06_T1 - None_0_T1	1.03093	2.82974e-06
GO593_02715	valS	Imipenem_0.06_T2 - None_0_T2	0.699684	3.39245e-05
GO593_02715	valS	Imipenem_0.09_T1 - None_0_T1	1.16565	1.35718e-09
GO593_02715	valS	Imipenem_0.09_T2 - None_0_T2	0.982601	1.03234e-08
GO593_02715	valS	Meropenem_0.11_T1 - None_0_T1	1.20232	0.000306035
GO593_02715	valS	Meropenem_0.11_T2 - None_0_T2	0.990843	1.81264e-05
GO593_02715	valS	Meropenem_0.17_T1 - None_0_T1	1.57307	1.92797e-08
GO593_02715	valS	Meropenem_0.17_T2 - None_0_T2	0.94306	1.85802e-05
GO593_02915	gatC	None_0_T1 - None_0_T0	-1.16715	0.139029
GO593_02915	gatC	None_0_T2 - None_0_T0	-6.72559	7.68896e-32
GO593_02915	gatC	Colistin_0.44_T1 - None_0_T1	-1.40409	4.34318e-06
GO593_02915	gatC	Colistin_0.44_T2 - None_0_T2	-2.69161	1.14432e-06
GO593_02915	gatC	Rifampicin_0.34_T1 - None_0_T1	0.298757	1
GO593_02915	gatC	Rifampicin_0.34_T2 - None_0_T2	-1.16935	7.5981e-05
GO593_02915	gatC	Imipenem_0.06_T1 - None_0_T1	-0.824313	0.426652
GO593_02915	gatC	Imipenem_0.06_T2 - None_0_T2	-0.52447	0.414707
GO593_02915	gatC	Imipenem_0.09_T1 - None_0_T1	-0.669505	0.342628
GO593_02915	gatC	Imipenem_0.09_T2 - None_0_T2	-0.970225	0.101074
GO593_02915	gatC	Meropenem_0.11_T1 - None_0_T1	-0.546893	1
GO593_02915	gatC	Meropenem_0.11_T2 - None_0_T2	-1.74581	6.61375e-05
GO593_02915	gatC	Meropenem_0.17_T1 - None_0_T1	-0.545495	0.92271
GO593_02915	gatC	Meropenem_0.17_T2 - None_0_T2	-2.68175	2.86527e-10
GO593_02920	gatA	None_0_T1 - None_0_T0	-1.2336	0.0061006
GO593_02920	gatA	None_0_T2 - None_0_T0	-6.18078	4.06238e-24
GO593_02920	gatA	Colistin_0.44_T1 - None_0_T1	-1.76812	2.55221e-06
GO593_02920	gatA	Colistin_0.44_T2 - None_0_T2	-1.98562	0.000148603
GO593_02920	gatA	Rifampicin_0.34_T1 - None_0_T1	0.160341	1
GO593_02920	gatA	Rifampicin_0.34_T2 - None_0_T2	-1.6791	7.70021e-07
GO593_02920	gatA	Imipenem_0.06_T1 - None_0_T1	-0.844935	0.45255
GO593_02920	gatA	Imipenem_0.06_T2 - None_0_T2	-0.275856	0.946406
GO593_02920	gatA	Imipenem_0.09_T1 - None_0_T1	-0.668058	0.349631
GO593_02920	gatA	Imipenem_0.09_T2 - None_0_T2	-0.244859	0.913493
GO593_02920	gatA	Meropenem_0.11_T1 - None_0_T1	-0.456911	1
GO593_02920	gatA	Meropenem_0.11_T2 - None_0_T2	-0.781681	0.000160729
GO593_02920	gatA	Meropenem_0.17_T1 - None_0_T1	-0.517761	0.998207
GO593_02920	gatA	Meropenem_0.17_T2 - None_0_T2	-2.53928	9.65801e-11
GO593_02925	gatB	None_0_T1 - None_0_T0	-1.17799	7.05303e-05
GO593_02925	gatB	None_0_T2 - None_0_T0	-7.16578	6.09705e-39
GO593_02925	gatB	Colistin_0.44_T1 - None_0_T1	-1.44815	4.19184e-09
GO593_02925	gatB	Colistin_0.44_T2 - None_0_T2	-1.59628	1.32717e-07
GO593_02925	gatB	Rifampicin_0.34_T1 - None_0_T1	0.156476	1
GO593_02925	gatB	Rifampicin_0.34_T2 - None_0_T2	-0.842841	0.00369445
GO593_02925	gatB	Imipenem_0.06_T1 - None_0_T1	-0.859571	0.00327601
GO593_02925	gatB	Imipenem_0.06_T2 - None_0_T2	-0.730077	0.200898
GO593_02925	gatB	Imipenem_0.09_T1 - None_0_T1	-0.738039	0.00971278
GO593_02925	gatB	Imipenem_0.09_T2 - None_0_T2	-0.63062	0.0355249
GO593_02925	gatB	Meropenem_0.11_T1 - None_0_T1	-0.687132	0.95039
GO593_02925	gatB	Meropenem_0.11_T2 - None_0_T2	-1.12683	0.000261538
GO593_02925	gatB	Meropenem_0.17_T1 - None_0_T1	-0.587569	0.861796
GO593_02925	gatB	Meropenem_0.17_T2 - None_0_T2	-2.1711	1.20353e-10
GO593_03060	dapE	None_0_T1 - None_0_T0	-0.0520814	1
GO593_03060	dapE	None_0_T2 - None_0_T0	-1.02223	6.44564e-14
GO593_03060	dapE	Colistin_0.44_T1 - None_0_T1	-0.0287051	0.683475
GO593_03060	dapE	Colistin_0.44_T2 - None_0_T2	-1.1121	1.45022e-12
GO593_03060	dapE	Rifampicin_0.34_T1 - None_0_T1	0.0102877	1
GO593_03060	dapE	Rifampicin_0.34_T2 - None_0_T2	-0.54965	1.13551e-06
GO593_03060	dapE	Imipenem_0.06_T1 - None_0_T1	-0.081723	1
GO593_03060	dapE	Imipenem_0.06_T2 - None_0_T2	-0.304504	0.395036
GO593_03060	dapE	Imipenem_0.09_T1 - None_0_T1	-0.0808457	1
GO593_03060	dapE	Imipenem_0.09_T2 - None_0_T2	-0.616764	0.00519039
GO593_03060	dapE	Meropenem_0.11_T1 - None_0_T1	-0.12268	1
GO593_03060	dapE	Meropenem_0.11_T2 - None_0_T2	-0.6717	0.000191383
GO593_03060	dapE	Meropenem_0.17_T1 - None_0_T1	-0.0766989	0.999999
GO593_03060	dapE	Meropenem_0.17_T2 - None_0_T2	-1.09702	9.95418e-14
GO593_03110	proS	None_0_T1 - None_0_T0	-0.630782	0.999703
GO593_03110	proS	None_0_T2 - None_0_T0	-6.22262	1.59855e-29
GO593_03110	proS	Colistin_0.44_T1 - None_0_T1	-1.81062	4.75561e-06
GO593_03110	proS	Colistin_0.44_T2 - None_0_T2	-2.72712	1.13337e-10
GO593_03110	proS	Rifampicin_0.34_T1 - None_0_T1	0.278798	1
GO593_03110	proS	Rifampicin_0.34_T2 - None_0_T2	-1.66591	3.25478e-07
GO593_03110	proS	Imipenem_0.06_T1 - None_0_T1	0.24526	0.99997
GO593_03110	proS	Imipenem_0.06_T2 - None_0_T2	0.454545	0.313913
GO593_03110	proS	Imipenem_0.09_T1 - None_0_T1	0.256021	0.998473
GO593_03110	proS	Imipenem_0.09_T2 - None_0_T2	0.174933	0.444923
GO593_03110	proS	Meropenem_0.11_T1 - None_0_T1	0.560949	1
GO593_03110	proS	Meropenem_0.11_T2 - None_0_T2	-0.370423	0.32542
GO593_03110	proS	Meropenem_0.17_T1 - None_0_T1	0.566216	0.988591
GO593_03110	proS	Meropenem_0.17_T2 - None_0_T2	-0.780738	0.0250631
GO593_03135	ygfZ	None_0_T1 - None_0_T0	-0.136048	1
GO593_03135	ygfZ	None_0_T2 - None_0_T0	-0.783455	0.00690476
GO593_03135	ygfZ	Colistin_0.44_T1 - None_0_T1	-0.00889841	0.996528
GO593_03135	ygfZ	Colistin_0.44_T2 - None_0_T2	-0.307643	0.28288
GO593_03135	ygfZ	Rifampicin_0.34_T1 - None_0_T1	0.00443673	1
GO593_03135	ygfZ	Rifampicin_0.34_T2 - None_0_T2	0.201569	0.000182702
GO593_03135	ygfZ	Imipenem_0.06_T1 - None_0_T1	0.0312411	1
GO593_03135	ygfZ	Imipenem_0.06_T2 - None_0_T2	0.137529	0.77608
GO593_03135	ygfZ	Imipenem_0.09_T1 - None_0_T1	0.00166237	1
GO593_03135	ygfZ	Imipenem_0.09_T2 - None_0_T2	0.0467334	0.279613
GO593_03135	ygfZ	Meropenem_0.11_T1 - None_0_T1	-0.100818	1
GO593_03135	ygfZ	Meropenem_0.11_T2 - None_0_T2	-0.450131	0.0139307
GO593_03135	ygfZ	Meropenem_0.17_T1 - None_0_T1	-0.103088	1
GO593_03135	ygfZ	Meropenem_0.17_T2 - None_0_T2	-1.10529	2.70527e-10
GO593_03265	GO593_03265	None_0_T1 - None_0_T0	-0.876736	0.982197
GO593_03265	GO593_03265	None_0_T2 - None_0_T0	-7.64485	6.96844e-34
GO593_03265	GO593_03265	Colistin_0.44_T1 - None_0_T1	-2.36583	5.99507e-12
GO593_03265	GO593_03265	Colistin_0.44_T2 - None_0_T2	-3.81245	1.55988e-10
GO593_03265	GO593_03265	Rifampicin_0.34_T1 - None_0_T1	0.029238	1
GO593_03265	GO593_03265	Rifampicin_0.34_T2 - None_0_T2	-1.36174	1.12955e-05
GO593_03265	GO593_03265	Imipenem_0.06_T1 - None_0_T1	-0.864506	0.413826
GO593_03265	GO593_03265	Imipenem_0.06_T2 - None_0_T2	-0.941073	0.000769567
GO593_03265	GO593_03265	Imipenem_0.09_T1 - None_0_T1	-1.32668	1.31164e-05
GO593_03265	GO593_03265	Imipenem_0.09_T2 - None_0_T2	-2.04729	0.00206467
GO593_03265	GO593_03265	Meropenem_0.11_T1 - None_0_T1	-0.508719	1
GO593_03265	GO593_03265	Meropenem_0.11_T2 - None_0_T2	-1.80224	5.19454e-08
GO593_03265	GO593_03265	Meropenem_0.17_T1 - None_0_T1	-0.53849	0.943488
GO593_03265	GO593_03265	Meropenem_0.17_T2 - None_0_T2	-1.66511	1.61418e-06
GO593_03315	secA	None_0_T1 - None_0_T0	-0.204253	0.999664
GO593_03315	secA	None_0_T2 - None_0_T0	-1.666	3.44188e-13
GO593_03315	secA	Colistin_0.44_T1 - None_0_T1	-1.64416	4.59078e-16
GO593_03315	secA	Colistin_0.44_T2 - None_0_T2	-3.40439	7.83699e-23
GO593_03315	secA	Rifampicin_0.34_T1 - None_0_T1	0.157747	1
GO593_03315	secA	Rifampicin_0.34_T2 - None_0_T2	-2.445	1.67992e-25
GO593_03315	secA	Imipenem_0.06_T1 - None_0_T1	0.446144	0.0976727
GO593_03315	secA	Imipenem_0.06_T2 - None_0_T2	0.400519	0.000763233
GO593_03315	secA	Imipenem_0.09_T1 - None_0_T1	0.522492	0.000156808
GO593_03315	secA	Imipenem_0.09_T2 - None_0_T2	0.362445	1.54152e-07
GO593_03315	secA	Meropenem_0.11_T1 - None_0_T1	0.231755	1
GO593_03315	secA	Meropenem_0.11_T2 - None_0_T2	-0.181648	4.19352e-15
GO593_03315	secA	Meropenem_0.17_T1 - None_0_T1	0.31997	0.876955
GO593_03315	secA	Meropenem_0.17_T2 - None_0_T2	-0.144002	5.13486e-15
GO593_03340	folC	None_0_T1 - None_0_T0	-0.161245	1
GO593_03340	folC	None_0_T2 - None_0_T0	-0.826574	0.00361979
GO593_03340	folC	Colistin_0.44_T1 - None_0_T1	0.0861277	0.958494
GO593_03340	folC	Colistin_0.44_T2 - None_0_T2	0.447263	2.05805e-07
GO593_03340	folC	Rifampicin_0.34_T1 - None_0_T1	-0.0647192	1
GO593_03340	folC	Rifampicin_0.34_T2 - None_0_T2	-2.38244	4.05135e-10
GO593_03340	folC	Imipenem_0.06_T1 - None_0_T1	0.140291	0.991211
GO593_03340	folC	Imipenem_0.06_T2 - None_0_T2	0.0930785	0.109823
GO593_03340	folC	Imipenem_0.09_T1 - None_0_T1	0.378876	0.302216
GO593_03340	folC	Imipenem_0.09_T2 - None_0_T2	0.0267778	0.000566261
GO593_03340	folC	Meropenem_0.11_T1 - None_0_T1	0.00172485	1
GO593_03340	folC	Meropenem_0.11_T2 - None_0_T2	-0.556051	0.0100484
GO593_03340	folC	Meropenem_0.17_T1 - None_0_T1	-0.0639621	1
GO593_03340	folC	Meropenem_0.17_T2 - None_0_T2	-0.774955	1.467e-05
GO593_03345	accD	None_0_T1 - None_0_T0	-1.21368	6.15972e-08
GO593_03345	accD	None_0_T2 - None_0_T0	-3.8566	1.18345e-31
GO593_03345	accD	Colistin_0.44_T1 - None_0_T1	-0.690586	0.00165702
GO593_03345	accD	Colistin_0.44_T2 - None_0_T2	2.08272	5.51818e-27
GO593_03345	accD	Rifampicin_0.34_T1 - None_0_T1	-0.383205	0.903887
GO593_03345	accD	Rifampicin_0.34_T2 - None_0_T2	-4.98685	7.5965e-38
GO593_03345	accD	Imipenem_0.06_T1 - None_0_T1	-0.544268	0.0198157
GO593_03345	accD	Imipenem_0.06_T2 - None_0_T2	-1.19631	2.55359e-13
GO593_03345	accD	Imipenem_0.09_T1 - None_0_T1	-0.629293	0.000374761
GO593_03345	accD	Imipenem_0.09_T2 - None_0_T2	-1.65173	1.32561e-17
GO593_03345	accD	Meropenem_0.11_T1 - None_0_T1	-0.315035	1
GO593_03345	accD	Meropenem_0.11_T2 - None_0_T2	-1.3639	2.07941e-16
GO593_03345	accD	Meropenem_0.17_T1 - None_0_T1	-0.2397	0.999686
GO593_03345	accD	Meropenem_0.17_T2 - None_0_T2	-1.86352	1.19009e-21
GO593_03480	aspS	None_0_T1 - None_0_T0	-0.383822	0.997103
GO593_03480	aspS	None_0_T2 - None_0_T0	-3.186	1.66693e-18
GO593_03480	aspS	Colistin_0.44_T1 - None_0_T1	-0.678867	0.0436131
GO593_03480	aspS	Colistin_0.44_T2 - None_0_T2	-0.899849	0.000141058
GO593_03480	aspS	Rifampicin_0.34_T1 - None_0_T1	0.368687	0.723965
GO593_03480	aspS	Rifampicin_0.34_T2 - None_0_T2	1.1454	2.91196e-17
GO593_03480	aspS	Imipenem_0.06_T1 - None_0_T1	0.563273	0.0321006
GO593_03480	aspS	Imipenem_0.06_T2 - None_0_T2	0.894842	8.19351e-09
GO593_03480	aspS	Imipenem_0.09_T1 - None_0_T1	0.773691	0.000575278
GO593_03480	aspS	Imipenem_0.09_T2 - None_0_T2	1.22823	3.937e-12
GO593_03480	aspS	Meropenem_0.11_T1 - None_0_T1	0.611957	0.291967
GO593_03480	aspS	Meropenem_0.11_T2 - None_0_T2	1.6223	1.02451e-15
GO593_03480	aspS	Meropenem_0.17_T1 - None_0_T1	0.746724	0.0455437
GO593_03480	aspS	Meropenem_0.17_T2 - None_0_T2	1.91463	3.44475e-19
GO593_03530	gtrOC1	None_0_T1 - None_0_T0	-0.0186583	1
GO593_03530	gtrOC1	None_0_T2 - None_0_T0	-0.645908	0.000129497
GO593_03530	gtrOC1	Colistin_0.44_T1 - None_0_T1	-0.45702	0.0445616
GO593_03530	gtrOC1	Colistin_0.44_T2 - None_0_T2	-0.0247864	0.0508743
GO593_03530	gtrOC1	Rifampicin_0.34_T1 - None_0_T1	-0.30133	0.972526
GO593_03530	gtrOC1	Rifampicin_0.34_T2 - None_0_T2	-6.92336	9.16627e-42
GO593_03530	gtrOC1	Imipenem_0.06_T1 - None_0_T1	-0.0907713	1
GO593_03530	gtrOC1	Imipenem_0.06_T2 - None_0_T2	-0.151784	0.657558
GO593_03530	gtrOC1	Imipenem_0.09_T1 - None_0_T1	-0.042465	0.999994
GO593_03530	gtrOC1	Imipenem_0.09_T2 - None_0_T2	-0.135462	0.049192
GO593_03530	gtrOC1	Meropenem_0.11_T1 - None_0_T1	-0.094313	1
GO593_03530	gtrOC1	Meropenem_0.11_T2 - None_0_T2	-1.37247	1.54116e-18
GO593_03530	gtrOC1	Meropenem_0.17_T1 - None_0_T1	-0.149244	1
GO593_03530	gtrOC1	Meropenem_0.17_T2 - None_0_T2	-1.50898	8.94635e-28
GO593_03585	secD	None_0_T1 - None_0_T0	-0.459367	0.885896
GO593_03585	secD	None_0_T2 - None_0_T0	-2.58622	5.86153e-21
GO593_03585	secD	Colistin_0.44_T1 - None_0_T1	-2.10726	2.02611e-21
GO593_03585	secD	Colistin_0.44_T2 - None_0_T2	-5.88108	3.95719e-39
GO593_03585	secD	Rifampicin_0.34_T1 - None_0_T1	0.373613	0.764813
GO593_03585	secD	Rifampicin_0.34_T2 - None_0_T2	-2.88989	4.38955e-28
GO593_03585	secD	Imipenem_0.06_T1 - None_0_T1	0.360476	0.0650507
GO593_03585	secD	Imipenem_0.06_T2 - None_0_T2	-0.0119868	0.000216557
GO593_03585	secD	Imipenem_0.09_T1 - None_0_T1	0.438796	0.00697133
GO593_03585	secD	Imipenem_0.09_T2 - None_0_T2	-0.193425	2.05191e-08
GO593_03585	secD	Meropenem_0.11_T1 - None_0_T1	0.200928	1
GO593_03585	secD	Meropenem_0.11_T2 - None_0_T2	-1.35076	9.12501e-08
GO593_03585	secD	Meropenem_0.17_T1 - None_0_T1	0.285839	0.966165
GO593_03585	secD	Meropenem_0.17_T2 - None_0_T2	-1.17863	6.09817e-09
GO593_03590	secF	None_0_T1 - None_0_T0	-0.124466	1
GO593_03590	secF	None_0_T2 - None_0_T0	-0.217292	0.0551085
GO593_03590	secF	Colistin_0.44_T1 - None_0_T1	-0.858753	9.51341e-10
GO593_03590	secF	Colistin_0.44_T2 - None_0_T2	-1.47046	2.07022e-23
GO593_03590	secF	Rifampicin_0.34_T1 - None_0_T1	0.205814	0.999998
GO593_03590	secF	Rifampicin_0.34_T2 - None_0_T2	0.454906	5.75205e-11
GO593_03590	secF	Imipenem_0.06_T1 - None_0_T1	0.141939	0.999966
GO593_03590	secF	Imipenem_0.06_T2 - None_0_T2	0.132514	0.299394
GO593_03590	secF	Imipenem_0.09_T1 - None_0_T1	0.247243	0.358221
GO593_03590	secF	Imipenem_0.09_T2 - None_0_T2	0.188084	0.00122171
GO593_03590	secF	Meropenem_0.11_T1 - None_0_T1	0.128848	1
GO593_03590	secF	Meropenem_0.11_T2 - None_0_T2	0.425712	5.74835e-10
GO593_03590	secF	Meropenem_0.17_T1 - None_0_T1	0.156377	0.999636
GO593_03590	secF	Meropenem_0.17_T2 - None_0_T2	0.567844	9.25022e-13
GO593_03595	dfp	None_0_T1 - None_0_T0	-0.0969267	1
GO593_03595	dfp	None_0_T2 - None_0_T0	-0.155518	0.00215267
GO593_03595	dfp	Colistin_0.44_T1 - None_0_T1	0.0416817	0.688225
GO593_03595	dfp	Colistin_0.44_T2 - None_0_T2	0.948186	8.73997e-15
GO593_03595	dfp	Rifampicin_0.34_T1 - None_0_T1	-0.0211695	1
GO593_03595	dfp	Rifampicin_0.34_T2 - None_0_T2	-0.489358	0.000612982
GO593_03595	dfp	Imipenem_0.06_T1 - None_0_T1	-0.017698	1
GO593_03595	dfp	Imipenem_0.06_T2 - None_0_T2	0.0995757	0.0792065
GO593_03595	dfp	Imipenem_0.09_T1 - None_0_T1	-0.0198034	0.999836
GO593_03595	dfp	Imipenem_0.09_T2 - None_0_T2	0.15917	0.000117579
GO593_03595	dfp	Meropenem_0.11_T1 - None_0_T1	-0.00145145	1
GO593_03595	dfp	Meropenem_0.11_T2 - None_0_T2	-0.123513	0.263328
GO593_03595	dfp	Meropenem_0.17_T1 - None_0_T1	0.0140837	1
GO593_03595	dfp	Meropenem_0.17_T2 - None_0_T2	0.107245	0.000471202
GO593_03615	ispZ	None_0_T1 - None_0_T0	-0.221722	1
GO593_03615	ispZ	None_0_T2 - None_0_T0	-0.959824	0.0133423
GO593_03615	ispZ	Colistin_0.44_T1 - None_0_T1	-0.293523	0.48923
GO593_03615	ispZ	Colistin_0.44_T2 - None_0_T2	-4.67908	5.59519e-26
GO593_03615	ispZ	Rifampicin_0.34_T1 - None_0_T1	0.0952228	1
GO593_03615	ispZ	Rifampicin_0.34_T2 - None_0_T2	-0.166503	0.854719
GO593_03615	ispZ	Imipenem_0.06_T1 - None_0_T1	0.0781158	1
GO593_03615	ispZ	Imipenem_0.06_T2 - None_0_T2	0.384393	0.00151013
GO593_03615	ispZ	Imipenem_0.09_T1 - None_0_T1	0.0242716	0.998845
GO593_03615	ispZ	Imipenem_0.09_T2 - None_0_T2	0.278534	0.00264425
GO593_03615	ispZ	Meropenem_0.11_T1 - None_0_T1	-0.0107782	1
GO593_03615	ispZ	Meropenem_0.11_T2 - None_0_T2	-0.571574	0.00381008
GO593_03615	ispZ	Meropenem_0.17_T1 - None_0_T1	0.0323957	1
GO593_03615	ispZ	Meropenem_0.17_T2 - None_0_T2	-0.735375	0.000182576
GO593_03765	pdxA	None_0_T1 - None_0_T0	-0.223713	0.999999
GO593_03765	pdxA	None_0_T2 - None_0_T0	-1.27753	6.51883e-07
GO593_03765	pdxA	Colistin_0.44_T1 - None_0_T1	-0.279627	0.217586
GO593_03765	pdxA	Colistin_0.44_T2 - None_0_T2	-0.274878	3.14344e-06
GO593_03765	pdxA	Rifampicin_0.34_T1 - None_0_T1	0.151333	1
GO593_03765	pdxA	Rifampicin_0.34_T2 - None_0_T2	-0.142096	1.49198e-08
GO593_03765	pdxA	Imipenem_0.06_T1 - None_0_T1	-0.0562301	1
GO593_03765	pdxA	Imipenem_0.06_T2 - None_0_T2	-0.268809	0.577436
GO593_03765	pdxA	Imipenem_0.09_T1 - None_0_T1	-0.0530267	1
GO593_03765	pdxA	Imipenem_0.09_T2 - None_0_T2	-0.437447	0.075097
GO593_03765	pdxA	Meropenem_0.11_T1 - None_0_T1	-0.120127	1
GO593_03765	pdxA	Meropenem_0.11_T2 - None_0_T2	-0.684334	0.00172182
GO593_03765	pdxA	Meropenem_0.17_T1 - None_0_T1	-0.111626	1
GO593_03765	pdxA	Meropenem_0.17_T2 - None_0_T2	-1.39771	6.77042e-05
GO593_03770	rplM	None_0_T1 - None_0_T0	-0.491944	0.491873
GO593_03770	rplM	None_0_T2 - None_0_T0	-4.73219	2.12907e-27
GO593_03770	rplM	Colistin_0.44_T1 - None_0_T1	-1.37789	3.51417e-09
GO593_03770	rplM	Colistin_0.44_T2 - None_0_T2	-3.18894	1.87449e-15
GO593_03770	rplM	Rifampicin_0.34_T1 - None_0_T1	0.157986	1
GO593_03770	rplM	Rifampicin_0.34_T2 - None_0_T2	-0.646017	1.69591e-06
GO593_03770	rplM	Imipenem_0.06_T1 - None_0_T1	0.520729	0.00388067
GO593_03770	rplM	Imipenem_0.06_T2 - None_0_T2	0.900339	2.4178e-06
GO593_03770	rplM	Imipenem_0.09_T1 - None_0_T1	1.11422	1.04268e-10
GO593_03770	rplM	Imipenem_0.09_T2 - None_0_T2	1.00821	2.06719e-11
GO593_03770	rplM	Meropenem_0.11_T1 - None_0_T1	0.100318	1
GO593_03770	rplM	Meropenem_0.11_T2 - None_0_T2	0.85292	9.31434e-11
GO593_03770	rplM	Meropenem_0.17_T1 - None_0_T1	0.374206	0.431574
GO593_03770	rplM	Meropenem_0.17_T2 - None_0_T2	1.05153	8.15354e-14
GO593_03775	rpsI	None_0_T1 - None_0_T0	-0.880344	0.000321056
GO593_03775	rpsI	None_0_T2 - None_0_T0	-3.78727	1.53912e-27
GO593_03775	rpsI	Colistin_0.44_T1 - None_0_T1	-1.70367	1.17572e-17
GO593_03775	rpsI	Colistin_0.44_T2 - None_0_T2	-3.07296	8.50784e-26
GO593_03775	rpsI	Rifampicin_0.34_T1 - None_0_T1	0.158426	1
GO593_03775	rpsI	Rifampicin_0.34_T2 - None_0_T2	-1.90327	1.52989e-18
GO593_03775	rpsI	Imipenem_0.06_T1 - None_0_T1	0.788516	7.03499e-06
GO593_03775	rpsI	Imipenem_0.06_T2 - None_0_T2	1.23558	2.21215e-14
GO593_03775	rpsI	Imipenem_0.09_T1 - None_0_T1	1.62574	9.44418e-17
GO593_03775	rpsI	Imipenem_0.09_T2 - None_0_T2	1.70838	5.1988e-17
GO593_03775	rpsI	Meropenem_0.11_T1 - None_0_T1	0.317472	1
GO593_03775	rpsI	Meropenem_0.11_T2 - None_0_T2	1.48695	1.52222e-17
GO593_03775	rpsI	Meropenem_0.17_T1 - None_0_T1	0.713076	0.00109868
GO593_03775	rpsI	Meropenem_0.17_T2 - None_0_T2	1.70621	1.49857e-15
GO593_03875	pssA	None_0_T1 - None_0_T0	0.0110398	1
GO593_03875	pssA	None_0_T2 - None_0_T0	-1.33037	3.41753e-08
GO593_03875	pssA	Colistin_0.44_T1 - None_0_T1	-1.71713	6.77074e-17
GO593_03875	pssA	Colistin_0.44_T2 - None_0_T2	-9.05408	1.1855e-44
GO593_03875	pssA	Rifampicin_0.34_T1 - None_0_T1	0.101191	1
GO593_03875	pssA	Rifampicin_0.34_T2 - None_0_T2	3.18741	6.00309e-33
GO593_03875	pssA	Imipenem_0.06_T1 - None_0_T1	-1.17035	1.41424e-07
GO593_03875	pssA	Imipenem_0.06_T2 - None_0_T2	-3.54054	7.40114e-29
GO593_03875	pssA	Imipenem_0.09_T1 - None_0_T1	-1.41077	4.88389e-12
GO593_03875	pssA	Imipenem_0.09_T2 - None_0_T2	-4.35726	5.61122e-34
GO593_03875	pssA	Meropenem_0.11_T1 - None_0_T1	-0.534993	0.997085
GO593_03875	pssA	Meropenem_0.11_T2 - None_0_T2	-2.46705	5.9997e-22
GO593_03875	pssA	Meropenem_0.17_T1 - None_0_T1	-0.6952	0.0163449
GO593_03875	pssA	Meropenem_0.17_T2 - None_0_T2	-3.39282	9.09326e-28
GO593_03925	ybeY	None_0_T1 - None_0_T0	0.0149773	1
GO593_03925	ybeY	None_0_T2 - None_0_T0	-0.242498	0.000423633
GO593_03925	ybeY	Colistin_0.44_T1 - None_0_T1	-0.0354316	0.866888
GO593_03925	ybeY	Colistin_0.44_T2 - None_0_T2	-0.29644	0.000936266
GO593_03925	ybeY	Rifampicin_0.34_T1 - None_0_T1	-0.0439872	1
GO593_03925	ybeY	Rifampicin_0.34_T2 - None_0_T2	-0.684915	2.2935e-14
GO593_03925	ybeY	Imipenem_0.06_T1 - None_0_T1	-0.0166417	1
GO593_03925	ybeY	Imipenem_0.06_T2 - None_0_T2	0.120288	0.57744
GO593_03925	ybeY	Imipenem_0.09_T1 - None_0_T1	0.00925812	0.999999
GO593_03925	ybeY	Imipenem_0.09_T2 - None_0_T2	0.312047	0.00257285
GO593_03925	ybeY	Meropenem_0.11_T1 - None_0_T1	-0.0286264	1
GO593_03925	ybeY	Meropenem_0.11_T2 - None_0_T2	-0.089143	0.979733
GO593_03925	ybeY	Meropenem_0.17_T1 - None_0_T1	-0.030952	1
GO593_03925	ybeY	Meropenem_0.17_T2 - None_0_T2	0.0256547	0.0162916
GO593_04055	cptB	None_0_T1 - None_0_T0	-0.0969002	1
GO593_04055	cptB	None_0_T2 - None_0_T0	-0.866698	0.00197325
GO593_04055	cptB	Colistin_0.44_T1 - None_0_T1	-0.272997	0.326583
GO593_04055	cptB	Colistin_0.44_T2 - None_0_T2	-0.609765	7.95435e-07
GO593_04055	cptB	Rifampicin_0.34_T1 - None_0_T1	0.0639818	1
GO593_04055	cptB	Rifampicin_0.34_T2 - None_0_T2	1.29258	1.18851e-10
GO593_04055	cptB	Imipenem_0.06_T1 - None_0_T1	-0.0410359	1
GO593_04055	cptB	Imipenem_0.06_T2 - None_0_T2	-0.306396	0.61838
GO593_04055	cptB	Imipenem_0.09_T1 - None_0_T1	-0.0377194	1
GO593_04055	cptB	Imipenem_0.09_T2 - None_0_T2	-0.356141	0.29328
GO593_04055	cptB	Meropenem_0.11_T1 - None_0_T1	-0.0551235	1
GO593_04055	cptB	Meropenem_0.11_T2 - None_0_T2	-0.476516	0.0334809
GO593_04055	cptB	Meropenem_0.17_T1 - None_0_T1	-0.0721459	1
GO593_04055	cptB	Meropenem_0.17_T2 - None_0_T2	-0.694875	2.3356e-05
GO593_04070	rplQ	None_0_T1 - None_0_T0	-1.98605	1.58e-06
GO593_04070	rplQ	None_0_T2 - None_0_T0	-7.62221	1.76237e-32
GO593_04070	rplQ	Colistin_0.44_T1 - None_0_T1	-3.39421	3.62311e-17
GO593_04070	rplQ	Colistin_0.44_T2 - None_0_T2	-5.15973	5.91083e-10
GO593_04070	rplQ	Rifampicin_0.34_T1 - None_0_T1	0.0488392	1
GO593_04070	rplQ	Rifampicin_0.34_T2 - None_0_T2	-1.9702	3.14995e-05
GO593_04070	rplQ	Imipenem_0.06_T1 - None_0_T1	-0.655811	0.882871
GO593_04070	rplQ	Imipenem_0.06_T2 - None_0_T2	-1.81515	0.00463462
GO593_04070	rplQ	Imipenem_0.09_T1 - None_0_T1	-1.02537	0.0193196
GO593_04070	rplQ	Imipenem_0.09_T2 - None_0_T2	-2.19156	0.00241298
GO593_04070	rplQ	Meropenem_0.11_T1 - None_0_T1	-0.0455592	1
GO593_04070	rplQ	Meropenem_0.11_T2 - None_0_T2	-1.72407	0.000103325
GO593_04070	rplQ	Meropenem_0.17_T1 - None_0_T1	-0.00407027	1
GO593_04070	rplQ	Meropenem_0.17_T2 - None_0_T2	-2.58116	7.05051e-07
GO593_04075	rpoA	None_0_T1 - None_0_T0	-0.387296	0.999997
GO593_04075	rpoA	None_0_T2 - None_0_T0	-4.59689	1.59809e-23
GO593_04075	rpoA	Colistin_0.44_T1 - None_0_T1	-1.77788	8.27117e-11
GO593_04075	rpoA	Colistin_0.44_T2 - None_0_T2	-4.61639	1.16606e-15
GO593_04075	rpoA	Rifampicin_0.34_T1 - None_0_T1	0.0304568	1
GO593_04075	rpoA	Rifampicin_0.34_T2 - None_0_T2	-2.32256	4.08824e-10
GO593_04075	rpoA	Imipenem_0.06_T1 - None_0_T1	-1.27587	0.000492087
GO593_04075	rpoA	Imipenem_0.06_T2 - None_0_T2	-3.25767	9.0182e-11
GO593_04075	rpoA	Imipenem_0.09_T1 - None_0_T1	-1.48919	2.50275e-06
GO593_04075	rpoA	Imipenem_0.09_T2 - None_0_T2	-3.79896	8.79656e-14
GO593_04075	rpoA	Meropenem_0.11_T1 - None_0_T1	-0.552378	1
GO593_04075	rpoA	Meropenem_0.11_T2 - None_0_T2	-5.04095	1.95815e-15
GO593_04075	rpoA	Meropenem_0.17_T1 - None_0_T1	-0.619658	0.933623
GO593_04075	rpoA	Meropenem_0.17_T2 - None_0_T2	-4.89785	1.40223e-16
GO593_04080	rpsD	None_0_T1 - None_0_T0	-1.87545	0.0042095
GO593_04080	rpsD	None_0_T2 - None_0_T0	-8.22247	5.93076e-18
GO593_04080	rpsD	Colistin_0.44_T1 - None_0_T1	-4.67248	1.22748e-12
GO593_04080	rpsD	Colistin_0.44_T2 - None_0_T2	-5.25815	1.89926e-09
GO593_04080	rpsD	Rifampicin_0.34_T1 - None_0_T1	0.0975513	1
GO593_04080	rpsD	Rifampicin_0.34_T2 - None_0_T2	-0.397053	0.193105
GO593_04080	rpsD	Imipenem_0.06_T1 - None_0_T1	-0.568375	0.965058
GO593_04080	rpsD	Imipenem_0.06_T2 - None_0_T2	-1.30306	0.0211781
GO593_04080	rpsD	Imipenem_0.09_T1 - None_0_T1	-0.456512	0.848322
GO593_04080	rpsD	Imipenem_0.09_T2 - None_0_T2	-1.94135	0.00284771
GO593_04080	rpsD	Meropenem_0.11_T1 - None_0_T1	-0.329307	1
GO593_04080	rpsD	Meropenem_0.11_T2 - None_0_T2	-4.31069	4.51636e-08
GO593_04080	rpsD	Meropenem_0.17_T1 - None_0_T1	-0.079634	0.999998
GO593_04080	rpsD	Meropenem_0.17_T2 - None_0_T2	-3.29898	1.84985e-06
GO593_04085	rpsK	None_0_T1 - None_0_T0	-0.883265	0.778976
GO593_04085	rpsK	None_0_T2 - None_0_T0	-6.35112	5.84955e-22
GO593_04085	rpsK	Colistin_0.44_T1 - None_0_T1	-2.94579	4.40164e-10
GO593_04085	rpsK	Colistin_0.44_T2 - None_0_T2	-5.17416	1.02715e-08
GO593_04085	rpsK	Rifampicin_0.34_T1 - None_0_T1	0.0472033	1
GO593_04085	rpsK	Rifampicin_0.34_T2 - None_0_T2	-1.65421	0.000667631
GO593_04085	rpsK	Imipenem_0.06_T1 - None_0_T1	-1.00682	0.264818
GO593_04085	rpsK	Imipenem_0.06_T2 - None_0_T2	-2.11315	0.00132481
GO593_04085	rpsK	Imipenem_0.09_T1 - None_0_T1	-1.21469	0.0255317
GO593_04085	rpsK	Imipenem_0.09_T2 - None_0_T2	-2.37827	0.000643959
GO593_04085	rpsK	Meropenem_0.11_T1 - None_0_T1	-0.469919	1
GO593_04085	rpsK	Meropenem_0.11_T2 - None_0_T2	-2.66591	7.82481e-06
GO593_04085	rpsK	Meropenem_0.17_T1 - None_0_T1	-0.540062	0.999999
GO593_04085	rpsK	Meropenem_0.17_T2 - None_0_T2	-2.82463	0.000748679
GO593_04090	rpsM	None_0_T1 - None_0_T0	-1.95788	0.00552647
GO593_04090	rpsM	None_0_T2 - None_0_T0	-9.0898	2.70617e-33
GO593_04090	rpsM	Colistin_0.44_T1 - None_0_T1	-4.72545	1.29927e-18
GO593_04090	rpsM	Colistin_0.44_T2 - None_0_T2	-6.52404	4.17735e-11
GO593_04090	rpsM	Rifampicin_0.34_T1 - None_0_T1	0.0472789	1
GO593_04090	rpsM	Rifampicin_0.34_T2 - None_0_T2	-1.8687	0.000259212
GO593_04090	rpsM	Imipenem_0.06_T1 - None_0_T1	-0.74774	0.220739
GO593_04090	rpsM	Imipenem_0.06_T2 - None_0_T2	-2.24629	0.000596059
GO593_04090	rpsM	Imipenem_0.09_T1 - None_0_T1	-0.817743	0.0630538
GO593_04090	rpsM	Imipenem_0.09_T2 - None_0_T2	-1.18079	0.023972
GO593_04090	rpsM	Meropenem_0.11_T1 - None_0_T1	-0.225361	1
GO593_04090	rpsM	Meropenem_0.11_T2 - None_0_T2	-3.09965	9.24783e-06
GO593_04090	rpsM	Meropenem_0.17_T1 - None_0_T1	-0.247218	0.999999
GO593_04090	rpsM	Meropenem_0.17_T2 - None_0_T2	-2.86123	2.65723e-06
GO593_04095	rpmJ	None_0_T1 - None_0_T0	-1.20517	0.00276963
GO593_04095	rpmJ	None_0_T2 - None_0_T0	-3.25183	3.42235e-18
GO593_04095	rpmJ	Colistin_0.44_T1 - None_0_T1	-0.935274	7.11635e-06
GO593_04095	rpmJ	Colistin_0.44_T2 - None_0_T2	-2.5348	5.45825e-16
GO593_04095	rpmJ	Rifampicin_0.34_T1 - None_0_T1	0.224586	1
GO593_04095	rpmJ	Rifampicin_0.34_T2 - None_0_T2	-1.93672	1.79146e-05
GO593_04095	rpmJ	Imipenem_0.06_T1 - None_0_T1	0.581844	0.0255976
GO593_04095	rpmJ	Imipenem_0.06_T2 - None_0_T2	1.54027	1.34917e-11
GO593_04095	rpmJ	Imipenem_0.09_T1 - None_0_T1	0.949436	2.08043e-05
GO593_04095	rpmJ	Imipenem_0.09_T2 - None_0_T2	2.33482	1.64449e-16
GO593_04095	rpmJ	Meropenem_0.11_T1 - None_0_T1	0.301332	0.999124
GO593_04095	rpmJ	Meropenem_0.11_T2 - None_0_T2	1.859	1.73934e-13
GO593_04095	rpmJ	Meropenem_0.17_T1 - None_0_T1	0.508839	0.861395
GO593_04095	rpmJ	Meropenem_0.17_T2 - None_0_T2	1.87737	1.95827e-14
GO593_04100	secY	None_0_T1 - None_0_T0	-2.14651	0.000961315
GO593_04100	secY	None_0_T2 - None_0_T0	-7.79678	2.81132e-33
GO593_04100	secY	Colistin_0.44_T1 - None_0_T1	-4.20059	3.61495e-16
GO593_04100	secY	Colistin_0.44_T2 - None_0_T2	-1.90939	2.91295e-05
GO593_04100	secY	Rifampicin_0.34_T1 - None_0_T1	0.356408	0.999994
GO593_04100	secY	Rifampicin_0.34_T2 - None_0_T2	-0.49134	9.99899e-05
GO593_04100	secY	Imipenem_0.06_T1 - None_0_T1	0.442484	0.916114
GO593_04100	secY	Imipenem_0.06_T2 - None_0_T2	0.255399	0.358904
GO593_04100	secY	Imipenem_0.09_T1 - None_0_T1	0.589448	0.0880894
GO593_04100	secY	Imipenem_0.09_T2 - None_0_T2	0.245738	0.613121
GO593_04100	secY	Meropenem_0.11_T1 - None_0_T1	0.520227	0.999996
GO593_04100	secY	Meropenem_0.11_T2 - None_0_T2	-0.219034	0.00867022
GO593_04100	secY	Meropenem_0.17_T1 - None_0_T1	0.67376	0.810211
GO593_04100	secY	Meropenem_0.17_T2 - None_0_T2	0.404201	0.014018
GO593_04105	rplO	None_0_T1 - None_0_T0	-1.69026	3.04343e-05
GO593_04105	rplO	None_0_T2 - None_0_T0	-7.25557	1.33369e-34
GO593_04105	rplO	Colistin_0.44_T1 - None_0_T1	-3.95856	1.51915e-20
GO593_04105	rplO	Colistin_0.44_T2 - None_0_T2	-4.28903	1.31455e-09
GO593_04105	rplO	Rifampicin_0.34_T1 - None_0_T1	0.289503	1
GO593_04105	rplO	Rifampicin_0.34_T2 - None_0_T2	-0.585733	0.114109
GO593_04105	rplO	Imipenem_0.06_T1 - None_0_T1	0.907868	0.3237
GO593_04105	rplO	Imipenem_0.06_T2 - None_0_T2	1.11519	0.00100324
GO593_04105	rplO	Imipenem_0.09_T1 - None_0_T1	1.41261	1.29846e-05
GO593_04105	rplO	Imipenem_0.09_T2 - None_0_T2	1.44986	1.72692e-05
GO593_04105	rplO	Meropenem_0.11_T1 - None_0_T1	0.693649	0.994525
GO593_04105	rplO	Meropenem_0.11_T2 - None_0_T2	0.973344	0.000247494
GO593_04105	rplO	Meropenem_0.17_T1 - None_0_T1	1.00601	0.046485
GO593_04105	rplO	Meropenem_0.17_T2 - None_0_T2	2.18757	2.36853e-09
GO593_04110	rpmD	None_0_T1 - None_0_T0	-0.684695	0.999963
GO593_04110	rpmD	None_0_T2 - None_0_T0	-4.54542	4.46747e-21
GO593_04110	rpmD	Colistin_0.44_T1 - None_0_T1	-3.34801	5.57668e-13
GO593_04110	rpmD	Colistin_0.44_T2 - None_0_T2	-3.35963	2.71864e-05
GO593_04110	rpmD	Rifampicin_0.34_T1 - None_0_T1	-0.024545	1
GO593_04110	rpmD	Rifampicin_0.34_T2 - None_0_T2	-0.497015	0.221749
GO593_04110	rpmD	Imipenem_0.06_T1 - None_0_T1	1.00935	0.812314
GO593_04110	rpmD	Imipenem_0.06_T2 - None_0_T2	1.38923	0.00531201
GO593_04110	rpmD	Imipenem_0.09_T1 - None_0_T1	1.60802	0.00351271
GO593_04110	rpmD	Imipenem_0.09_T2 - None_0_T2	1.20065	0.00223346
GO593_04110	rpmD	Meropenem_0.11_T1 - None_0_T1	0.496532	1
GO593_04110	rpmD	Meropenem_0.11_T2 - None_0_T2	0.860199	0.000242064
GO593_04110	rpmD	Meropenem_0.17_T1 - None_0_T1	1.0089	0.642713
GO593_04110	rpmD	Meropenem_0.17_T2 - None_0_T2	2.8333	1.08767e-12
GO593_04115	rpsE	None_0_T1 - None_0_T0	-1.91654	0.00181961
GO593_04115	rpsE	None_0_T2 - None_0_T0	-7.981	5.20723e-33
GO593_04115	rpsE	Colistin_0.44_T1 - None_0_T1	-4.25312	4.9857e-23
GO593_04115	rpsE	Colistin_0.44_T2 - None_0_T2	-6.79538	1.58122e-13
GO593_04115	rpsE	Rifampicin_0.34_T1 - None_0_T1	0.13488	1
GO593_04115	rpsE	Rifampicin_0.34_T2 - None_0_T2	-1.55577	0.0161079
GO593_04115	rpsE	Imipenem_0.06_T1 - None_0_T1	0.720442	0.0574819
GO593_04115	rpsE	Imipenem_0.06_T2 - None_0_T2	1.03586	4.06542e-05
GO593_04115	rpsE	Imipenem_0.09_T1 - None_0_T1	1.00099	0.000199115
GO593_04115	rpsE	Imipenem_0.09_T2 - None_0_T2	1.27936	5.70965e-05
GO593_04115	rpsE	Meropenem_0.11_T1 - None_0_T1	0.570966	1
GO593_04115	rpsE	Meropenem_0.11_T2 - None_0_T2	0.191716	0.0184645
GO593_04115	rpsE	Meropenem_0.17_T1 - None_0_T1	0.803217	0.0800884
GO593_04115	rpsE	Meropenem_0.17_T2 - None_0_T2	1.96252	2.13317e-09
GO593_04120	rplR	None_0_T1 - None_0_T0	-1.53072	0.0473346
GO593_04120	rplR	None_0_T2 - None_0_T0	-6.62117	1.22861e-26
GO593_04120	rplR	Colistin_0.44_T1 - None_0_T1	-3.09778	9.8003e-14
GO593_04120	rplR	Colistin_0.44_T2 - None_0_T2	-3.312	3.54198e-05
GO593_04120	rplR	Rifampicin_0.34_T1 - None_0_T1	0.3502	1
GO593_04120	rplR	Rifampicin_0.34_T2 - None_0_T2	-0.624329	0.049481
GO593_04120	rplR	Imipenem_0.06_T1 - None_0_T1	0.799126	0.428283
GO593_04120	rplR	Imipenem_0.06_T2 - None_0_T2	0.453036	0.0210813
GO593_04120	rplR	Imipenem_0.09_T1 - None_0_T1	1.15561	0.0061865
GO593_04120	rplR	Imipenem_0.09_T2 - None_0_T2	0.35716	0.37818
GO593_04120	rplR	Meropenem_0.11_T1 - None_0_T1	0.436645	1
GO593_04120	rplR	Meropenem_0.11_T2 - None_0_T2	0.435062	0.0219142
GO593_04120	rplR	Meropenem_0.17_T1 - None_0_T1	0.831317	0.370965
GO593_04120	rplR	Meropenem_0.17_T2 - None_0_T2	1.28272	3.41457e-06
GO593_04125	rplF	None_0_T1 - None_0_T0	-1.38753	0.300698
GO593_04125	rplF	None_0_T2 - None_0_T0	-5.39642	9.72407e-22
GO593_04125	rplF	Colistin_0.44_T1 - None_0_T1	-3.5924	2.0108e-18
GO593_04125	rplF	Colistin_0.44_T2 - None_0_T2	-6.09069	7.09594e-19
GO593_04125	rplF	Rifampicin_0.34_T1 - None_0_T1	0.317765	1
GO593_04125	rplF	Rifampicin_0.34_T2 - None_0_T2	-1.38461	4.09686e-05
GO593_04125	rplF	Imipenem_0.06_T1 - None_0_T1	1.00207	0.0377936
GO593_04125	rplF	Imipenem_0.06_T2 - None_0_T2	2.00483	9.19857e-07
GO593_04125	rplF	Imipenem_0.09_T1 - None_0_T1	1.35334	6.90423e-05
GO593_04125	rplF	Imipenem_0.09_T2 - None_0_T2	2.17988	1.42376e-07
GO593_04125	rplF	Meropenem_0.11_T1 - None_0_T1	0.617874	1
GO593_04125	rplF	Meropenem_0.11_T2 - None_0_T2	1.96805	8.60946e-06
GO593_04125	rplF	Meropenem_0.17_T1 - None_0_T1	1.25514	0.00868834
GO593_04125	rplF	Meropenem_0.17_T2 - None_0_T2	3.48642	2.46966e-15
GO593_04130	rpsH	None_0_T1 - None_0_T0	-2.33427	1.13635e-11
GO593_04130	rpsH	None_0_T2 - None_0_T0	-8.15251	9.94868e-39
GO593_04130	rpsH	Colistin_0.44_T1 - None_0_T1	-4.60465	2.77574e-26
GO593_04130	rpsH	Colistin_0.44_T2 - None_0_T2	-5.56994	1.10693e-13
GO593_04130	rpsH	Rifampicin_0.34_T1 - None_0_T1	0.206188	1
GO593_04130	rpsH	Rifampicin_0.34_T2 - None_0_T2	-2.08407	3.54388e-07
GO593_04130	rpsH	Imipenem_0.06_T1 - None_0_T1	0.718096	0.524088
GO593_04130	rpsH	Imipenem_0.06_T2 - None_0_T2	0.695536	0.0452724
GO593_04130	rpsH	Imipenem_0.09_T1 - None_0_T1	0.873944	0.00567175
GO593_04130	rpsH	Imipenem_0.09_T2 - None_0_T2	0.302161	0.0724312
GO593_04130	rpsH	Meropenem_0.11_T1 - None_0_T1	0.640902	0.99994
GO593_04130	rpsH	Meropenem_0.11_T2 - None_0_T2	-0.450243	0.00830429
GO593_04130	rpsH	Meropenem_0.17_T1 - None_0_T1	0.957994	0.0197416
GO593_04130	rpsH	Meropenem_0.17_T2 - None_0_T2	-0.213429	3.05046e-06
GO593_04135	rpsN	None_0_T1 - None_0_T0	-1.72381	0.00691559
GO593_04135	rpsN	None_0_T2 - None_0_T0	-5.59259	3.06186e-21
GO593_04135	rpsN	Colistin_0.44_T1 - None_0_T1	-3.2529	7.09865e-12
GO593_04135	rpsN	Colistin_0.44_T2 - None_0_T2	-5.99859	8.63001e-07
GO593_04135	rpsN	Rifampicin_0.34_T1 - None_0_T1	0.234752	1
GO593_04135	rpsN	Rifampicin_0.34_T2 - None_0_T2	-2.20268	0.00225892
GO593_04135	rpsN	Imipenem_0.06_T1 - None_0_T1	0.722872	0.84825
GO593_04135	rpsN	Imipenem_0.06_T2 - None_0_T2	0.814899	0.0384761
GO593_04135	rpsN	Imipenem_0.09_T1 - None_0_T1	0.97443	0.0573763
GO593_04135	rpsN	Imipenem_0.09_T2 - None_0_T2	0.585437	0.174327
GO593_04135	rpsN	Meropenem_0.11_T1 - None_0_T1	0.459888	1
GO593_04135	rpsN	Meropenem_0.11_T2 - None_0_T2	1.30123	0.000256029
GO593_04135	rpsN	Meropenem_0.17_T1 - None_0_T1	0.98591	0.672457
GO593_04135	rpsN	Meropenem_0.17_T2 - None_0_T2	1.45284	0.00115745
GO593_04140	rplE	None_0_T1 - None_0_T0	-2.13576	1.87676e-08
GO593_04140	rplE	None_0_T2 - None_0_T0	-7.84053	7.00024e-35
GO593_04140	rplE	Colistin_0.44_T1 - None_0_T1	-3.81354	1.97416e-20
GO593_04140	rplE	Colistin_0.44_T2 - None_0_T2	-4.84472	3.72599e-09
GO593_04140	rplE	Rifampicin_0.34_T1 - None_0_T1	0.661615	0.994405
GO593_04140	rplE	Rifampicin_0.34_T2 - None_0_T2	-1.56587	0.00378843
GO593_04140	rplE	Imipenem_0.06_T1 - None_0_T1	0.808078	0.0697941
GO593_04140	rplE	Imipenem_0.06_T2 - None_0_T2	1.76209	5.76329e-05
GO593_04140	rplE	Imipenem_0.09_T1 - None_0_T1	0.970709	0.000984605
GO593_04140	rplE	Imipenem_0.09_T2 - None_0_T2	1.34962	0.00609617
GO593_04140	rplE	Meropenem_0.11_T1 - None_0_T1	0.593501	1
GO593_04140	rplE	Meropenem_0.11_T2 - None_0_T2	1.38035	0.00141904
GO593_04140	rplE	Meropenem_0.17_T1 - None_0_T1	1.104	0.00424774
GO593_04140	rplE	Meropenem_0.17_T2 - None_0_T2	2.31906	2.52015e-11
GO593_04145	rplX	None_0_T1 - None_0_T0	-2.47151	1.84757e-10
GO593_04145	rplX	None_0_T2 - None_0_T0	-8.41531	1.0574e-33
GO593_04145	rplX	Colistin_0.44_T1 - None_0_T1	-4.86405	5.20007e-21
GO593_04145	rplX	Colistin_0.44_T2 - None_0_T2	-7.30429	7.56739e-07
GO593_04145	rplX	Rifampicin_0.34_T1 - None_0_T1	0.519319	0.999989
GO593_04145	rplX	Rifampicin_0.34_T2 - None_0_T2	-0.837953	0.243776
GO593_04145	rplX	Imipenem_0.06_T1 - None_0_T1	0.474857	0.987433
GO593_04145	rplX	Imipenem_0.06_T2 - None_0_T2	1.34912	0.00498617
GO593_04145	rplX	Imipenem_0.09_T1 - None_0_T1	0.62596	0.271545
GO593_04145	rplX	Imipenem_0.09_T2 - None_0_T2	0.748497	0.0681453
GO593_04145	rplX	Meropenem_0.11_T1 - None_0_T1	0.489768	1
GO593_04145	rplX	Meropenem_0.11_T2 - None_0_T2	0.627481	0.0010429
GO593_04145	rplX	Meropenem_0.17_T1 - None_0_T1	0.929895	0.12891
GO593_04145	rplX	Meropenem_0.17_T2 - None_0_T2	1.21181	0.00212709
GO593_04150	rplN	None_0_T1 - None_0_T0	-3.09051	9.05364e-10
GO593_04150	rplN	None_0_T2 - None_0_T0	-10.0614	5.64913e-34
GO593_04150	rplN	Colistin_0.44_T1 - None_0_T1	-4.57717	2.99714e-20
GO593_04150	rplN	Colistin_0.44_T2 - None_0_T2	-2.36954	0.000764695
GO593_04150	rplN	Rifampicin_0.34_T1 - None_0_T1	-0.0227371	1
GO593_04150	rplN	Rifampicin_0.34_T2 - None_0_T2	-0.220385	0.733422
GO593_04150	rplN	Imipenem_0.06_T1 - None_0_T1	0.283124	0.999699
GO593_04150	rplN	Imipenem_0.06_T2 - None_0_T2	0.496442	0.0863911
GO593_04150	rplN	Imipenem_0.09_T1 - None_0_T1	0.377324	0.917015
GO593_04150	rplN	Imipenem_0.09_T2 - None_0_T2	0.849817	0.0328515
GO593_04150	rplN	Meropenem_0.11_T1 - None_0_T1	0.35542	1
GO593_04150	rplN	Meropenem_0.11_T2 - None_0_T2	-1.81043	0.0291491
GO593_04150	rplN	Meropenem_0.17_T1 - None_0_T1	0.643164	0.883941
GO593_04150	rplN	Meropenem_0.17_T2 - None_0_T2	0.0720547	0.00227974
GO593_04155	rpsQ	None_0_T1 - None_0_T0	-2.32404	4.6627e-06
GO593_04155	rpsQ	None_0_T2 - None_0_T0	-7.31017	1.45732e-28
GO593_04155	rpsQ	Colistin_0.44_T1 - None_0_T1	-5.08371	7.68042e-21
GO593_04155	rpsQ	Colistin_0.44_T2 - None_0_T2	-4.4817	7.88162e-09
GO593_04155	rpsQ	Rifampicin_0.34_T1 - None_0_T1	-0.649215	0.999999
GO593_04155	rpsQ	Rifampicin_0.34_T2 - None_0_T2	-2.17105	2.81812e-06
GO593_04155	rpsQ	Imipenem_0.06_T1 - None_0_T1	0.516357	0.930721
GO593_04155	rpsQ	Imipenem_0.06_T2 - None_0_T2	0.28214	0.454822
GO593_04155	rpsQ	Imipenem_0.09_T1 - None_0_T1	0.817002	0.075227
GO593_04155	rpsQ	Imipenem_0.09_T2 - None_0_T2	0.709813	0.0142998
GO593_04155	rpsQ	Meropenem_0.11_T1 - None_0_T1	0.176704	1
GO593_04155	rpsQ	Meropenem_0.11_T2 - None_0_T2	0.313566	0.891981
GO593_04155	rpsQ	Meropenem_0.17_T1 - None_0_T1	0.420264	0.999999
GO593_04155	rpsQ	Meropenem_0.17_T2 - None_0_T2	-0.680839	0.335269
GO593_04160	rpmC	None_0_T1 - None_0_T0	-2.15484	2.75928e-06
GO593_04160	rpmC	None_0_T2 - None_0_T0	-6.96254	1.8529e-23
GO593_04160	rpmC	Colistin_0.44_T1 - None_0_T1	-5.29385	2.10363e-16
GO593_04160	rpmC	Colistin_0.44_T2 - None_0_T2	-2.0928	0.0283963
GO593_04160	rpmC	Rifampicin_0.34_T1 - None_0_T1	-0.887688	0.963059
GO593_04160	rpmC	Rifampicin_0.34_T2 - None_0_T2	-2.51514	0.0024581
GO593_04160	rpmC	Imipenem_0.06_T1 - None_0_T1	0.51332	0.7455
GO593_04160	rpmC	Imipenem_0.06_T2 - None_0_T2	0.584687	0.583312
GO593_04160	rpmC	Imipenem_0.09_T1 - None_0_T1	0.739856	0.0552538
GO593_04160	rpmC	Imipenem_0.09_T2 - None_0_T2	0.00889099	0.952585
GO593_04160	rpmC	Meropenem_0.11_T1 - None_0_T1	0.129085	1
GO593_04160	rpmC	Meropenem_0.11_T2 - None_0_T2	0.133916	0.519079
GO593_04160	rpmC	Meropenem_0.17_T1 - None_0_T1	0.394849	0.999971
GO593_04160	rpmC	Meropenem_0.17_T2 - None_0_T2	-0.637874	0.660566
GO593_04165	rplP	None_0_T1 - None_0_T0	-2.56765	5.08058e-07
GO593_04165	rplP	None_0_T2 - None_0_T0	-8.35474	3.24757e-31
GO593_04165	rplP	Colistin_0.44_T1 - None_0_T1	-5.39005	1.34328e-23
GO593_04165	rplP	Colistin_0.44_T2 - None_0_T2	-4.64607	1.3733e-07
GO593_04165	rplP	Rifampicin_0.34_T1 - None_0_T1	-0.537097	0.982526
GO593_04165	rplP	Rifampicin_0.34_T2 - None_0_T2	-3.10747	4.06285e-06
GO593_04165	rplP	Imipenem_0.06_T1 - None_0_T1	0.542883	0.884061
GO593_04165	rplP	Imipenem_0.06_T2 - None_0_T2	0.952381	0.0251071
GO593_04165	rplP	Imipenem_0.09_T1 - None_0_T1	0.883617	0.194294
GO593_04165	rplP	Imipenem_0.09_T2 - None_0_T2	1.86485	0.000110672
GO593_04165	rplP	Meropenem_0.11_T1 - None_0_T1	0.174385	1
GO593_04165	rplP	Meropenem_0.11_T2 - None_0_T2	0.0991619	0.0114974
GO593_04165	rplP	Meropenem_0.17_T1 - None_0_T1	0.316242	0.999999
GO593_04165	rplP	Meropenem_0.17_T2 - None_0_T2	0.292593	0.118791
GO593_04170	rpsC	None_0_T1 - None_0_T0	-1.05242	0.569971
GO593_04170	rpsC	None_0_T2 - None_0_T0	-5.17876	2.48414e-18
GO593_04170	rpsC	Colistin_0.44_T1 - None_0_T1	-3.00115	4.21214e-15
GO593_04170	rpsC	Colistin_0.44_T2 - None_0_T2	-4.95453	5.1235e-14
GO593_04170	rpsC	Rifampicin_0.34_T1 - None_0_T1	-0.578276	0.984652
GO593_04170	rpsC	Rifampicin_0.34_T2 - None_0_T2	-3.72089	1.70608e-11
GO593_04170	rpsC	Imipenem_0.06_T1 - None_0_T1	0.805765	0.503181
GO593_04170	rpsC	Imipenem_0.06_T2 - None_0_T2	1.45696	1.23764e-05
GO593_04170	rpsC	Imipenem_0.09_T1 - None_0_T1	1.25076	0.0263861
GO593_04170	rpsC	Imipenem_0.09_T2 - None_0_T2	1.40736	1.73133e-05
GO593_04170	rpsC	Meropenem_0.11_T1 - None_0_T1	0.122484	1
GO593_04170	rpsC	Meropenem_0.11_T2 - None_0_T2	1.11392	0.00373948
GO593_04170	rpsC	Meropenem_0.17_T1 - None_0_T1	0.524087	0.978814
GO593_04170	rpsC	Meropenem_0.17_T2 - None_0_T2	1.33524	5.72338e-06
GO593_04175	rplV	None_0_T1 - None_0_T0	-0.414621	0.999745
GO593_04175	rplV	None_0_T2 - None_0_T0	-4.93064	3.48386e-21
GO593_04175	rplV	Colistin_0.44_T1 - None_0_T1	-2.62537	2.77672e-15
GO593_04175	rplV	Colistin_0.44_T2 - None_0_T2	-4.52373	4.63924e-18
GO593_04175	rplV	Rifampicin_0.34_T1 - None_0_T1	-0.381537	1
GO593_04175	rplV	Rifampicin_0.34_T2 - None_0_T2	-2.09845	2.16234e-12
GO593_04175	rplV	Imipenem_0.06_T1 - None_0_T1	0.35865	0.922314
GO593_04175	rplV	Imipenem_0.06_T2 - None_0_T2	0.696908	4.87841e-06
GO593_04175	rplV	Imipenem_0.09_T1 - None_0_T1	0.660806	0.00793133
GO593_04175	rplV	Imipenem_0.09_T2 - None_0_T2	1.04158	6.1823e-07
GO593_04175	rplV	Meropenem_0.11_T1 - None_0_T1	0.0380999	1
GO593_04175	rplV	Meropenem_0.11_T2 - None_0_T2	0.226195	0.00042928
GO593_04175	rplV	Meropenem_0.17_T1 - None_0_T1	0.247843	0.999927
GO593_04175	rplV	Meropenem_0.17_T2 - None_0_T2	0.692237	0.000396631
GO593_04180	rpsS	None_0_T1 - None_0_T0	-1.51914	7.69818e-05
GO593_04180	rpsS	None_0_T2 - None_0_T0	-7.71423	1.94857e-37
GO593_04180	rpsS	Colistin_0.44_T1 - None_0_T1	-4.57195	2.42887e-26
GO593_04180	rpsS	Colistin_0.44_T2 - None_0_T2	-6.12905	5.26691e-16
GO593_04180	rpsS	Rifampicin_0.34_T1 - None_0_T1	-0.662534	0.131385
GO593_04180	rpsS	Rifampicin_0.34_T2 - None_0_T2	-2.12067	1.50414e-06
GO593_04180	rpsS	Imipenem_0.06_T1 - None_0_T1	0.471528	0.876508
GO593_04180	rpsS	Imipenem_0.06_T2 - None_0_T2	1.20537	0.000708678
GO593_04180	rpsS	Imipenem_0.09_T1 - None_0_T1	0.772522	0.00767197
GO593_04180	rpsS	Imipenem_0.09_T2 - None_0_T2	0.356712	0.805358
GO593_04180	rpsS	Meropenem_0.11_T1 - None_0_T1	0.0889184	1
GO593_04180	rpsS	Meropenem_0.11_T2 - None_0_T2	0.457708	0.00277752
GO593_04180	rpsS	Meropenem_0.17_T1 - None_0_T1	0.213004	0.999998
GO593_04180	rpsS	Meropenem_0.17_T2 - None_0_T2	0.0228673	0.00376331
GO593_04185	rplB	None_0_T1 - None_0_T0	-1.73043	0.021382
GO593_04185	rplB	None_0_T2 - None_0_T0	-7.87059	6.13234e-36
GO593_04185	rplB	Colistin_0.44_T1 - None_0_T1	-3.87867	1.28862e-21
GO593_04185	rplB	Colistin_0.44_T2 - None_0_T2	-5.23034	2.7973e-13
GO593_04185	rplB	Rifampicin_0.34_T1 - None_0_T1	-0.52947	0.999974
GO593_04185	rplB	Rifampicin_0.34_T2 - None_0_T2	-1.01138	0.000172088
GO593_04185	rplB	Imipenem_0.06_T1 - None_0_T1	0.18731	0.984242
GO593_04185	rplB	Imipenem_0.06_T2 - None_0_T2	0.657948	0.0428303
GO593_04185	rplB	Imipenem_0.09_T1 - None_0_T1	0.315856	0.692274
GO593_04185	rplB	Imipenem_0.09_T2 - None_0_T2	0.873648	0.0396069
GO593_04185	rplB	Meropenem_0.11_T1 - None_0_T1	-0.0803629	1
GO593_04185	rplB	Meropenem_0.11_T2 - None_0_T2	0.0377267	0.0126159
GO593_04185	rplB	Meropenem_0.17_T1 - None_0_T1	0.130787	0.999999
GO593_04185	rplB	Meropenem_0.17_T2 - None_0_T2	-0.111653	4.97779e-05
GO593_04190	rplW	None_0_T1 - None_0_T0	-1.00629	0.000283772
GO593_04190	rplW	None_0_T2 - None_0_T0	-7.04125	7.66431e-40
GO593_04190	rplW	Colistin_0.44_T1 - None_0_T1	-2.84539	2.12837e-20
GO593_04190	rplW	Colistin_0.44_T2 - None_0_T2	-5.41066	5.95985e-18
GO593_04190	rplW	Rifampicin_0.34_T1 - None_0_T1	-0.392535	0.999996
GO593_04190	rplW	Rifampicin_0.34_T2 - None_0_T2	-2.23769	1.05762e-10
GO593_04190	rplW	Imipenem_0.06_T1 - None_0_T1	0.289633	0.998334
GO593_04190	rplW	Imipenem_0.06_T2 - None_0_T2	0.596863	0.125696
GO593_04190	rplW	Imipenem_0.09_T1 - None_0_T1	0.589494	0.356846
GO593_04190	rplW	Imipenem_0.09_T2 - None_0_T2	0.671153	0.0172081
GO593_04190	rplW	Meropenem_0.11_T1 - None_0_T1	-0.0809397	1
GO593_04190	rplW	Meropenem_0.11_T2 - None_0_T2	0.145402	0.0401047
GO593_04190	rplW	Meropenem_0.17_T1 - None_0_T1	0.214894	1
GO593_04190	rplW	Meropenem_0.17_T2 - None_0_T2	0.04997	0.001646
GO593_04195	rplD	None_0_T1 - None_0_T0	-0.224206	0.999995
GO593_04195	rplD	None_0_T2 - None_0_T0	-2.77653	1.08803e-19
GO593_04195	rplD	Colistin_0.44_T1 - None_0_T1	-1.01153	2.4509e-08
GO593_04195	rplD	Colistin_0.44_T2 - None_0_T2	-3.47784	2.46119e-17
GO593_04195	rplD	Rifampicin_0.34_T1 - None_0_T1	-0.360147	1
GO593_04195	rplD	Rifampicin_0.34_T2 - None_0_T2	-3.20871	1.35316e-18
GO593_04195	rplD	Imipenem_0.06_T1 - None_0_T1	0.410978	0.908505
GO593_04195	rplD	Imipenem_0.06_T2 - None_0_T2	1.24613	2.6405e-07
GO593_04195	rplD	Imipenem_0.09_T1 - None_0_T1	0.611996	0.0395492
GO593_04195	rplD	Imipenem_0.09_T2 - None_0_T2	1.35227	3.97911e-07
GO593_04195	rplD	Meropenem_0.11_T1 - None_0_T1	0.0886672	1
GO593_04195	rplD	Meropenem_0.11_T2 - None_0_T2	1.30978	5.24988e-08
GO593_04195	rplD	Meropenem_0.17_T1 - None_0_T1	0.464182	0.945514
GO593_04195	rplD	Meropenem_0.17_T2 - None_0_T2	1.52961	1.12865e-10
GO593_04200	rplC	None_0_T1 - None_0_T0	-0.57824	1
GO593_04200	rplC	None_0_T2 - None_0_T0	-5.03649	1.90971e-13
GO593_04200	rplC	Colistin_0.44_T1 - None_0_T1	-1.4912	0.0157087
GO593_04200	rplC	Colistin_0.44_T2 - None_0_T2	-1.36199	0.318859
GO593_04200	rplC	Rifampicin_0.34_T1 - None_0_T1	-0.233139	1
GO593_04200	rplC	Rifampicin_0.34_T2 - None_0_T2	-0.10963	0.00561051
GO593_04200	rplC	Imipenem_0.06_T1 - None_0_T1	0.166903	1
GO593_04200	rplC	Imipenem_0.06_T2 - None_0_T2	0.238633	0.914625
GO593_04200	rplC	Imipenem_0.09_T1 - None_0_T1	0.478193	0.997751
GO593_04200	rplC	Imipenem_0.09_T2 - None_0_T2	0.161701	0.942754
GO593_04200	rplC	Meropenem_0.11_T1 - None_0_T1	0.117228	1
GO593_04200	rplC	Meropenem_0.11_T2 - None_0_T2	0.0261628	0.454467
GO593_04200	rplC	Meropenem_0.17_T1 - None_0_T1	0.410635	1
GO593_04200	rplC	Meropenem_0.17_T2 - None_0_T2	-0.161852	0.0536725
GO593_04205	rpsJ	None_0_T1 - None_0_T0	-0.899204	0.629498
GO593_04205	rpsJ	None_0_T2 - None_0_T0	-6.65724	1.53476e-31
GO593_04205	rpsJ	Colistin_0.44_T1 - None_0_T1	-1.92407	1.36166e-08
GO593_04205	rpsJ	Colistin_0.44_T2 - None_0_T2	-4.63132	6.99721e-14
GO593_04205	rpsJ	Rifampicin_0.34_T1 - None_0_T1	-0.164064	1
GO593_04205	rpsJ	Rifampicin_0.34_T2 - None_0_T2	-1.71372	2.06885e-05
GO593_04205	rpsJ	Imipenem_0.06_T1 - None_0_T1	0.347607	0.99963
GO593_04205	rpsJ	Imipenem_0.06_T2 - None_0_T2	1.41382	0.000208057
GO593_04205	rpsJ	Imipenem_0.09_T1 - None_0_T1	0.668743	0.611932
GO593_04205	rpsJ	Imipenem_0.09_T2 - None_0_T2	0.799917	0.00905455
GO593_04205	rpsJ	Meropenem_0.11_T1 - None_0_T1	-0.0191124	1
GO593_04205	rpsJ	Meropenem_0.11_T2 - None_0_T2	0.469002	0.0131642
GO593_04205	rpsJ	Meropenem_0.17_T1 - None_0_T1	0.338341	0.999084
GO593_04205	rpsJ	Meropenem_0.17_T2 - None_0_T2	0.579878	0.00582971
GO593_04235	yihA	None_0_T1 - None_0_T0	-0.119051	1
GO593_04235	yihA	None_0_T2 - None_0_T0	-4.73635	2.68798e-38
GO593_04235	yihA	Colistin_0.44_T1 - None_0_T1	-1.12722	9.81921e-12
GO593_04235	yihA	Colistin_0.44_T2 - None_0_T2	-2.39608	5.97632e-16
GO593_04235	yihA	Rifampicin_0.34_T1 - None_0_T1	0.0769105	1
GO593_04235	yihA	Rifampicin_0.34_T2 - None_0_T2	-0.967211	1.4032e-08
GO593_04235	yihA	Imipenem_0.06_T1 - None_0_T1	-0.182749	1
GO593_04235	yihA	Imipenem_0.06_T2 - None_0_T2	-0.750425	0.000315593
GO593_04235	yihA	Imipenem_0.09_T1 - None_0_T1	-0.316842	0.657563
GO593_04235	yihA	Imipenem_0.09_T2 - None_0_T2	-1.3951	1.57705e-11
GO593_04235	yihA	Meropenem_0.11_T1 - None_0_T1	-0.0735967	1
GO593_04235	yihA	Meropenem_0.11_T2 - None_0_T2	-3.18882	1.80454e-18
GO593_04235	yihA	Meropenem_0.17_T1 - None_0_T1	-0.153237	1
GO593_04235	yihA	Meropenem_0.17_T2 - None_0_T2	-2.97084	1.58886e-22
GO593_04255	plsB	None_0_T1 - None_0_T0	-0.411351	1
GO593_04255	plsB	None_0_T2 - None_0_T0	-5.98855	4.60513e-30
GO593_04255	plsB	Colistin_0.44_T1 - None_0_T1	-1.57194	1.05393e-06
GO593_04255	plsB	Colistin_0.44_T2 - None_0_T2	-0.424417	1.46989e-06
GO593_04255	plsB	Rifampicin_0.34_T1 - None_0_T1	0.22672	1
GO593_04255	plsB	Rifampicin_0.34_T2 - None_0_T2	1.77948	1.41751e-10
GO593_04255	plsB	Imipenem_0.06_T1 - None_0_T1	-0.713615	0.0486998
GO593_04255	plsB	Imipenem_0.06_T2 - None_0_T2	-1.37634	1.00612e-07
GO593_04255	plsB	Imipenem_0.09_T1 - None_0_T1	-1.0462	1.80861e-05
GO593_04255	plsB	Imipenem_0.09_T2 - None_0_T2	-2.41622	6.71695e-15
GO593_04255	plsB	Meropenem_0.11_T1 - None_0_T1	-0.371952	1
GO593_04255	plsB	Meropenem_0.11_T2 - None_0_T2	-1.82594	8.54666e-09
GO593_04255	plsB	Meropenem_0.17_T1 - None_0_T1	-0.529456	0.962969
GO593_04255	plsB	Meropenem_0.17_T2 - None_0_T2	-1.45742	6.36773e-10
GO593_04335	dxs	None_0_T1 - None_0_T0	-1.40825	4.77182e-06
GO593_04335	dxs	None_0_T2 - None_0_T0	-5.61764	1.96381e-32
GO593_04335	dxs	Colistin_0.44_T1 - None_0_T1	-1.87592	3.34974e-12
GO593_04335	dxs	Colistin_0.44_T2 - None_0_T2	-3.8885	2.67976e-19
GO593_04335	dxs	Rifampicin_0.34_T1 - None_0_T1	0.23428	1
GO593_04335	dxs	Rifampicin_0.34_T2 - None_0_T2	-1.10378	1.52162e-08
GO593_04335	dxs	Imipenem_0.06_T1 - None_0_T1	-0.299558	0.997804
GO593_04335	dxs	Imipenem_0.06_T2 - None_0_T2	-0.785908	0.00395494
GO593_04335	dxs	Imipenem_0.09_T1 - None_0_T1	-0.323575	0.883832
GO593_04335	dxs	Imipenem_0.09_T2 - None_0_T2	-1.50428	1.52686e-06
GO593_04335	dxs	Meropenem_0.11_T1 - None_0_T1	0.0618179	1
GO593_04335	dxs	Meropenem_0.11_T2 - None_0_T2	-0.745985	0.307371
GO593_04335	dxs	Meropenem_0.17_T1 - None_0_T1	0.178326	1
GO593_04335	dxs	Meropenem_0.17_T2 - None_0_T2	-1.00102	7.60236e-06
GO593_04340	ribA	None_0_T1 - None_0_T0	-0.389442	0.999914
GO593_04340	ribA	None_0_T2 - None_0_T0	-3.70335	3.70669e-21
GO593_04340	ribA	Colistin_0.44_T1 - None_0_T1	-0.872885	0.063368
GO593_04340	ribA	Colistin_0.44_T2 - None_0_T2	-1.21662	7.90644e-14
GO593_04340	ribA	Rifampicin_0.34_T1 - None_0_T1	0.24831	1
GO593_04340	ribA	Rifampicin_0.34_T2 - None_0_T2	0.600587	1.1646e-07
GO593_04340	ribA	Imipenem_0.06_T1 - None_0_T1	-0.192601	1
GO593_04340	ribA	Imipenem_0.06_T2 - None_0_T2	-0.523028	0.234007
GO593_04340	ribA	Imipenem_0.09_T1 - None_0_T1	-0.332079	0.975811
GO593_04340	ribA	Imipenem_0.09_T2 - None_0_T2	-0.640341	0.0414869
GO593_04340	ribA	Meropenem_0.11_T1 - None_0_T1	-0.0340828	1
GO593_04340	ribA	Meropenem_0.11_T2 - None_0_T2	-0.0765219	0.868666
GO593_04340	ribA	Meropenem_0.17_T1 - None_0_T1	-0.00985581	1
GO593_04340	ribA	Meropenem_0.17_T2 - None_0_T2	-1.51021	6.46293e-08
GO593_04345	hemF	None_0_T1 - None_0_T0	-0.756383	0.0184671
GO593_04345	hemF	None_0_T2 - None_0_T0	-2.282	3.36831e-20
GO593_04345	hemF	Colistin_0.44_T1 - None_0_T1	-0.627317	0.000605596
GO593_04345	hemF	Colistin_0.44_T2 - None_0_T2	-0.599489	0.0014624
GO593_04345	hemF	Rifampicin_0.34_T1 - None_0_T1	0.455774	0.687751
GO593_04345	hemF	Rifampicin_0.34_T2 - None_0_T2	1.01405	3.01308e-16
GO593_04345	hemF	Imipenem_0.06_T1 - None_0_T1	0.0557656	1
GO593_04345	hemF	Imipenem_0.06_T2 - None_0_T2	-0.475813	0.000915901
GO593_04345	hemF	Imipenem_0.09_T1 - None_0_T1	0.132167	0.975067
GO593_04345	hemF	Imipenem_0.09_T2 - None_0_T2	-0.548545	2.47942e-09
GO593_04345	hemF	Meropenem_0.11_T1 - None_0_T1	0.1753	1
GO593_04345	hemF	Meropenem_0.11_T2 - None_0_T2	-0.625424	3.88182e-05
GO593_04345	hemF	Meropenem_0.17_T1 - None_0_T1	0.313464	0.905141
GO593_04345	hemF	Meropenem_0.17_T2 - None_0_T2	-0.959171	1.47997e-13
GO593_04395	glyQ	None_0_T1 - None_0_T0	-0.989665	0.616688
GO593_04395	glyQ	None_0_T2 - None_0_T0	-5.56976	3.0209e-33
GO593_04395	glyQ	Colistin_0.44_T1 - None_0_T1	-2.41314	2.4913e-19
GO593_04395	glyQ	Colistin_0.44_T2 - None_0_T2	-3.86993	2.17983e-15
GO593_04395	glyQ	Rifampicin_0.34_T1 - None_0_T1	0.586896	0.950088
GO593_04395	glyQ	Rifampicin_0.34_T2 - None_0_T2	0.0642935	1.95828e-05
GO593_04395	glyQ	Imipenem_0.06_T1 - None_0_T1	0.631312	0.0123784
GO593_04395	glyQ	Imipenem_0.06_T2 - None_0_T2	0.00517286	0.0731127
GO593_04395	glyQ	Imipenem_0.09_T1 - None_0_T1	0.87531	1.26225e-05
GO593_04395	glyQ	Imipenem_0.09_T2 - None_0_T2	0.0361246	0.0948412
GO593_04395	glyQ	Meropenem_0.11_T1 - None_0_T1	1.0807	0.00625921
GO593_04395	glyQ	Meropenem_0.11_T2 - None_0_T2	-0.0244499	0.712284
GO593_04395	glyQ	Meropenem_0.17_T1 - None_0_T1	1.32575	3.75329e-06
GO593_04395	glyQ	Meropenem_0.17_T2 - None_0_T2	0.00682867	0.0192087
GO593_04400	glyS	None_0_T1 - None_0_T0	-1.49078	0.0132743
GO593_04400	glyS	None_0_T2 - None_0_T0	-7.5082	5.18908e-35
GO593_04400	glyS	Colistin_0.44_T1 - None_0_T1	-3.07772	1.0801e-17
GO593_04400	glyS	Colistin_0.44_T2 - None_0_T2	-2.96136	4.07646e-18
GO593_04400	glyS	Rifampicin_0.34_T1 - None_0_T1	0.766131	0.720923
GO593_04400	glyS	Rifampicin_0.34_T2 - None_0_T2	-0.10591	0.000795473
GO593_04400	glyS	Imipenem_0.06_T1 - None_0_T1	0.67774	0.00724894
GO593_04400	glyS	Imipenem_0.06_T2 - None_0_T2	0.359578	0.0152199
GO593_04400	glyS	Imipenem_0.09_T1 - None_0_T1	0.934676	1.2849e-06
GO593_04400	glyS	Imipenem_0.09_T2 - None_0_T2	0.302498	0.0790453
GO593_04400	glyS	Meropenem_0.11_T1 - None_0_T1	1.22384	0.00271469
GO593_04400	glyS	Meropenem_0.11_T2 - None_0_T2	0.402923	0.0458574
GO593_04400	glyS	Meropenem_0.17_T1 - None_0_T1	1.47639	7.70063e-07
GO593_04400	glyS	Meropenem_0.17_T2 - None_0_T2	-0.0491079	0.659365
GO593_04595	rplS	None_0_T1 - None_0_T0	-0.33105	0.998331
GO593_04595	rplS	None_0_T2 - None_0_T0	-2.83266	9.91931e-14
GO593_04595	rplS	Colistin_0.44_T1 - None_0_T1	-0.359675	0.0483402
GO593_04595	rplS	Colistin_0.44_T2 - None_0_T2	0.0436782	0.781784
GO593_04595	rplS	Rifampicin_0.34_T1 - None_0_T1	0.199965	1
GO593_04595	rplS	Rifampicin_0.34_T2 - None_0_T2	0.362833	0.010046
GO593_04595	rplS	Imipenem_0.06_T1 - None_0_T1	-0.0856352	1
GO593_04595	rplS	Imipenem_0.06_T2 - None_0_T2	-0.153931	0.352136
GO593_04595	rplS	Imipenem_0.09_T1 - None_0_T1	-0.170782	0.557908
GO593_04595	rplS	Imipenem_0.09_T2 - None_0_T2	-0.0394445	0.0931517
GO593_04595	rplS	Meropenem_0.11_T1 - None_0_T1	-0.116631	1
GO593_04595	rplS	Meropenem_0.11_T2 - None_0_T2	-0.0580109	0.104767
GO593_04595	rplS	Meropenem_0.17_T1 - None_0_T1	0.0937085	1
GO593_04595	rplS	Meropenem_0.17_T2 - None_0_T2	-0.384726	0.000657517
GO593_04600	trmD	None_0_T1 - None_0_T0	-1.60289	0.00012856
GO593_04600	trmD	None_0_T2 - None_0_T0	-7.72677	1.56694e-34
GO593_04600	trmD	Colistin_0.44_T1 - None_0_T1	-2.33696	5.76072e-14
GO593_04600	trmD	Colistin_0.44_T2 - None_0_T2	-4.63771	9.18585e-12
GO593_04600	trmD	Rifampicin_0.34_T1 - None_0_T1	0.471	0.999997
GO593_04600	trmD	Rifampicin_0.34_T2 - None_0_T2	-0.607357	0.472973
GO593_04600	trmD	Imipenem_0.06_T1 - None_0_T1	-0.466682	0.934321
GO593_04600	trmD	Imipenem_0.06_T2 - None_0_T2	-1.27624	0.0137836
GO593_04600	trmD	Imipenem_0.09_T1 - None_0_T1	-0.79143	0.0270654
GO593_04600	trmD	Imipenem_0.09_T2 - None_0_T2	-2.18315	1.49585e-06
GO593_04600	trmD	Meropenem_0.11_T1 - None_0_T1	-0.0295076	1
GO593_04600	trmD	Meropenem_0.11_T2 - None_0_T2	-2.89894	4.97273e-10
GO593_04600	trmD	Meropenem_0.17_T1 - None_0_T1	-0.024086	1
GO593_04600	trmD	Meropenem_0.17_T2 - None_0_T2	-3.63628	4.56472e-10
GO593_04610	rpsP	None_0_T1 - None_0_T0	-2.14158	0.000248354
GO593_04610	rpsP	None_0_T2 - None_0_T0	-7.45122	3.60867e-25
GO593_04610	rpsP	Colistin_0.44_T1 - None_0_T1	-3.17087	7.27974e-14
GO593_04610	rpsP	Colistin_0.44_T2 - None_0_T2	-4.65039	4.96817e-09
GO593_04610	rpsP	Rifampicin_0.34_T1 - None_0_T1	0.586032	0.960315
GO593_04610	rpsP	Rifampicin_0.34_T2 - None_0_T2	-0.969007	0.0170025
GO593_04610	rpsP	Imipenem_0.06_T1 - None_0_T1	0.329046	0.98694
GO593_04610	rpsP	Imipenem_0.06_T2 - None_0_T2	-0.352904	0.724539
GO593_04610	rpsP	Imipenem_0.09_T1 - None_0_T1	0.50533	0.365574
GO593_04610	rpsP	Imipenem_0.09_T2 - None_0_T2	0.132585	0.64455
GO593_04610	rpsP	Meropenem_0.11_T1 - None_0_T1	0.184488	1
GO593_04610	rpsP	Meropenem_0.11_T2 - None_0_T2	-0.508845	0.120269
GO593_04610	rpsP	Meropenem_0.17_T1 - None_0_T1	0.371858	0.997468
GO593_04610	rpsP	Meropenem_0.17_T2 - None_0_T2	-0.979991	0.0150346
GO593_04650	ispH	None_0_T1 - None_0_T0	-0.126978	1
GO593_04650	ispH	None_0_T2 - None_0_T0	-2.81835	2.50896e-05
GO593_04650	ispH	Colistin_0.44_T1 - None_0_T1	-1.23512	0.00173987
GO593_04650	ispH	Colistin_0.44_T2 - None_0_T2	-3.04707	1.29186e-10
GO593_04650	ispH	Rifampicin_0.34_T1 - None_0_T1	-0.306389	1
GO593_04650	ispH	Rifampicin_0.34_T2 - None_0_T2	-1.72439	1.13343e-09
GO593_04650	ispH	Imipenem_0.06_T1 - None_0_T1	-0.537554	0.999865
GO593_04650	ispH	Imipenem_0.06_T2 - None_0_T2	-2.03236	0.00163967
GO593_04650	ispH	Imipenem_0.09_T1 - None_0_T1	-0.823163	0.501264
GO593_04650	ispH	Imipenem_0.09_T2 - None_0_T2	-2.45016	9.23343e-07
GO593_04650	ispH	Meropenem_0.11_T1 - None_0_T1	-0.178289	1
GO593_04650	ispH	Meropenem_0.11_T2 - None_0_T2	-1.23016	0.00140285
GO593_04650	ispH	Meropenem_0.17_T1 - None_0_T1	-0.297647	1
GO593_04650	ispH	Meropenem_0.17_T2 - None_0_T2	-3.9661	3.83468e-11
GO593_04655	gmk	None_0_T1 - None_0_T0	-1.53023	1.63435e-06
GO593_04655	gmk	None_0_T2 - None_0_T0	-7.23471	3.42105e-38
GO593_04655	gmk	Colistin_0.44_T1 - None_0_T1	-1.71926	1.81453e-08
GO593_04655	gmk	Colistin_0.44_T2 - None_0_T2	-1.09553	6.77019e-05
GO593_04655	gmk	Rifampicin_0.34_T1 - None_0_T1	0.306492	1
GO593_04655	gmk	Rifampicin_0.34_T2 - None_0_T2	-1.90265	1
GO593_04655	gmk	Imipenem_0.06_T1 - None_0_T1	0.687379	0.051562
GO593_04655	gmk	Imipenem_0.06_T2 - None_0_T2	-0.310333	0.463198
GO593_04655	gmk	Imipenem_0.09_T1 - None_0_T1	1.10052	8.66094e-06
GO593_04655	gmk	Imipenem_0.09_T2 - None_0_T2	0.062794	0.212342
GO593_04655	gmk	Meropenem_0.11_T1 - None_0_T1	0.999439	0.0188428
GO593_04655	gmk	Meropenem_0.11_T2 - None_0_T2	-0.119621	0.68068
GO593_04655	gmk	Meropenem_0.17_T1 - None_0_T1	1.12459	0.000170885
GO593_04655	gmk	Meropenem_0.17_T2 - None_0_T2	-1.03819	0.0853289
GO593_04740	aroB	None_0_T1 - None_0_T0	-0.239034	1
GO593_04740	aroB	None_0_T2 - None_0_T0	-3.5086	1.05086e-09
GO593_04740	aroB	Colistin_0.44_T1 - None_0_T1	-1.68832	2.23774e-07
GO593_04740	aroB	Colistin_0.44_T2 - None_0_T2	-1.39564	5.94396e-08
GO593_04740	aroB	Rifampicin_0.34_T1 - None_0_T1	0.113161	1
GO593_04740	aroB	Rifampicin_0.34_T2 - None_0_T2	-0.62618	0.0795641
GO593_04740	aroB	Imipenem_0.06_T1 - None_0_T1	-0.401827	0.998126
GO593_04740	aroB	Imipenem_0.06_T2 - None_0_T2	0.036387	0.444737
GO593_04740	aroB	Imipenem_0.09_T1 - None_0_T1	-0.450508	0.545406
GO593_04740	aroB	Imipenem_0.09_T2 - None_0_T2	-0.208889	0.2036
GO593_04740	aroB	Meropenem_0.11_T1 - None_0_T1	-0.0905268	1
GO593_04740	aroB	Meropenem_0.11_T2 - None_0_T2	-0.119793	0.00943813
GO593_04740	aroB	Meropenem_0.17_T1 - None_0_T1	-0.159069	0.999996
GO593_04740	aroB	Meropenem_0.17_T2 - None_0_T2	-1.46009	2.11696e-09
GO593_04790	mraY	None_0_T1 - None_0_T0	-0.399079	0.988398
GO593_04790	mraY	None_0_T2 - None_0_T0	-1.99104	3.36169e-16
GO593_04790	mraY	Colistin_0.44_T1 - None_0_T1	-0.134633	0.937967
GO593_04790	mraY	Colistin_0.44_T2 - None_0_T2	-0.673976	0.00295498
GO593_04790	mraY	Rifampicin_0.34_T1 - None_0_T1	0.234892	1
GO593_04790	mraY	Rifampicin_0.34_T2 - None_0_T2	1.2445	2.83595e-14
GO593_04790	mraY	Imipenem_0.06_T1 - None_0_T1	-2.15494	2.85585e-15
GO593_04790	mraY	Imipenem_0.06_T2 - None_0_T2	-6.09832	6.54866e-22
GO593_04790	mraY	Imipenem_0.09_T1 - None_0_T1	-3.64151	1.46078e-24
GO593_04790	mraY	Imipenem_0.09_T2 - None_0_T2	-9.12998	2.65223e-23
GO593_04790	mraY	Meropenem_0.11_T1 - None_0_T1	-0.303179	1
GO593_04790	mraY	Meropenem_0.11_T2 - None_0_T2	-6.17556	3.88251e-26
GO593_04790	mraY	Meropenem_0.17_T1 - None_0_T1	-1.29649	4.08352e-08
GO593_04790	mraY	Meropenem_0.17_T2 - None_0_T2	-9.19462	1.27628e-26
GO593_04795	murF	None_0_T1 - None_0_T0	-1.76405	0.00464689
GO593_04795	murF	None_0_T2 - None_0_T0	-9.86452	8.362e-30
GO593_04795	murF	Colistin_0.44_T1 - None_0_T1	-3.64294	1.83384e-11
GO593_04795	murF	Colistin_0.44_T2 - None_0_T2	-2.01701	0.00398256
GO593_04795	murF	Rifampicin_0.34_T1 - None_0_T1	0.590531	0.941707
GO593_04795	murF	Rifampicin_0.34_T2 - None_0_T2	1.11498	1.99187e-05
GO593_04795	murF	Imipenem_0.06_T1 - None_0_T1	-3.30294	3.93192e-16
GO593_04795	murF	Imipenem_0.06_T2 - None_0_T2	-3.57288	0.000730589
GO593_04795	murF	Imipenem_0.09_T1 - None_0_T1	-3.77253	1.65243e-19
GO593_04795	murF	Imipenem_0.09_T2 - None_0_T2	-3.66269	5.11923e-05
GO593_04795	murF	Meropenem_0.11_T1 - None_0_T1	-1.58764	0.071805
GO593_04795	murF	Meropenem_0.11_T2 - None_0_T2	-2.56188	0.000119043
GO593_04795	murF	Meropenem_0.17_T1 - None_0_T1	-2.64696	3.89965e-11
GO593_04795	murF	Meropenem_0.17_T2 - None_0_T2	-5.04129	1.78826e-07
GO593_04800	murE	None_0_T1 - None_0_T0	-1.12477	0.351186
GO593_04800	murE	None_0_T2 - None_0_T0	-7.62785	2.03043e-28
GO593_04800	murE	Colistin_0.44_T1 - None_0_T1	-2.53966	2.04774e-09
GO593_04800	murE	Colistin_0.44_T2 - None_0_T2	-2.93906	9.66359e-06
GO593_04800	murE	Rifampicin_0.34_T1 - None_0_T1	0.580415	0.993501
GO593_04800	murE	Rifampicin_0.34_T2 - None_0_T2	-0.317941	0.0340064
GO593_04800	murE	Imipenem_0.06_T1 - None_0_T1	-2.80918	1.13014e-09
GO593_04800	murE	Imipenem_0.06_T2 - None_0_T2	-3.28215	1.73307e-05
GO593_04800	murE	Imipenem_0.09_T1 - None_0_T1	-3.36912	1.34095e-14
GO593_04800	murE	Imipenem_0.09_T2 - None_0_T2	-4.3061	3.48836e-07
GO593_04800	murE	Meropenem_0.11_T1 - None_0_T1	-1.24181	0.80574
GO593_04800	murE	Meropenem_0.11_T2 - None_0_T2	-4.01784	1.04072e-07
GO593_04800	murE	Meropenem_0.17_T1 - None_0_T1	-2.32576	2.07521e-05
GO593_04800	murE	Meropenem_0.17_T2 - None_0_T2	-3.25083	2.96427e-09
GO593_04805	ftsI	None_0_T1 - None_0_T0	-1.64004	2.94091e-05
GO593_04805	ftsI	None_0_T2 - None_0_T0	-9.41891	4.71929e-34
GO593_04805	ftsI	Colistin_0.44_T1 - None_0_T1	-4.04845	5.91992e-21
GO593_04805	ftsI	Colistin_0.44_T2 - None_0_T2	-2.79359	1.20848e-06
GO593_04805	ftsI	Rifampicin_0.34_T1 - None_0_T1	0.350406	1
GO593_04805	ftsI	Rifampicin_0.34_T2 - None_0_T2	0.330233	0.126131
GO593_04805	ftsI	Imipenem_0.06_T1 - None_0_T1	-4.2698	1.32059e-17
GO593_04805	ftsI	Imipenem_0.06_T2 - None_0_T2	-4.87687	2.46152e-07
GO593_04805	ftsI	Imipenem_0.09_T1 - None_0_T1	-5.28137	3.61867e-22
GO593_04805	ftsI	Imipenem_0.09_T2 - None_0_T2	-4.41442	8.12845e-07
GO593_04805	ftsI	Meropenem_0.11_T1 - None_0_T1	-2.61259	9.73224e-10
GO593_04805	ftsI	Meropenem_0.11_T2 - None_0_T2	-3.48394	5.90617e-07
GO593_04805	ftsI	Meropenem_0.17_T1 - None_0_T1	-3.42705	1.1505e-15
GO593_04805	ftsI	Meropenem_0.17_T2 - None_0_T2	-4.64136	1.48936e-09
GO593_04810	ftsL	None_0_T1 - None_0_T0	-1.06514	0.0194548
GO593_04810	ftsL	None_0_T2 - None_0_T0	-7.92762	3.76854e-30
GO593_04810	ftsL	Colistin_0.44_T1 - None_0_T1	-2.39168	4.60724e-12
GO593_04810	ftsL	Colistin_0.44_T2 - None_0_T2	-1.90035	6.10215e-06
GO593_04810	ftsL	Rifampicin_0.34_T1 - None_0_T1	0.209736	1
GO593_04810	ftsL	Rifampicin_0.34_T2 - None_0_T2	-0.0918272	0.77069
GO593_04810	ftsL	Imipenem_0.06_T1 - None_0_T1	-3.72299	4.91363e-15
GO593_04810	ftsL	Imipenem_0.06_T2 - None_0_T2	-1.04211	0.0259459
GO593_04810	ftsL	Imipenem_0.09_T1 - None_0_T1	-4.66858	1.34649e-19
GO593_04810	ftsL	Imipenem_0.09_T2 - None_0_T2	-1.74822	0.0888426
GO593_04810	ftsL	Meropenem_0.11_T1 - None_0_T1	-1.8699	5.11953e-05
GO593_04810	ftsL	Meropenem_0.11_T2 - None_0_T2	-1.99591	0.000553498
GO593_04810	ftsL	Meropenem_0.17_T1 - None_0_T1	-3.22998	4.23957e-13
GO593_04810	ftsL	Meropenem_0.17_T2 - None_0_T2	-2.66454	0.000280941
GO593_04830	gltX	None_0_T1 - None_0_T0	-0.834432	0.955798
GO593_04830	gltX	None_0_T2 - None_0_T0	-6.6187	2.05675e-32
GO593_04830	gltX	Colistin_0.44_T1 - None_0_T1	-2.79	1.2728e-17
GO593_04830	gltX	Colistin_0.44_T2 - None_0_T2	-3.22895	1.02868e-15
GO593_04830	gltX	Rifampicin_0.34_T1 - None_0_T1	0.453077	0.999977
GO593_04830	gltX	Rifampicin_0.34_T2 - None_0_T2	-0.0968524	0.0578087
GO593_04830	gltX	Imipenem_0.06_T1 - None_0_T1	0.679746	0.0148885
GO593_04830	gltX	Imipenem_0.06_T2 - None_0_T2	0.821263	0.00190411
GO593_04830	gltX	Imipenem_0.09_T1 - None_0_T1	0.71995	0.000130482
GO593_04830	gltX	Imipenem_0.09_T2 - None_0_T2	0.461255	0.00566519
GO593_04830	gltX	Meropenem_0.11_T1 - None_0_T1	0.918469	0.149637
GO593_04830	gltX	Meropenem_0.11_T2 - None_0_T2	0.487642	0.00225664
GO593_04830	gltX	Meropenem_0.17_T1 - None_0_T1	1.29244	7.13063e-05
GO593_04830	gltX	Meropenem_0.17_T2 - None_0_T2	-0.00852636	0.071906
GO593_05260	ssb	None_0_T1 - None_0_T0	-0.0888111	1
GO593_05260	ssb	None_0_T2 - None_0_T0	-0.784208	0.000181245
GO593_05260	ssb	Colistin_0.44_T1 - None_0_T1	-0.165407	0.994193
GO593_05260	ssb	Colistin_0.44_T2 - None_0_T2	0.20678	0.122433
GO593_05260	ssb	Rifampicin_0.34_T1 - None_0_T1	-0.103199	1
GO593_05260	ssb	Rifampicin_0.34_T2 - None_0_T2	-1.42744	7.4327e-10
GO593_05260	ssb	Imipenem_0.06_T1 - None_0_T1	0.149555	0.9999
GO593_05260	ssb	Imipenem_0.06_T2 - None_0_T2	-0.0482072	0.968418
GO593_05260	ssb	Imipenem_0.09_T1 - None_0_T1	0.198514	0.98413
GO593_05260	ssb	Imipenem_0.09_T2 - None_0_T2	-0.235179	0.118252
GO593_05260	ssb	Meropenem_0.11_T1 - None_0_T1	0.0394841	1
GO593_05260	ssb	Meropenem_0.11_T2 - None_0_T2	0.0447687	0.254233
GO593_05260	ssb	Meropenem_0.17_T1 - None_0_T1	0.0257534	1
GO593_05260	ssb	Meropenem_0.17_T2 - None_0_T2	0.067588	0.0144361
GO593_05390	kdtA	None_0_T1 - None_0_T0	0.0140482	1
GO593_05390	kdtA	None_0_T2 - None_0_T0	-0.965202	1.79e-06
GO593_05390	kdtA	Colistin_0.44_T1 - None_0_T1	-0.21214	0.987276
GO593_05390	kdtA	Colistin_0.44_T2 - None_0_T2	1.20726	7.23673e-14
GO593_05390	kdtA	Rifampicin_0.34_T1 - None_0_T1	-0.247043	1
GO593_05390	kdtA	Rifampicin_0.34_T2 - None_0_T2	-3.26584	2.79517e-24
GO593_05390	kdtA	Imipenem_0.06_T1 - None_0_T1	-0.111546	1
GO593_05390	kdtA	Imipenem_0.06_T2 - None_0_T2	-0.276948	0.570236
GO593_05390	kdtA	Imipenem_0.09_T1 - None_0_T1	-0.161841	0.999928
GO593_05390	kdtA	Imipenem_0.09_T2 - None_0_T2	-0.535669	0.0885925
GO593_05390	kdtA	Meropenem_0.11_T1 - None_0_T1	-0.328284	1
GO593_05390	kdtA	Meropenem_0.11_T2 - None_0_T2	-1.99378	1.81122e-09
GO593_05390	kdtA	Meropenem_0.17_T1 - None_0_T1	-0.267719	0.999861
GO593_05390	kdtA	Meropenem_0.17_T2 - None_0_T2	-2.48744	4.38952e-06
GO593_05405	prfB	None_0_T1 - None_0_T0	-0.105647	1
GO593_05405	prfB	None_0_T2 - None_0_T0	-0.776403	0.00266996
GO593_05405	prfB	Colistin_0.44_T1 - None_0_T1	-0.37303	0.609258
GO593_05405	prfB	Colistin_0.44_T2 - None_0_T2	-0.340867	1.69242e-05
GO593_05405	prfB	Rifampicin_0.34_T1 - None_0_T1	-0.0490373	1
GO593_05405	prfB	Rifampicin_0.34_T2 - None_0_T2	-1.24245	4.57718e-14
GO593_05405	prfB	Imipenem_0.06_T1 - None_0_T1	0.0303494	1
GO593_05405	prfB	Imipenem_0.06_T2 - None_0_T2	-0.0502489	0.99907
GO593_05405	prfB	Imipenem_0.09_T1 - None_0_T1	-0.035003	1
GO593_05405	prfB	Imipenem_0.09_T2 - None_0_T2	-0.211805	0.598977
GO593_05405	prfB	Meropenem_0.11_T1 - None_0_T1	0.209406	1
GO593_05405	prfB	Meropenem_0.11_T2 - None_0_T2	0.356683	0.337125
GO593_05405	prfB	Meropenem_0.17_T1 - None_0_T1	0.0399082	1
GO593_05405	prfB	Meropenem_0.17_T2 - None_0_T2	0.297075	0.024834
GO593_05420	pdxH	None_0_T1 - None_0_T0	-0.111117	1
GO593_05420	pdxH	None_0_T2 - None_0_T0	-0.255347	0.934435
GO593_05420	pdxH	Colistin_0.44_T1 - None_0_T1	0.108231	0.952439
GO593_05420	pdxH	Colistin_0.44_T2 - None_0_T2	0.306679	0.0166663
GO593_05420	pdxH	Rifampicin_0.34_T1 - None_0_T1	0.0673594	1
GO593_05420	pdxH	Rifampicin_0.34_T2 - None_0_T2	0.164212	0.42175
GO593_05420	pdxH	Imipenem_0.06_T1 - None_0_T1	-0.0545387	1
GO593_05420	pdxH	Imipenem_0.06_T2 - None_0_T2	-0.110488	0.984909
GO593_05420	pdxH	Imipenem_0.09_T1 - None_0_T1	-0.122852	1
GO593_05420	pdxH	Imipenem_0.09_T2 - None_0_T2	-0.209823	0.874671
GO593_05420	pdxH	Meropenem_0.11_T1 - None_0_T1	-0.0580378	1
GO593_05420	pdxH	Meropenem_0.11_T2 - None_0_T2	-0.11064	0.826602
GO593_05420	pdxH	Meropenem_0.17_T1 - None_0_T1	-0.00618757	1
GO593_05420	pdxH	Meropenem_0.17_T2 - None_0_T2	-0.212742	0.533576
GO593_05425	glmM	None_0_T1 - None_0_T0	-0.26469	0.998859
GO593_05425	glmM	None_0_T2 - None_0_T0	-1.40223	2.52828e-11
GO593_05425	glmM	Colistin_0.44_T1 - None_0_T1	-0.070188	0.440055
GO593_05425	glmM	Colistin_0.44_T2 - None_0_T2	2.60781	1.1409e-25
GO593_05425	glmM	Rifampicin_0.34_T1 - None_0_T1	0.0500016	1
GO593_05425	glmM	Rifampicin_0.34_T2 - None_0_T2	-3.15906	1.22623e-38
GO593_05425	glmM	Imipenem_0.06_T1 - None_0_T1	-0.430779	0.0355547
GO593_05425	glmM	Imipenem_0.06_T2 - None_0_T2	-1.23269	3.68779e-20
GO593_05425	glmM	Imipenem_0.09_T1 - None_0_T1	-0.630609	7.81546e-06
GO593_05425	glmM	Imipenem_0.09_T2 - None_0_T2	-1.91898	1.93266e-27
GO593_05425	glmM	Meropenem_0.11_T1 - None_0_T1	0.0354261	1
GO593_05425	glmM	Meropenem_0.11_T2 - None_0_T2	-1.56805	9.44244e-26
GO593_05425	glmM	Meropenem_0.17_T1 - None_0_T1	-0.0254627	1
GO593_05425	glmM	Meropenem_0.17_T2 - None_0_T2	-2.48404	5.67333e-32
GO593_05430	guaB	None_0_T1 - None_0_T0	-0.3289	1
GO593_05430	guaB	None_0_T2 - None_0_T0	-2.36646	1.68161e-09
GO593_05430	guaB	Colistin_0.44_T1 - None_0_T1	-0.365836	0.831241
GO593_05430	guaB	Colistin_0.44_T2 - None_0_T2	-0.85364	0.000866435
GO593_05430	guaB	Rifampicin_0.34_T1 - None_0_T1	-0.00926065	1
GO593_05430	guaB	Rifampicin_0.34_T2 - None_0_T2	-1.09433	4.46349e-07
GO593_05430	guaB	Imipenem_0.06_T1 - None_0_T1	-0.373217	0.998282
GO593_05430	guaB	Imipenem_0.06_T2 - None_0_T2	-1.57507	2.24086e-07
GO593_05430	guaB	Imipenem_0.09_T1 - None_0_T1	-0.434781	0.968561
GO593_05430	guaB	Imipenem_0.09_T2 - None_0_T2	-2.37265	5.97917e-12
GO593_05430	guaB	Meropenem_0.11_T1 - None_0_T1	-0.279294	1
GO593_05430	guaB	Meropenem_0.11_T2 - None_0_T2	-2.70162	5.98907e-17
GO593_05430	guaB	Meropenem_0.17_T1 - None_0_T1	-0.17797	1
GO593_05430	guaB	Meropenem_0.17_T2 - None_0_T2	-4.0856	8.3501e-19
GO593_05480	lpxC	None_0_T1 - None_0_T0	-0.467233	0.953852
GO593_05480	lpxC	None_0_T2 - None_0_T0	-1.02093	0.000152438
GO593_05480	lpxC	Colistin_0.44_T1 - None_0_T1	0.843344	3.42911e-09
GO593_05480	lpxC	Colistin_0.44_T2 - None_0_T2	4.22543	2.35916e-41
GO593_05480	lpxC	Rifampicin_0.34_T1 - None_0_T1	-0.389589	0.991552
GO593_05480	lpxC	Rifampicin_0.34_T2 - None_0_T2	-6.30923	5.63933e-38
GO593_05480	lpxC	Imipenem_0.06_T1 - None_0_T1	-0.690709	0.00220812
GO593_05480	lpxC	Imipenem_0.06_T2 - None_0_T2	-2.10435	9.87856e-21
GO593_05480	lpxC	Imipenem_0.09_T1 - None_0_T1	-0.825998	5.85275e-06
GO593_05480	lpxC	Imipenem_0.09_T2 - None_0_T2	-2.65787	5.33834e-27
GO593_05480	lpxC	Meropenem_0.11_T1 - None_0_T1	-0.0196568	1
GO593_05480	lpxC	Meropenem_0.11_T2 - None_0_T2	-1.28322	1.50606e-13
GO593_05480	lpxC	Meropenem_0.17_T1 - None_0_T1	-0.141699	1
GO593_05480	lpxC	Meropenem_0.17_T2 - None_0_T2	-1.74544	4.84068e-21
GO593_05485	ftsZ	None_0_T1 - None_0_T0	-1.91362	9.50068e-07
GO593_05485	ftsZ	None_0_T2 - None_0_T0	-8.94168	1.94247e-35
GO593_05485	ftsZ	Colistin_0.44_T1 - None_0_T1	-0.808305	0.0427326
GO593_05485	ftsZ	Colistin_0.44_T2 - None_0_T2	-0.973769	0.314317
GO593_05485	ftsZ	Rifampicin_0.34_T1 - None_0_T1	1.07801	0.0933437
GO593_05485	ftsZ	Rifampicin_0.34_T2 - None_0_T2	-0.0980173	0.0136856
GO593_05485	ftsZ	Imipenem_0.06_T1 - None_0_T1	-0.826088	0.0171322
GO593_05485	ftsZ	Imipenem_0.06_T2 - None_0_T2	-0.335034	0.0297671
GO593_05485	ftsZ	Imipenem_0.09_T1 - None_0_T1	-1.30794	3.00152e-06
GO593_05485	ftsZ	Imipenem_0.09_T2 - None_0_T2	-1.28819	0.010492
GO593_05485	ftsZ	Meropenem_0.11_T1 - None_0_T1	-0.13742	1
GO593_05485	ftsZ	Meropenem_0.11_T2 - None_0_T2	-3.67395	9.40425e-06
GO593_05485	ftsZ	Meropenem_0.17_T1 - None_0_T1	-0.761774	0.408234
GO593_05485	ftsZ	Meropenem_0.17_T2 - None_0_T2	-2.66733	2.48038e-05
GO593_05490	ftsA	None_0_T1 - None_0_T0	-1.60734	5.73431e-06
GO593_05490	ftsA	None_0_T2 - None_0_T0	-9.95142	7.95312e-34
GO593_05490	ftsA	Colistin_0.44_T1 - None_0_T1	-1.17474	0.000755685
GO593_05490	ftsA	Colistin_0.44_T2 - None_0_T2	-0.803036	1
GO593_05490	ftsA	Rifampicin_0.34_T1 - None_0_T1	0.656535	0.715754
GO593_05490	ftsA	Rifampicin_0.34_T2 - None_0_T2	0.367152	1
GO593_05490	ftsA	Imipenem_0.06_T1 - None_0_T1	-1.53465	5.99406e-06
GO593_05490	ftsA	Imipenem_0.06_T2 - None_0_T2	-0.834973	1
GO593_05490	ftsA	Imipenem_0.09_T1 - None_0_T1	-2.22203	1.16316e-11
GO593_05490	ftsA	Imipenem_0.09_T2 - None_0_T2	-0.8314	1
GO593_05490	ftsA	Meropenem_0.11_T1 - None_0_T1	0.0616982	1
GO593_05490	ftsA	Meropenem_0.11_T2 - None_0_T2	-1.68415	1
GO593_05490	ftsA	Meropenem_0.17_T1 - None_0_T1	-0.632411	0.923146
GO593_05490	ftsA	Meropenem_0.17_T2 - None_0_T2	-1.54446	1
GO593_05495	ftsQ	None_0_T1 - None_0_T0	-1.00193	0.68547
GO593_05495	ftsQ	None_0_T2 - None_0_T0	-6.58307	2.73864e-32
GO593_05495	ftsQ	Colistin_0.44_T1 - None_0_T1	-0.918263	0.0782243
GO593_05495	ftsQ	Colistin_0.44_T2 - None_0_T2	-2.78295	2.3737e-13
GO593_05495	ftsQ	Rifampicin_0.34_T1 - None_0_T1	0.28056	1
GO593_05495	ftsQ	Rifampicin_0.34_T2 - None_0_T2	-2.16095	1.60079e-12
GO593_05495	ftsQ	Imipenem_0.06_T1 - None_0_T1	-1.40031	1.66902e-06
GO593_05495	ftsQ	Imipenem_0.06_T2 - None_0_T2	-3.47055	3.66922e-13
GO593_05495	ftsQ	Imipenem_0.09_T1 - None_0_T1	-1.95744	6.66719e-12
GO593_05495	ftsQ	Imipenem_0.09_T2 - None_0_T2	-3.54679	5.11476e-13
GO593_05495	ftsQ	Meropenem_0.11_T1 - None_0_T1	-0.0822511	1
GO593_05495	ftsQ	Meropenem_0.11_T2 - None_0_T2	-4.48249	1.092e-15
GO593_05495	ftsQ	Meropenem_0.17_T1 - None_0_T1	-0.620072	0.517636
GO593_05495	ftsQ	Meropenem_0.17_T2 - None_0_T2	-4.18486	2.59701e-18
GO593_05500	ddlB	None_0_T1 - None_0_T0	-0.0152033	1
GO593_05500	ddlB	None_0_T2 - None_0_T0	-1.04672	8.59335e-05
GO593_05500	ddlB	Colistin_0.44_T1 - None_0_T1	0.21129	0.088868
GO593_05500	ddlB	Colistin_0.44_T2 - None_0_T2	-0.329777	0.0177787
GO593_05500	ddlB	Rifampicin_0.34_T1 - None_0_T1	-0.131062	1
GO593_05500	ddlB	Rifampicin_0.34_T2 - None_0_T2	-1.11732	0.00018256
[truncated: 3,690 more rows]

## Sheet: Gene Functional Enrichments
Differential Conditions	Difference between conditions which relative fitness score was calculated
STRING-db Link	Enrichment Performed on AB19606 Curated Genome (STRG0060QIE)
Differential Conditions	STRING-db Link
None_0_T1 - None_0_T0	https://version-11-5.string-db.org/cgi/globalenrichment?networkId=bkq0N2AfPTYl
None_0_T2 - None_0_T0	https://version-11-5.string-db.org/cgi/globalenrichment?networkId=bmXL79vyG1Fe
Colistin_0.44_T1 - None_0_T1	https://version-11-5.string-db.org/cgi/globalenrichment?networkId=bDQLLv3YOZEA
Colistin_0.44_T2 - None_0_T2	https://version-11-5.string-db.org/cgi/globalenrichment?networkId=bVUF5azMBIZa
Rifampicin_0.34_T1 - None_0_T1	https://version-11-5.string-db.org/cgi/globalenrichment?networkId=bF0jD1aosM97
Rifampicin_0.34_T2 - None_0_T2	https://version-11-5.string-db.org/cgi/globalenrichment?networkId=biOhkKT0Cyog
Imipenem_0.06_T1 - None_0_T1	https://version-11-5.string-db.org/cgi/globalenrichment?networkId=bsxY1rnQ096W
Imipenem_0.06_T2 - None_0_T2	https://version-11-5.string-db.org/cgi/globalenrichment?networkId=b7U7gxA7F7K6
Imipenem_0.09_T1 - None_0_T1	https://version-11-5.string-db.org/cgi/globalenrichment?networkId=bfxtfSxT42dS
Imipenem_0.09_T2 - None_0_T2	https://version-11-5.string-db.org/cgi/globalenrichment?networkId=bcfY4Bngel5d
Meropenem_0.11_T1 - None_0_T1	https://version-11-5.string-db.org/cgi/globalenrichment?networkId=bVeo47OtmPOR
Meropenem_0.11_T2 - None_0_T2	https://version-11-5.string-db.org/cgi/globalenrichment?networkId=bJPEUlNVZoYm
Meropenem_0.17_T1 - None_0_T1	https://version-11-5.string-db.org/cgi/globalenrichment?networkId=bXiGcY8Rhfr5
Meropenem_0.17_T2 - None_0_T2	https://version-11-5.string-db.org/cgi/globalenrichment?networkId=bTqSLCRbpiik

## Sheet: Results - Transcription Units
transcription unit	Biocyc name of transcription unit
systematic name	Name derived by order of genes from transcription unit
start	Nucleotide start position of transcription unit
condition	Difference between two experimental conditions
median LFC	TU-level median log2 fold change adjusted such that controls are 0
Stouffer's p-value	Stouffer's p-value for each TU calculated using the false discovery rate as reported by edgeR
transcription unit	systematic name	start	condition	median LFC	Stouffer's p-value
TU286Y-2573	tsaD	18317	None_0_T1 - None_0_T0	-0.0841487	1
TU286Y-2573	tsaD	18317	None_0_T2 - None_0_T0	-0.974797	4.06593e-07
TU286Y-2573	tsaD	18317	Colistin_0.44_T1 - None_0_T1	-0.148196	0.835581
TU286Y-2573	tsaD	18317	Colistin_0.44_T2 - None_0_T2	-0.462387	0.0818814
TU286Y-2573	tsaD	18317	Rifampicin_0.34_T1 - None_0_T1	0.0133625	1
TU286Y-2573	tsaD	18317	Rifampicin_0.34_T2 - None_0_T2	-0.525032	9.32144e-06
TU286Y-2573	tsaD	18317	Imipenem_0.06_T1 - None_0_T1	0.0632715	0.999992
TU286Y-2573	tsaD	18317	Imipenem_0.06_T2 - None_0_T2	0.0361039	0.37667
TU286Y-2573	tsaD	18317	Imipenem_0.09_T1 - None_0_T1	0.0432324	0.999851
TU286Y-2573	tsaD	18317	Imipenem_0.09_T2 - None_0_T2	0.0300198	0.17254
TU286Y-2573	tsaD	18317	Meropenem_0.11_T1 - None_0_T1	-0.0532764	1
TU286Y-2573	tsaD	18317	Meropenem_0.11_T2 - None_0_T2	-0.0345533	0.14409
TU286Y-2573	tsaD	18317	Meropenem_0.17_T1 - None_0_T1	-0.0289304	1
TU286Y-2573	tsaD	18317	Meropenem_0.17_T2 - None_0_T2	-0.112886	0.00120932
TU286Y-16	rpsU	18462	None_0_T1 - None_0_T0	-0.364283	0.998025
TU286Y-16	rpsU	18462	None_0_T2 - None_0_T0	-1.60177	2.77495e-13
TU286Y-16	rpsU	18462	Colistin_0.44_T1 - None_0_T1	-0.131728	0.996636
TU286Y-16	rpsU	18462	Colistin_0.44_T2 - None_0_T2	-0.235516	0.626543
TU286Y-16	rpsU	18462	Rifampicin_0.34_T1 - None_0_T1	0.118782	1
TU286Y-16	rpsU	18462	Rifampicin_0.34_T2 - None_0_T2	0.617916	3.41475e-07
TU286Y-16	rpsU	18462	Imipenem_0.06_T1 - None_0_T1	-0.226817	0.999902
TU286Y-16	rpsU	18462	Imipenem_0.06_T2 - None_0_T2	-0.599645	0.0632695
TU286Y-16	rpsU	18462	Imipenem_0.09_T1 - None_0_T1	-0.433216	0.23453
TU286Y-16	rpsU	18462	Imipenem_0.09_T2 - None_0_T2	-0.999606	4.41416e-07
TU286Y-16	rpsU	18462	Meropenem_0.11_T1 - None_0_T1	0.135033	1
TU286Y-16	rpsU	18462	Meropenem_0.11_T2 - None_0_T2	0.131372	0.232287
TU286Y-16	rpsU	18462	Meropenem_0.17_T1 - None_0_T1	0.0929561	1
TU286Y-16	rpsU	18462	Meropenem_0.17_T2 - None_0_T2	-0.352998	0.100877
TU286Y-18	GO593_00140	22447	None_0_T1 - None_0_T0	-0.409229	0.994587
TU286Y-18	GO593_00140	22447	None_0_T2 - None_0_T0	-3.02696	1.40179e-14
TU286Y-18	GO593_00140	22447	Colistin_0.44_T1 - None_0_T1	-0.826841	0.000386356
TU286Y-18	GO593_00140	22447	Colistin_0.44_T2 - None_0_T2	-1.55278	4.39156e-06
TU286Y-18	GO593_00140	22447	Rifampicin_0.34_T1 - None_0_T1	0.0983147	1
TU286Y-18	GO593_00140	22447	Rifampicin_0.34_T2 - None_0_T2	0.00895963	0.000276174
TU286Y-18	GO593_00140	22447	Imipenem_0.06_T1 - None_0_T1	-0.160983	0.999997
TU286Y-18	GO593_00140	22447	Imipenem_0.06_T2 - None_0_T2	-0.744149	0.022868
TU286Y-18	GO593_00140	22447	Imipenem_0.09_T1 - None_0_T1	-0.144685	0.989418
TU286Y-18	GO593_00140	22447	Imipenem_0.09_T2 - None_0_T2	-0.759995	0.0590666
TU286Y-18	GO593_00140	22447	Meropenem_0.11_T1 - None_0_T1	-0.0302858	1
TU286Y-18	GO593_00140	22447	Meropenem_0.11_T2 - None_0_T2	-0.805122	0.00568853
TU286Y-18	GO593_00140	22447	Meropenem_0.17_T1 - None_0_T1	-0.086708	1
TU286Y-18	GO593_00140	22447	Meropenem_0.17_T2 - None_0_T2	-2.48139	6.20012e-08
TU286Y-22	gpsA	30997	None_0_T1 - None_0_T0	-0.18038	1
TU286Y-22	gpsA	30997	None_0_T2 - None_0_T0	-3.00796	2.79319e-10
TU286Y-22	gpsA	30997	Colistin_0.44_T1 - None_0_T1	-0.36096	0.236825
TU286Y-22	gpsA	30997	Colistin_0.44_T2 - None_0_T2	0.563246	4.86631e-07
TU286Y-22	gpsA	30997	Rifampicin_0.34_T1 - None_0_T1	0.132485	1
TU286Y-22	gpsA	30997	Rifampicin_0.34_T2 - None_0_T2	2.22417	2.24455e-27
TU286Y-22	gpsA	30997	Imipenem_0.06_T1 - None_0_T1	-0.0987065	1
TU286Y-22	gpsA	30997	Imipenem_0.06_T2 - None_0_T2	-0.0404951	0.988467
TU286Y-22	gpsA	30997	Imipenem_0.09_T1 - None_0_T1	-0.199279	0.994701
TU286Y-22	gpsA	30997	Imipenem_0.09_T2 - None_0_T2	-0.127151	0.589339
TU286Y-22	gpsA	30997	Meropenem_0.11_T1 - None_0_T1	-0.080876	1
TU286Y-22	gpsA	30997	Meropenem_0.11_T2 - None_0_T2	-0.0224276	0.147023
TU286Y-22	gpsA	30997	Meropenem_0.17_T1 - None_0_T1	-0.0651775	1
TU286Y-22	gpsA	30997	Meropenem_0.17_T2 - None_0_T2	-0.643116	0.166038
TU286Y-26	rpoH	34449	None_0_T1 - None_0_T0	-0.0711844	1
TU286Y-26	rpoH	34449	None_0_T2 - None_0_T0	-0.83334	0.00372062
TU286Y-26	rpoH	34449	Colistin_0.44_T1 - None_0_T1	0.11634	0.989988
TU286Y-26	rpoH	34449	Colistin_0.44_T2 - None_0_T2	0.826669	4.17419e-08
TU286Y-26	rpoH	34449	Rifampicin_0.34_T1 - None_0_T1	0.0920977	1
TU286Y-26	rpoH	34449	Rifampicin_0.34_T2 - None_0_T2	-0.249211	0.0128705
TU286Y-26	rpoH	34449	Imipenem_0.06_T1 - None_0_T1	-0.609308	0.0828764
TU286Y-26	rpoH	34449	Imipenem_0.06_T2 - None_0_T2	-1.94129	2.29847e-16
TU286Y-26	rpoH	34449	Imipenem_0.09_T1 - None_0_T1	-1.03015	1.42224e-05
TU286Y-26	rpoH	34449	Imipenem_0.09_T2 - None_0_T2	-2.25774	4.73536e-21
TU286Y-26	rpoH	34449	Meropenem_0.11_T1 - None_0_T1	-0.0422552	1
TU286Y-26	rpoH	34449	Meropenem_0.11_T2 - None_0_T2	-1.47204	1.47864e-14
TU286Y-26	rpoH	34449	Meropenem_0.17_T1 - None_0_T1	-0.516241	0.845016
TU286Y-26	rpoH	34449	Meropenem_0.17_T2 - None_0_T2	-2.34363	3.99167e-20
TU286Y-33	aroA	44775	None_0_T1 - None_0_T0	-0.228884	1
TU286Y-33	aroA	44775	None_0_T2 - None_0_T0	-1.71763	2.75162e-05
TU286Y-33	aroA	44775	Colistin_0.44_T1 - None_0_T1	-0.328171	0.307399
TU286Y-33	aroA	44775	Colistin_0.44_T2 - None_0_T2	-0.533092	0.000262422
TU286Y-33	aroA	44775	Rifampicin_0.34_T1 - None_0_T1	0.278928	1
TU286Y-33	aroA	44775	Rifampicin_0.34_T2 - None_0_T2	-0.117271	0.000547007
TU286Y-33	aroA	44775	Imipenem_0.06_T1 - None_0_T1	-0.273292	0.999895
TU286Y-33	aroA	44775	Imipenem_0.06_T2 - None_0_T2	-0.970634	0.0018498
TU286Y-33	aroA	44775	Imipenem_0.09_T1 - None_0_T1	-0.323679	0.991972
TU286Y-33	aroA	44775	Imipenem_0.09_T2 - None_0_T2	-1.40517	2.2666e-05
TU286Y-33	aroA	44775	Meropenem_0.11_T1 - None_0_T1	-0.0482553	1
TU286Y-33	aroA	44775	Meropenem_0.11_T2 - None_0_T2	-1.05556	0.00664353
TU286Y-33	aroA	44775	Meropenem_0.17_T1 - None_0_T1	0.0118479	1
TU286Y-33	aroA	44775	Meropenem_0.17_T2 - None_0_T2	-0.999014	0.000110096
TU286Y-37	ppnK	52695	None_0_T1 - None_0_T0	0.0805394	1
TU286Y-37	ppnK	52695	None_0_T2 - None_0_T0	-1.1925	2.00134e-11
TU286Y-37	ppnK	52695	Colistin_0.44_T1 - None_0_T1	-0.257841	0.484333
TU286Y-37	ppnK	52695	Colistin_0.44_T2 - None_0_T2	-0.99093	2.4606e-07
TU286Y-37	ppnK	52695	Rifampicin_0.34_T1 - None_0_T1	-0.0187036	1
TU286Y-37	ppnK	52695	Rifampicin_0.34_T2 - None_0_T2	1.87042	8.3933e-17
TU286Y-37	ppnK	52695	Imipenem_0.06_T1 - None_0_T1	-0.394776	0.766508
TU286Y-37	ppnK	52695	Imipenem_0.06_T2 - None_0_T2	-1.12407	0.000128665
TU286Y-37	ppnK	52695	Imipenem_0.09_T1 - None_0_T1	-0.45286	0.492761
TU286Y-37	ppnK	52695	Imipenem_0.09_T2 - None_0_T2	-1.82151	4.35521e-09
TU286Y-37	ppnK	52695	Meropenem_0.11_T1 - None_0_T1	-0.288761	0.999932
TU286Y-37	ppnK	52695	Meropenem_0.11_T2 - None_0_T2	-1.47695	1.04064e-08
TU286Y-37	ppnK	52695	Meropenem_0.17_T1 - None_0_T1	-0.456927	0.620438
TU286Y-37	ppnK	52695	Meropenem_0.17_T2 - None_0_T2	-2.55729	1
TU286Y-2565	fpr	63864	None_0_T1 - None_0_T0	-0.303444	0.999999
TU286Y-2565	fpr	63864	None_0_T2 - None_0_T0	-2.17276	2.02389e-10
TU286Y-2565	fpr	63864	Colistin_0.44_T1 - None_0_T1	-0.498232	0.43385
TU286Y-2565	fpr	63864	Colistin_0.44_T2 - None_0_T2	-0.358514	0.0981858
TU286Y-2565	fpr	63864	Rifampicin_0.34_T1 - None_0_T1	0.178836	1
TU286Y-2565	fpr	63864	Rifampicin_0.34_T2 - None_0_T2	0.0320993	0.0903953
TU286Y-2565	fpr	63864	Imipenem_0.06_T1 - None_0_T1	-0.321593	0.999975
TU286Y-2565	fpr	63864	Imipenem_0.06_T2 - None_0_T2	-0.945927	0.00149944
TU286Y-2565	fpr	63864	Imipenem_0.09_T1 - None_0_T1	-0.488153	0.678389
TU286Y-2565	fpr	63864	Imipenem_0.09_T2 - None_0_T2	-1.28429	7.70374e-08
TU286Y-2565	fpr	63864	Meropenem_0.11_T1 - None_0_T1	-0.124405	1
TU286Y-2565	fpr	63864	Meropenem_0.11_T2 - None_0_T2	-1.30082	2.85877e-06
TU286Y-2565	fpr	63864	Meropenem_0.17_T1 - None_0_T1	-0.0388958	1
TU286Y-2565	fpr	63864	Meropenem_0.17_T2 - None_0_T2	-1.4132	5.27792e-08
TU286Y-2563	glyA	81222	None_0_T1 - None_0_T0	-0.101748	1
TU286Y-2563	glyA	81222	None_0_T2 - None_0_T0	-0.144105	2.63761e-05
TU286Y-2563	glyA	81222	Colistin_0.44_T1 - None_0_T1	0.110083	0.00404092
TU286Y-2563	glyA	81222	Colistin_0.44_T2 - None_0_T2	0.518803	7.43605e-18
TU286Y-2563	glyA	81222	Rifampicin_0.34_T1 - None_0_T1	0.0574821	1
TU286Y-2563	glyA	81222	Rifampicin_0.34_T2 - None_0_T2	-0.424434	1.16635e-09
TU286Y-2563	glyA	81222	Imipenem_0.06_T1 - None_0_T1	-0.0324731	0.999922
TU286Y-2563	glyA	81222	Imipenem_0.06_T2 - None_0_T2	-0.0290489	0.111405
TU286Y-2563	glyA	81222	Imipenem_0.09_T1 - None_0_T1	0.0139022	0.849613
TU286Y-2563	glyA	81222	Imipenem_0.09_T2 - None_0_T2	-0.0196105	0.00203198
TU286Y-2563	glyA	81222	Meropenem_0.11_T1 - None_0_T1	0.0812132	1
TU286Y-2563	glyA	81222	Meropenem_0.11_T2 - None_0_T2	0.0793103	2.5043e-05
TU286Y-2563	glyA	81222	Meropenem_0.17_T1 - None_0_T1	0.0379635	0.999996
TU286Y-2563	glyA	81222	Meropenem_0.17_T2 - None_0_T2	-0.0352553	0.00800003
TU286Y-2560	GO593_00515	98898	None_0_T1 - None_0_T0	-4.00623	1.37084e-05
TU286Y-2560	GO593_00515	98898	None_0_T2 - None_0_T0	-13.0894	2.21434e-25
TU286Y-2560	GO593_00515	98898	Colistin_0.44_T1 - None_0_T1	-2.33968	1.22549e-05
TU286Y-2560	GO593_00515	98898	Colistin_0.44_T2 - None_0_T2	-1.20923	1
TU286Y-2560	GO593_00515	98898	Rifampicin_0.34_T1 - None_0_T1	0.489169	0.999976
TU286Y-2560	GO593_00515	98898	Rifampicin_0.34_T2 - None_0_T2	-0.105711	5.98235e-06
TU286Y-2560	GO593_00515	98898	Imipenem_0.06_T1 - None_0_T1	-0.464732	0.677557
TU286Y-2560	GO593_00515	98898	Imipenem_0.06_T2 - None_0_T2	-0.0297131	0.756835
TU286Y-2560	GO593_00515	98898	Imipenem_0.09_T1 - None_0_T1	-0.324247	0.912086
TU286Y-2560	GO593_00515	98898	Imipenem_0.09_T2 - None_0_T2	0.89241	1
TU286Y-2560	GO593_00515	98898	Meropenem_0.11_T1 - None_0_T1	-0.432415	1
TU286Y-2560	GO593_00515	98898	Meropenem_0.11_T2 - None_0_T2	-1.56494	0.0656237
TU286Y-2560	GO593_00515	98898	Meropenem_0.17_T1 - None_0_T1	-0.236831	0.999657
TU286Y-2560	GO593_00515	98898	Meropenem_0.17_T2 - None_0_T2	-2.02486	1
TU286Y-85	tsf	142918	None_0_T1 - None_0_T0	0.0283107	0.999994
TU286Y-85	tsf	142918	None_0_T2 - None_0_T0	-1.86667	5.34311e-09
TU286Y-85	tsf	142918	Colistin_0.44_T1 - None_0_T1	-0.691072	0.0636555
TU286Y-85	tsf	142918	Colistin_0.44_T2 - None_0_T2	-2.05667	1.10618e-14
TU286Y-85	tsf	142918	Rifampicin_0.34_T1 - None_0_T1	-0.528691	0.742159
TU286Y-85	tsf	142918	Rifampicin_0.34_T2 - None_0_T2	-1.25472	1.08802e-10
TU286Y-85	tsf	142918	Imipenem_0.06_T1 - None_0_T1	0.176375	1
TU286Y-85	tsf	142918	Imipenem_0.06_T2 - None_0_T2	0.364232	0.104308
TU286Y-85	tsf	142918	Imipenem_0.09_T1 - None_0_T1	0.200024	0.987057
TU286Y-85	tsf	142918	Imipenem_0.09_T2 - None_0_T2	0.705149	0.000891107
TU286Y-85	tsf	142918	Meropenem_0.11_T1 - None_0_T1	0.169354	1
TU286Y-85	tsf	142918	Meropenem_0.11_T2 - None_0_T2	0.573309	3.15292e-07
TU286Y-85	tsf	142918	Meropenem_0.17_T1 - None_0_T1	0.0727214	1
TU286Y-85	tsf	142918	Meropenem_0.17_T2 - None_0_T2	0.671161	9.87363e-09
TU286Y-86	rpsB	143808	None_0_T1 - None_0_T0	0.00799096	0.999978
TU286Y-86	rpsB	143808	None_0_T2 - None_0_T0	-0.853354	1.99468e-05
TU286Y-86	rpsB	143808	Colistin_0.44_T1 - None_0_T1	-0.293985	0.843294
TU286Y-86	rpsB	143808	Colistin_0.44_T2 - None_0_T2	-0.733017	0.0268936
TU286Y-86	rpsB	143808	Rifampicin_0.34_T1 - None_0_T1	-0.18903	1
TU286Y-86	rpsB	143808	Rifampicin_0.34_T2 - None_0_T2	-1.25721	8.38839e-15
TU286Y-86	rpsB	143808	Imipenem_0.06_T1 - None_0_T1	0.281229	0.986178
TU286Y-86	rpsB	143808	Imipenem_0.06_T2 - None_0_T2	0.327614	0.0202718
TU286Y-86	rpsB	143808	Imipenem_0.09_T1 - None_0_T1	0.487533	0.02326
TU286Y-86	rpsB	143808	Imipenem_0.09_T2 - None_0_T2	0.622582	1.46641e-06
TU286Y-86	rpsB	143808	Meropenem_0.11_T1 - None_0_T1	-0.0609562	1
TU286Y-86	rpsB	143808	Meropenem_0.11_T2 - None_0_T2	0.508305	0.00597338
TU286Y-86	rpsB	143808	Meropenem_0.17_T1 - None_0_T1	0.016454	1
TU286Y-86	rpsB	143808	Meropenem_0.17_T2 - None_0_T2	0.665765	0.000549318
TU286Y-98	cca	164804	None_0_T1 - None_0_T0	-0.125845	1
TU286Y-98	cca	164804	None_0_T2 - None_0_T0	-1.99906	4.36922e-10
TU286Y-98	cca	164804	Colistin_0.44_T1 - None_0_T1	-0.266454	0.349426
TU286Y-98	cca	164804	Colistin_0.44_T2 - None_0_T2	-0.665493	0.0261648
TU286Y-98	cca	164804	Rifampicin_0.34_T1 - None_0_T1	0.0167369	1
TU286Y-98	cca	164804	Rifampicin_0.34_T2 - None_0_T2	0.52696	0.00379808
TU286Y-98	cca	164804	Imipenem_0.06_T1 - None_0_T1	-0.0814697	1
TU286Y-98	cca	164804	Imipenem_0.06_T2 - None_0_T2	-0.290002	0.821692
TU286Y-98	cca	164804	Imipenem_0.09_T1 - None_0_T1	-0.0534298	1
TU286Y-98	cca	164804	Imipenem_0.09_T2 - None_0_T2	-0.409227	0.838891
TU286Y-98	cca	164804	Meropenem_0.11_T1 - None_0_T1	-0.0796374	1
TU286Y-98	cca	164804	Meropenem_0.11_T2 - None_0_T2	-0.296012	0.594192
TU286Y-98	cca	164804	Meropenem_0.17_T1 - None_0_T1	-0.0200415	1
TU286Y-98	cca	164804	Meropenem_0.17_T2 - None_0_T2	-0.245533	0.0120272
TU286Y-105	ubiA	172666	None_0_T1 - None_0_T0	-0.374178	0.928657
TU286Y-105	ubiA	172666	None_0_T2 - None_0_T0	-1.38675	2.83431e-12
TU286Y-105	ubiA	172666	Colistin_0.44_T1 - None_0_T1	-0.411614	0.232529
TU286Y-105	ubiA	172666	Colistin_0.44_T2 - None_0_T2	-2.47959	3.4995e-16
TU286Y-105	ubiA	172666	Rifampicin_0.34_T1 - None_0_T1	0.199637	0.999954
TU286Y-105	ubiA	172666	Rifampicin_0.34_T2 - None_0_T2	0.290377	0.000100146
TU286Y-105	ubiA	172666	Imipenem_0.06_T1 - None_0_T1	-0.0525329	1
TU286Y-105	ubiA	172666	Imipenem_0.06_T2 - None_0_T2	0.00165903	0.645023
TU286Y-105	ubiA	172666	Imipenem_0.09_T1 - None_0_T1	-0.0687096	1
TU286Y-105	ubiA	172666	Imipenem_0.09_T2 - None_0_T2	0.0392319	0.115209
TU286Y-105	ubiA	172666	Meropenem_0.11_T1 - None_0_T1	-0.062885	1
TU286Y-105	ubiA	172666	Meropenem_0.11_T2 - None_0_T2	-0.0240607	0.74578
TU286Y-105	ubiA	172666	Meropenem_0.17_T1 - None_0_T1	0.0357579	1
TU286Y-105	ubiA	172666	Meropenem_0.17_T2 - None_0_T2	-0.229494	0.113116
TU286Y-106	glnA	174707	None_0_T1 - None_0_T0	-0.129497	1
TU286Y-106	glnA	174707	None_0_T2 - None_0_T0	-0.321256	0.693565
TU286Y-106	glnA	174707	Colistin_0.44_T1 - None_0_T1	-0.0158711	0.999162
TU286Y-106	glnA	174707	Colistin_0.44_T2 - None_0_T2	0.117836	0.233613
TU286Y-106	glnA	174707	Rifampicin_0.34_T1 - None_0_T1	0.0816182	1
TU286Y-106	glnA	174707	Rifampicin_0.34_T2 - None_0_T2	1.07722	7.16031e-13
TU286Y-106	glnA	174707	Imipenem_0.06_T1 - None_0_T1	0.136101	0.981713
TU286Y-106	glnA	174707	Imipenem_0.06_T2 - None_0_T2	0.350346	0.000608536
TU286Y-106	glnA	174707	Imipenem_0.09_T1 - None_0_T1	0.136679	0.88632
TU286Y-106	glnA	174707	Imipenem_0.09_T2 - None_0_T2	0.551081	2.50185e-08
TU286Y-106	glnA	174707	Meropenem_0.11_T1 - None_0_T1	0.173965	1
TU286Y-106	glnA	174707	Meropenem_0.11_T2 - None_0_T2	0.380452	0.000301476
TU286Y-106	glnA	174707	Meropenem_0.17_T1 - None_0_T1	0.0703924	0.999999
TU286Y-106	glnA	174707	Meropenem_0.17_T2 - None_0_T2	0.38766	0.00029185
TU286Y-112	folE	193335	None_0_T1 - None_0_T0	-0.150775	1
TU286Y-112	folE	193335	None_0_T2 - None_0_T0	-2.09085	6.17513e-09
TU286Y-112	folE	193335	Colistin_0.44_T1 - None_0_T1	-0.85055	0.0020857
TU286Y-112	folE	193335	Colistin_0.44_T2 - None_0_T2	-2.80237	2.6604e-18
TU286Y-112	folE	193335	Rifampicin_0.34_T1 - None_0_T1	0.0427843	1
TU286Y-112	folE	193335	Rifampicin_0.34_T2 - None_0_T2	-1.76426	1.4689e-09
TU286Y-112	folE	193335	Imipenem_0.06_T1 - None_0_T1	-0.0761395	1
TU286Y-112	folE	193335	Imipenem_0.06_T2 - None_0_T2	-0.436631	0.0340269
TU286Y-112	folE	193335	Imipenem_0.09_T1 - None_0_T1	-0.0621682	1
TU286Y-112	folE	193335	Imipenem_0.09_T2 - None_0_T2	-1.44853	5.56603e-10
TU286Y-112	folE	193335	Meropenem_0.11_T1 - None_0_T1	-0.188467	1
TU286Y-112	folE	193335	Meropenem_0.11_T2 - None_0_T2	-1.70214	5.15593e-08
TU286Y-112	folE	193335	Meropenem_0.17_T1 - None_0_T1	-0.122511	1
TU286Y-112	folE	193335	Meropenem_0.17_T2 - None_0_T2	-2.31185	1.89033e-06
TU286Y-116	hemE	199716	None_0_T1 - None_0_T0	-1.52807	0.00751959
TU286Y-116	hemE	199716	None_0_T2 - None_0_T0	-4.37275	1.71124e-17
TU286Y-116	hemE	199716	Colistin_0.44_T1 - None_0_T1	-1.29325	0.000223997
TU286Y-116	hemE	199716	Colistin_0.44_T2 - None_0_T2	-1.44655	9.74059e-09
TU286Y-116	hemE	199716	Rifampicin_0.34_T1 - None_0_T1	0.579578	0.897413
TU286Y-116	hemE	199716	Rifampicin_0.34_T2 - None_0_T2	-1.42189	3.12359e-08
TU286Y-116	hemE	199716	Imipenem_0.06_T1 - None_0_T1	-0.169898	1
TU286Y-116	hemE	199716	Imipenem_0.06_T2 - None_0_T2	-1.06892	0.000184175
TU286Y-116	hemE	199716	Imipenem_0.09_T1 - None_0_T1	-0.217437	0.999917
TU286Y-116	hemE	199716	Imipenem_0.09_T2 - None_0_T2	-1.44912	4.39378e-07
TU286Y-116	hemE	199716	Meropenem_0.11_T1 - None_0_T1	0.0830908	1
TU286Y-116	hemE	199716	Meropenem_0.11_T2 - None_0_T2	-0.915627	0.0074997
TU286Y-116	hemE	199716	Meropenem_0.17_T1 - None_0_T1	0.170773	1
TU286Y-116	hemE	199716	Meropenem_0.17_T2 - None_0_T2	-1.40541	3.05884e-07
TU286Y-128	efp	239358	None_0_T1 - None_0_T0	0.189279	1
TU286Y-128	efp	239358	None_0_T2 - None_0_T0	-0.945312	0.00282356
TU286Y-128	efp	239358	Colistin_0.44_T1 - None_0_T1	-0.191604	0.988568
TU286Y-128	efp	239358	Colistin_0.44_T2 - None_0_T2	-1.00525	0.00369527
TU286Y-128	efp	239358	Rifampicin_0.34_T1 - None_0_T1	-0.278463	0.999997
TU286Y-128	efp	239358	Rifampicin_0.34_T2 - None_0_T2	-1.76731	1.00062e-16
TU286Y-128	efp	239358	Imipenem_0.06_T1 - None_0_T1	0.027215	1
TU286Y-128	efp	239358	Imipenem_0.06_T2 - None_0_T2	0.141949	0.747458
TU286Y-128	efp	239358	Imipenem_0.09_T1 - None_0_T1	-0.0340251	1
TU286Y-128	efp	239358	Imipenem_0.09_T2 - None_0_T2	-0.158204	0.945517
TU286Y-128	efp	239358	Meropenem_0.11_T1 - None_0_T1	-0.01523	1
TU286Y-128	efp	239358	Meropenem_0.11_T2 - None_0_T2	0.062188	0.314661
TU286Y-128	efp	239358	Meropenem_0.17_T1 - None_0_T1	-0.203377	1
TU286Y-128	efp	239358	Meropenem_0.17_T2 - None_0_T2	-0.0350798	0.0535609
TU286Y-140	mnmA	257655	None_0_T1 - None_0_T0	-0.106502	1
TU286Y-140	mnmA	257655	None_0_T2 - None_0_T0	-0.33521	0.00209915
TU286Y-140	mnmA	257655	Colistin_0.44_T1 - None_0_T1	-0.108936	0.996543
TU286Y-140	mnmA	257655	Colistin_0.44_T2 - None_0_T2	-0.320503	0.00410198
TU286Y-140	mnmA	257655	Rifampicin_0.34_T1 - None_0_T1	0.0987755	1
TU286Y-140	mnmA	257655	Rifampicin_0.34_T2 - None_0_T2	-0.39888	1.26403e-05
TU286Y-140	mnmA	257655	Imipenem_0.06_T1 - None_0_T1	0.124334	0.9978
TU286Y-140	mnmA	257655	Imipenem_0.06_T2 - None_0_T2	0.720666	1.90702e-08
TU286Y-140	mnmA	257655	Imipenem_0.09_T1 - None_0_T1	0.172017	0.651557
TU286Y-140	mnmA	257655	Imipenem_0.09_T2 - None_0_T2	0.802156	3.89234e-12
TU286Y-140	mnmA	257655	Meropenem_0.11_T1 - None_0_T1	0.0811101	1
TU286Y-140	mnmA	257655	Meropenem_0.11_T2 - None_0_T2	0.92769	4.82574e-10
TU286Y-140	mnmA	257655	Meropenem_0.17_T1 - None_0_T1	0.0606034	0.999997
TU286Y-140	mnmA	257655	Meropenem_0.17_T2 - None_0_T2	0.794219	9.05097e-11
TU286Y-141	purB	259591	None_0_T1 - None_0_T0	-0.392448	0.997798
TU286Y-141	purB	259591	None_0_T2 - None_0_T0	-2.43338	3.39359e-08
TU286Y-141	purB	259591	Colistin_0.44_T1 - None_0_T1	-0.799109	0.00571941
TU286Y-141	purB	259591	Colistin_0.44_T2 - None_0_T2	-1.44957	9.14012e-08
TU286Y-141	purB	259591	Rifampicin_0.34_T1 - None_0_T1	0.153886	1
TU286Y-141	purB	259591	Rifampicin_0.34_T2 - None_0_T2	-0.127253	0.00429083
TU286Y-141	purB	259591	Imipenem_0.06_T1 - None_0_T1	-0.0410657	0.999999
TU286Y-141	purB	259591	Imipenem_0.06_T2 - None_0_T2	-0.0598705	0.704756
TU286Y-141	purB	259591	Imipenem_0.09_T1 - None_0_T1	-0.0827916	0.998202
TU286Y-141	purB	259591	Imipenem_0.09_T2 - None_0_T2	-0.100521	0.110174
TU286Y-141	purB	259591	Meropenem_0.11_T1 - None_0_T1	0.0507656	1
TU286Y-141	purB	259591	Meropenem_0.11_T2 - None_0_T2	-0.0533652	0.469533
TU286Y-141	purB	259591	Meropenem_0.17_T1 - None_0_T1	0.0546757	0.999997
TU286Y-141	purB	259591	Meropenem_0.17_T2 - None_0_T2	-0.537664	0.0277919
TU286Y-152	desAB	284272	None_0_T1 - None_0_T0	-0.463066	0.99994
TU286Y-152	desAB	284272	None_0_T2 - None_0_T0	-0.870483	1.93212e-05
TU286Y-152	desAB	284272	Colistin_0.44_T1 - None_0_T1	-0.126746	0.978651
TU286Y-152	desAB	284272	Colistin_0.44_T2 - None_0_T2	-1.32958	1.04862e-13
TU286Y-152	desAB	284272	Rifampicin_0.34_T1 - None_0_T1	-0.102025	1
TU286Y-152	desAB	284272	Rifampicin_0.34_T2 - None_0_T2	2.70972	7.70136e-48
TU286Y-152	desAB	284272	Imipenem_0.06_T1 - None_0_T1	-0.0911918	1
TU286Y-152	desAB	284272	Imipenem_0.06_T2 - None_0_T2	-0.347351	0.000237467
TU286Y-152	desAB	284272	Imipenem_0.09_T1 - None_0_T1	-0.133722	0.999823
TU286Y-152	desAB	284272	Imipenem_0.09_T2 - None_0_T2	-0.401419	1.85432e-08
TU286Y-152	desAB	284272	Meropenem_0.11_T1 - None_0_T1	0.172048	1
TU286Y-152	desAB	284272	Meropenem_0.11_T2 - None_0_T2	0.0748469	0.103453
TU286Y-152	desAB	284272	Meropenem_0.17_T1 - None_0_T1	0.155073	1
TU286Y-152	desAB	284272	Meropenem_0.17_T2 - None_0_T2	-0.183461	0.109296
TU286Y-158	hemL	292166	None_0_T1 - None_0_T0	-0.479265	0.999798
TU286Y-158	hemL	292166	None_0_T2 - None_0_T0	-3.17005	7.06303e-28
TU286Y-158	hemL	292166	Colistin_0.44_T1 - None_0_T1	-0.865519	1.60912e-05
TU286Y-158	hemL	292166	Colistin_0.44_T2 - None_0_T2	-1.02536	5.03186e-07
TU286Y-158	hemL	292166	Rifampicin_0.34_T1 - None_0_T1	0.16772	1
TU286Y-158	hemL	292166	Rifampicin_0.34_T2 - None_0_T2	-1.23123	7.52163e-11
TU286Y-158	hemL	292166	Imipenem_0.06_T1 - None_0_T1	0.0330858	0.999997
TU286Y-158	hemL	292166	Imipenem_0.06_T2 - None_0_T2	-0.310385	0.000636983
TU286Y-158	hemL	292166	Imipenem_0.09_T1 - None_0_T1	-0.00868206	0.99994
TU286Y-158	hemL	292166	Imipenem_0.09_T2 - None_0_T2	-0.3957	8.28978e-05
TU286Y-158	hemL	292166	Meropenem_0.11_T1 - None_0_T1	-0.161731	1
TU286Y-158	hemL	292166	Meropenem_0.11_T2 - None_0_T2	-1.40739	2.65926e-11
TU286Y-158	hemL	292166	Meropenem_0.17_T1 - None_0_T1	-0.062722	0.999999
TU286Y-158	hemL	292166	Meropenem_0.17_T2 - None_0_T2	-2.10222	5.56488e-16
TU286Y-159	thiE	292820	None_0_T1 - None_0_T0	-0.0503221	1
TU286Y-159	thiE	292820	None_0_T2 - None_0_T0	-0.280809	0.970792
TU286Y-159	thiE	292820	Colistin_0.44_T1 - None_0_T1	-0.119692	0.958471
TU286Y-159	thiE	292820	Colistin_0.44_T2 - None_0_T2	-0.228559	0.0188883
TU286Y-159	thiE	292820	Rifampicin_0.34_T1 - None_0_T1	0.0087375	1
TU286Y-159	thiE	292820	Rifampicin_0.34_T2 - None_0_T2	-0.181242	0.00281466
TU286Y-159	thiE	292820	Imipenem_0.06_T1 - None_0_T1	-0.0550246	1
TU286Y-159	thiE	292820	Imipenem_0.06_T2 - None_0_T2	-0.354501	0.50794
TU286Y-159	thiE	292820	Imipenem_0.09_T1 - None_0_T1	-0.0826712	1
TU286Y-159	thiE	292820	Imipenem_0.09_T2 - None_0_T2	-0.478086	0.16277
TU286Y-159	thiE	292820	Meropenem_0.11_T1 - None_0_T1	-0.0053941	1
TU286Y-159	thiE	292820	Meropenem_0.11_T2 - None_0_T2	-0.189264	0.565989
TU286Y-159	thiE	292820	Meropenem_0.17_T1 - None_0_T1	-0.0910699	1
TU286Y-159	thiE	292820	Meropenem_0.17_T2 - None_0_T2	-0.445891	0.00230936
TU286Y-179	cgtA	332511	None_0_T1 - None_0_T0	-0.342129	0.999942
TU286Y-179	cgtA	332511	None_0_T2 - None_0_T0	-1.51937	2.23023e-12
TU286Y-179	cgtA	332511	Colistin_0.44_T1 - None_0_T1	-0.399251	0.176617
TU286Y-179	cgtA	332511	Colistin_0.44_T2 - None_0_T2	-1.25716	1.96348e-10
TU286Y-179	cgtA	332511	Rifampicin_0.34_T1 - None_0_T1	0.141144	1
TU286Y-179	cgtA	332511	Rifampicin_0.34_T2 - None_0_T2	-0.608631	7.56941e-05
TU286Y-179	cgtA	332511	Imipenem_0.06_T1 - None_0_T1	0.24859	0.999845
TU286Y-179	cgtA	332511	Imipenem_0.06_T2 - None_0_T2	0.979463	5.47178e-07
TU286Y-179	cgtA	332511	Imipenem_0.09_T1 - None_0_T1	0.423238	0.0912249
TU286Y-179	cgtA	332511	Imipenem_0.09_T2 - None_0_T2	1.54485	1.19417e-10
TU286Y-179	cgtA	332511	Meropenem_0.11_T1 - None_0_T1	0.109141	1
TU286Y-179	cgtA	332511	Meropenem_0.11_T2 - None_0_T2	0.422434	0.0145129
TU286Y-179	cgtA	332511	Meropenem_0.17_T1 - None_0_T1	0.227153	0.999999
TU286Y-179	cgtA	332511	Meropenem_0.17_T2 - None_0_T2	0.419375	5.41972e-05
TU286Y-181	gap	335703	None_0_T1 - None_0_T0	0.153458	1
TU286Y-181	gap	335703	None_0_T2 - None_0_T0	-2.39568	1.52346e-12
TU286Y-181	gap	335703	Colistin_0.44_T1 - None_0_T1	-0.570798	0.235832
TU286Y-181	gap	335703	Colistin_0.44_T2 - None_0_T2	-0.873667	9.14272e-05
TU286Y-181	gap	335703	Rifampicin_0.34_T1 - None_0_T1	-0.113969	1
TU286Y-181	gap	335703	Rifampicin_0.34_T2 - None_0_T2	-0.296247	1.25358e-05
TU286Y-181	gap	335703	Imipenem_0.06_T1 - None_0_T1	-0.327012	0.912726
TU286Y-181	gap	335703	Imipenem_0.06_T2 - None_0_T2	-0.770241	0.00269814
TU286Y-181	gap	335703	Imipenem_0.09_T1 - None_0_T1	-0.438918	0.222359
TU286Y-181	gap	335703	Imipenem_0.09_T2 - None_0_T2	-1.26133	8.95134e-07
TU286Y-181	gap	335703	Meropenem_0.11_T1 - None_0_T1	-0.117218	1
TU286Y-181	gap	335703	Meropenem_0.11_T2 - None_0_T2	-0.337643	0.185887
TU286Y-181	gap	335703	Meropenem_0.17_T1 - None_0_T1	-0.297206	0.996799
TU286Y-181	gap	335703	Meropenem_0.17_T2 - None_0_T2	-0.522829	0.00123204
TU286Y-193	era-pdxJ	354575	None_0_T1 - None_0_T0	-0.273618	1
TU286Y-193	era-pdxJ	354575	None_0_T2 - None_0_T0	-0.730457	1.94645e-15
TU286Y-193	era-pdxJ	354575	Colistin_0.44_T1 - None_0_T1	-0.161993	0.0931205
TU286Y-193	era-pdxJ	354575	Colistin_0.44_T2 - None_0_T2	-0.276386	6.74533e-21
TU286Y-193	era-pdxJ	354575	Rifampicin_0.34_T1 - None_0_T1	0.0982017	1
TU286Y-193	era-pdxJ	354575	Rifampicin_0.34_T2 - None_0_T2	-2.34261	1.27801e-44
TU286Y-193	era-pdxJ	354575	Imipenem_0.06_T1 - None_0_T1	0.101752	1
TU286Y-193	era-pdxJ	354575	Imipenem_0.06_T2 - None_0_T2	0.123741	0.000248003
TU286Y-193	era-pdxJ	354575	Imipenem_0.09_T1 - None_0_T1	0.0786347	0.706677
TU286Y-193	era-pdxJ	354575	Imipenem_0.09_T2 - None_0_T2	0.23536	7.40464e-08
TU286Y-193	era-pdxJ	354575	Meropenem_0.11_T1 - None_0_T1	-0.133506	1
TU286Y-193	era-pdxJ	354575	Meropenem_0.11_T2 - None_0_T2	-0.320101	1
TU286Y-193	era-pdxJ	354575	Meropenem_0.17_T1 - None_0_T1	-0.0708067	1
TU286Y-193	era-pdxJ	354575	Meropenem_0.17_T2 - None_0_T2	-0.23082	1.78732e-07
TU286Y-194	lepB	356476	None_0_T1 - None_0_T0	-0.0795595	1
TU286Y-194	lepB	356476	None_0_T2 - None_0_T0	-2.53216	1.16334e-12
TU286Y-194	lepB	356476	Colistin_0.44_T1 - None_0_T1	-1.4098	3.2032e-09
TU286Y-194	lepB	356476	Colistin_0.44_T2 - None_0_T2	-4.51278	7.36119e-28
TU286Y-194	lepB	356476	Rifampicin_0.34_T1 - None_0_T1	-0.11879	1
TU286Y-194	lepB	356476	Rifampicin_0.34_T2 - None_0_T2	-0.255201	0.23026
TU286Y-194	lepB	356476	Imipenem_0.06_T1 - None_0_T1	-0.278932	0.999468
TU286Y-194	lepB	356476	Imipenem_0.06_T2 - None_0_T2	-1.1384	1.28419e-05
TU286Y-194	lepB	356476	Imipenem_0.09_T1 - None_0_T1	-0.374171	0.292603
TU286Y-194	lepB	356476	Imipenem_0.09_T2 - None_0_T2	-1.24222	3.22074e-07
TU286Y-194	lepB	356476	Meropenem_0.11_T1 - None_0_T1	-0.208947	1
TU286Y-194	lepB	356476	Meropenem_0.11_T2 - None_0_T2	-1.44793	2.63767e-08
TU286Y-194	lepB	356476	Meropenem_0.17_T1 - None_0_T1	-0.264885	1
TU286Y-194	lepB	356476	Meropenem_0.17_T2 - None_0_T2	-0.448984	0.00111294
TU286Y-198	tmk	363569	None_0_T1 - None_0_T0	-1.04187	0.126023
TU286Y-198	tmk	363569	None_0_T2 - None_0_T0	-4.95923	1.39376e-22
TU286Y-198	tmk	363569	Colistin_0.44_T1 - None_0_T1	-0.922017	0.0026487
TU286Y-198	tmk	363569	Colistin_0.44_T2 - None_0_T2	-2.45983	5.51852e-11
TU286Y-198	tmk	363569	Rifampicin_0.34_T1 - None_0_T1	0.225833	1
TU286Y-198	tmk	363569	Rifampicin_0.34_T2 - None_0_T2	-2.66419	1.87029e-10
TU286Y-198	tmk	363569	Imipenem_0.06_T1 - None_0_T1	-0.305874	0.999674
TU286Y-198	tmk	363569	Imipenem_0.06_T2 - None_0_T2	-1.42565	0.000135695
TU286Y-198	tmk	363569	Imipenem_0.09_T1 - None_0_T1	-0.455768	0.788102
TU286Y-198	tmk	363569	Imipenem_0.09_T2 - None_0_T2	-2.38281	4.88608e-05
TU286Y-198	tmk	363569	Meropenem_0.11_T1 - None_0_T1	0.135846	1
TU286Y-198	tmk	363569	Meropenem_0.11_T2 - None_0_T2	-1.78861	4.165e-05
TU286Y-198	tmk	363569	Meropenem_0.17_T1 - None_0_T1	-0.0402556	1
TU286Y-198	tmk	363569	Meropenem_0.17_T2 - None_0_T2	-2.126	4.74206e-12
TU286Y-202	dapD	372370	None_0_T1 - None_0_T0	-0.168751	1
TU286Y-202	dapD	372370	None_0_T2 - None_0_T0	-1.04531	2.88517e-05
TU286Y-202	dapD	372370	Colistin_0.44_T1 - None_0_T1	-0.126586	0.748754
TU286Y-202	dapD	372370	Colistin_0.44_T2 - None_0_T2	-0.875564	4.31432e-12
TU286Y-202	dapD	372370	Rifampicin_0.34_T1 - None_0_T1	0.0439409	1
TU286Y-202	dapD	372370	Rifampicin_0.34_T2 - None_0_T2	-0.318421	2.01245e-07
TU286Y-202	dapD	372370	Imipenem_0.06_T1 - None_0_T1	0.181194	0.997592
TU286Y-202	dapD	372370	Imipenem_0.06_T2 - None_0_T2	0.0579816	0.290626
TU286Y-202	dapD	372370	Imipenem_0.09_T1 - None_0_T1	0.245763	0.597784
TU286Y-202	dapD	372370	Imipenem_0.09_T2 - None_0_T2	-0.0322505	0.00133598
TU286Y-202	dapD	372370	Meropenem_0.11_T1 - None_0_T1	-0.00859187	1
TU286Y-202	dapD	372370	Meropenem_0.11_T2 - None_0_T2	-0.141563	0.000361092
TU286Y-202	dapD	372370	Meropenem_0.17_T1 - None_0_T1	0.0657471	1
TU286Y-202	dapD	372370	Meropenem_0.17_T2 - None_0_T2	0.100478	2.72986e-05
TU286Y-2532	nadM	377778	None_0_T1 - None_0_T0	-0.129438	1
TU286Y-2532	nadM	377778	None_0_T2 - None_0_T0	-0.781633	3.04979e-09
TU286Y-2532	nadM	377778	Colistin_0.44_T1 - None_0_T1	-0.0589658	0.956413
TU286Y-2532	nadM	377778	Colistin_0.44_T2 - None_0_T2	-2.25881	9.92243e-37
TU286Y-2532	nadM	377778	Rifampicin_0.34_T1 - None_0_T1	0.160996	0.999854
TU286Y-2532	nadM	377778	Rifampicin_0.34_T2 - None_0_T2	1.29718	1.67234e-22
TU286Y-2532	nadM	377778	Imipenem_0.06_T1 - None_0_T1	0.151395	0.475223
TU286Y-2532	nadM	377778	Imipenem_0.06_T2 - None_0_T2	0.909936	1.30449e-20
TU286Y-2532	nadM	377778	Imipenem_0.09_T1 - None_0_T1	0.112685	0.280324
TU286Y-2532	nadM	377778	Imipenem_0.09_T2 - None_0_T2	1.17566	2.11473e-25
TU286Y-2532	nadM	377778	Meropenem_0.11_T1 - None_0_T1	0.202999	0.999771
TU286Y-2532	nadM	377778	Meropenem_0.11_T2 - None_0_T2	0.492605	9.93262e-12
TU286Y-2532	nadM	377778	Meropenem_0.17_T1 - None_0_T1	0.216696	0.262659
TU286Y-2532	nadM	377778	Meropenem_0.17_T2 - None_0_T2	0.341784	2.95775e-11
TU286Y-212	ybgC	389579	None_0_T1 - None_0_T0	-0.671689	0.997924
TU286Y-212	ybgC	389579	None_0_T2 - None_0_T0	-3.59758	2.33869e-08
TU286Y-212	ybgC	389579	Colistin_0.44_T1 - None_0_T1	-0.973381	0.130177
TU286Y-212	ybgC	389579	Colistin_0.44_T2 - None_0_T2	1.22049	3.24935e-11
TU286Y-212	ybgC	389579	Rifampicin_0.34_T1 - None_0_T1	0.518537	0.999938
TU286Y-212	ybgC	389579	Rifampicin_0.34_T2 - None_0_T2	3.39019	2.90315e-11
TU286Y-212	ybgC	389579	Imipenem_0.06_T1 - None_0_T1	-0.685021	0.586504
TU286Y-212	ybgC	389579	Imipenem_0.06_T2 - None_0_T2	-1.17573	0.00143135
TU286Y-212	ybgC	389579	Imipenem_0.09_T1 - None_0_T1	-1.00147	0.0117912
TU286Y-212	ybgC	389579	Imipenem_0.09_T2 - None_0_T2	-1.70525	4.04205e-06
TU286Y-212	ybgC	389579	Meropenem_0.11_T1 - None_0_T1	-0.171829	1
TU286Y-212	ybgC	389579	Meropenem_0.11_T2 - None_0_T2	-1.85078	1.82592e-07
TU286Y-212	ybgC	389579	Meropenem_0.17_T1 - None_0_T1	-0.156051	1
TU286Y-212	ybgC	389579	Meropenem_0.17_T2 - None_0_T2	-2.34399	2.97746e-11
TU286Y-213	fbp	394958	None_0_T1 - None_0_T0	-0.411221	0.995411
TU286Y-213	fbp	394958	None_0_T2 - None_0_T0	-3.22509	3.13645e-13
TU286Y-213	fbp	394958	Colistin_0.44_T1 - None_0_T1	-1.0041	0.000178917
TU286Y-213	fbp	394958	Colistin_0.44_T2 - None_0_T2	-0.373429	0.0463576
TU286Y-213	fbp	394958	Rifampicin_0.34_T1 - None_0_T1	0.146191	1
TU286Y-213	fbp	394958	Rifampicin_0.34_T2 - None_0_T2	-0.729363	7.44675e-06
TU286Y-213	fbp	394958	Imipenem_0.06_T1 - None_0_T1	-0.461543	0.636992
TU286Y-213	fbp	394958	Imipenem_0.06_T2 - None_0_T2	-0.181773	0.546491
TU286Y-213	fbp	394958	Imipenem_0.09_T1 - None_0_T1	-0.667456	0.0222122
TU286Y-213	fbp	394958	Imipenem_0.09_T2 - None_0_T2	-0.324906	0.0931731
TU286Y-213	fbp	394958	Meropenem_0.11_T1 - None_0_T1	-0.171656	1
TU286Y-213	fbp	394958	Meropenem_0.11_T2 - None_0_T2	-0.481007	0.0167602
TU286Y-213	fbp	394958	Meropenem_0.17_T1 - None_0_T1	-0.138582	0.999999
TU286Y-213	fbp	394958	Meropenem_0.17_T2 - None_0_T2	-1.15158	4.89282e-06
TU286Y-215	GO593_01975	397526	None_0_T1 - None_0_T0	-0.162842	1
TU286Y-215	GO593_01975	397526	None_0_T2 - None_0_T0	-0.665819	7.83485e-05
TU286Y-215	GO593_01975	397526	Colistin_0.44_T1 - None_0_T1	-0.0523169	0.60844
TU286Y-215	GO593_01975	397526	Colistin_0.44_T2 - None_0_T2	1.77378	3.00598e-34
TU286Y-215	GO593_01975	397526	Rifampicin_0.34_T1 - None_0_T1	0.11404	0.999998
TU286Y-215	GO593_01975	397526	Rifampicin_0.34_T2 - None_0_T2	0.60876	1.57894e-13
TU286Y-215	GO593_01975	397526	Imipenem_0.06_T1 - None_0_T1	0.258648	0.0125293
TU286Y-215	GO593_01975	397526	Imipenem_0.06_T2 - None_0_T2	0.853104	1.01439e-18
TU286Y-215	GO593_01975	397526	Imipenem_0.09_T1 - None_0_T1	0.339871	9.18888e-05
TU286Y-215	GO593_01975	397526	Imipenem_0.09_T2 - None_0_T2	0.725173	6.07997e-18
TU286Y-215	GO593_01975	397526	Meropenem_0.11_T1 - None_0_T1	0.230854	0.999997
TU286Y-215	GO593_01975	397526	Meropenem_0.11_T2 - None_0_T2	0.838441	8.52808e-17
TU286Y-215	GO593_01975	397526	Meropenem_0.17_T1 - None_0_T1	0.327802	0.311903
TU286Y-215	GO593_01975	397526	Meropenem_0.17_T2 - None_0_T2	0.612844	3.75679e-11
TU286Y-2529	lpxL	408731	None_0_T1 - None_0_T0	0.0763211	1
TU286Y-2529	lpxL	408731	None_0_T2 - None_0_T0	-0.22046	0.109109
TU286Y-2529	lpxL	408731	Colistin_0.44_T1 - None_0_T1	-0.287632	0.583133
TU286Y-2529	lpxL	408731	Colistin_0.44_T2 - None_0_T2	1.64443	1.14495e-22
TU286Y-2529	lpxL	408731	Rifampicin_0.34_T1 - None_0_T1	-0.0415635	1
TU286Y-2529	lpxL	408731	Rifampicin_0.34_T2 - None_0_T2	-0.420234	0.00013838
TU286Y-2529	lpxL	408731	Imipenem_0.06_T1 - None_0_T1	-0.237629	0.999461
TU286Y-2529	lpxL	408731	Imipenem_0.06_T2 - None_0_T2	-0.331653	0.194734
TU286Y-2529	lpxL	408731	Imipenem_0.09_T1 - None_0_T1	-0.316045	0.495516
TU286Y-2529	lpxL	408731	Imipenem_0.09_T2 - None_0_T2	-0.140557	0.031807
TU286Y-2529	lpxL	408731	Meropenem_0.11_T1 - None_0_T1	-0.22588	1
TU286Y-2529	lpxL	408731	Meropenem_0.11_T2 - None_0_T2	-1.03905	1.5846e-10
TU286Y-2529	lpxL	408731	Meropenem_0.17_T1 - None_0_T1	-0.269883	0.997875
TU286Y-2529	lpxL	408731	Meropenem_0.17_T2 - None_0_T2	-0.706388	7.18926e-07
TU286Y-221	lolFD	414099	None_0_T1 - None_0_T0	-0.448725	0.868125
TU286Y-221	lolFD	414099	None_0_T2 - None_0_T0	-1.27286	4.60353e-22
TU286Y-221	lolFD	414099	Colistin_0.44_T1 - None_0_T1	-0.328667	0.00657069
TU286Y-221	lolFD	414099	Colistin_0.44_T2 - None_0_T2	-3.24177	2.40585e-42
TU286Y-221	lolFD	414099	Rifampicin_0.34_T1 - None_0_T1	0.297356	0.999998
TU286Y-221	lolFD	414099	Rifampicin_0.34_T2 - None_0_T2	-0.462451	7.34717e-12
TU286Y-221	lolFD	414099	Imipenem_0.06_T1 - None_0_T1	-0.309347	0.885649
TU286Y-221	lolFD	414099	Imipenem_0.06_T2 - None_0_T2	-0.988242	8.95682e-15
TU286Y-221	lolFD	414099	Imipenem_0.09_T1 - None_0_T1	-0.409015	0.054457
TU286Y-221	lolFD	414099	Imipenem_0.09_T2 - None_0_T2	-1.24047	1.84593e-21
TU286Y-221	lolFD	414099	Meropenem_0.11_T1 - None_0_T1	0.119829	1
TU286Y-221	lolFD	414099	Meropenem_0.11_T2 - None_0_T2	-0.265343	1.6043e-15
TU286Y-221	lolFD	414099	Meropenem_0.17_T1 - None_0_T1	0.00256164	1
TU286Y-221	lolFD	414099	Meropenem_0.17_T2 - None_0_T2	-1.0615	3.92351e-19
TU286Y-2528	serC	418266	None_0_T1 - None_0_T0	-0.0563822	1
TU286Y-2528	serC	418266	None_0_T2 - None_0_T0	-0.0723568	0.025602
TU286Y-2528	serC	418266	Colistin_0.44_T1 - None_0_T1	-0.0390562	0.992838
TU286Y-2528	serC	418266	Colistin_0.44_T2 - None_0_T2	-0.0150849	1.26851e-05
TU286Y-2528	serC	418266	Rifampicin_0.34_T1 - None_0_T1	-0.00560912	1
TU286Y-2528	serC	418266	Rifampicin_0.34_T2 - None_0_T2	-0.427571	2.81162e-09
TU286Y-2528	serC	418266	Imipenem_0.06_T1 - None_0_T1	0.0462527	1
TU286Y-2528	serC	418266	Imipenem_0.06_T2 - None_0_T2	0.00372521	0.980148
TU286Y-2528	serC	418266	Imipenem_0.09_T1 - None_0_T1	0.0605263	0.984418
TU286Y-2528	serC	418266	Imipenem_0.09_T2 - None_0_T2	-0.0456562	0.999363
TU286Y-2528	serC	418266	Meropenem_0.11_T1 - None_0_T1	0.0816477	1
TU286Y-2528	serC	418266	Meropenem_0.11_T2 - None_0_T2	-0.0288616	0.856305
TU286Y-2528	serC	418266	Meropenem_0.17_T1 - None_0_T1	0.00150828	1
TU286Y-2528	serC	418266	Meropenem_0.17_T2 - None_0_T2	-0.15357	0.465591
TU286Y-227	gyrA	430329	None_0_T1 - None_0_T0	-0.806822	0.0157814
TU286Y-227	gyrA	430329	None_0_T2 - None_0_T0	-2.49188	6.39916e-15
TU286Y-227	gyrA	430329	Colistin_0.44_T1 - None_0_T1	-0.877673	0.010291
TU286Y-227	gyrA	430329	Colistin_0.44_T2 - None_0_T2	-2.59801	7.34961e-14
TU286Y-227	gyrA	430329	Rifampicin_0.34_T1 - None_0_T1	1.01474	0.000446608
TU286Y-227	gyrA	430329	Rifampicin_0.34_T2 - None_0_T2	2.05988	2.3659e-13
TU286Y-227	gyrA	430329	Imipenem_0.06_T1 - None_0_T1	-0.118706	1
TU286Y-227	gyrA	430329	Imipenem_0.06_T2 - None_0_T2	-0.298484	0.0555941
TU286Y-227	gyrA	430329	Imipenem_0.09_T1 - None_0_T1	0.0718167	0.999933
TU286Y-227	gyrA	430329	Imipenem_0.09_T2 - None_0_T2	-0.265988	0.000911525
TU286Y-227	gyrA	430329	Meropenem_0.11_T1 - None_0_T1	-0.0651509	1
TU286Y-227	gyrA	430329	Meropenem_0.11_T2 - None_0_T2	-0.152328	0.00126761
TU286Y-227	gyrA	430329	Meropenem_0.17_T1 - None_0_T1	0.182763	1
TU286Y-227	gyrA	430329	Meropenem_0.17_T2 - None_0_T2	-0.303585	3.48417e-09
TU286Y-228	etfBA	432395	None_0_T1 - None_0_T0	-0.651795	0.3738
TU286Y-228	etfBA	432395	None_0_T2 - None_0_T0	-2.16396	3.40105e-30
TU286Y-228	etfBA	432395	Colistin_0.44_T1 - None_0_T1	-0.367171	0.125372
TU286Y-228	etfBA	432395	Colistin_0.44_T2 - None_0_T2	-0.655402	1.18661e-25
TU286Y-228	etfBA	432395	Rifampicin_0.34_T1 - None_0_T1	0.345695	0.999999
TU286Y-228	etfBA	432395	Rifampicin_0.34_T2 - None_0_T2	0.481257	1.6311e-19
TU286Y-228	etfBA	432395	Imipenem_0.06_T1 - None_0_T1	-0.254422	0.99998
TU286Y-228	etfBA	432395	Imipenem_0.06_T2 - None_0_T2	-1.33412	1.35673e-10
TU286Y-228	etfBA	432395	Imipenem_0.09_T1 - None_0_T1	-0.322726	0.976024
TU286Y-228	etfBA	432395	Imipenem_0.09_T2 - None_0_T2	-1.53333	1.40881e-13
TU286Y-228	etfBA	432395	Meropenem_0.11_T1 - None_0_T1	-0.173852	1
TU286Y-228	etfBA	432395	Meropenem_0.11_T2 - None_0_T2	-1.25048	8.18751e-17
TU286Y-228	etfBA	432395	Meropenem_0.17_T1 - None_0_T1	-0.0123541	1
TU286Y-228	etfBA	432395	Meropenem_0.17_T2 - None_0_T2	-1.47193	2.11614e-20
TU286Y-231	dapF	437006	None_0_T1 - None_0_T0	-0.214601	1
TU286Y-231	dapF	437006	None_0_T2 - None_0_T0	-0.628714	7.4021e-05
TU286Y-231	dapF	437006	Colistin_0.44_T1 - None_0_T1	-0.0534097	0.979164
TU286Y-231	dapF	437006	Colistin_0.44_T2 - None_0_T2	0.507583	6.03834e-11
TU286Y-231	dapF	437006	Rifampicin_0.34_T1 - None_0_T1	0.0774071	1
TU286Y-231	dapF	437006	Rifampicin_0.34_T2 - None_0_T2	-0.697687	5.07814e-11
TU286Y-231	dapF	437006	Imipenem_0.06_T1 - None_0_T1	-0.0951614	1
TU286Y-231	dapF	437006	Imipenem_0.06_T2 - None_0_T2	-0.227721	0.166103
TU286Y-231	dapF	437006	Imipenem_0.09_T1 - None_0_T1	-0.134734	0.977896
TU286Y-231	dapF	437006	Imipenem_0.09_T2 - None_0_T2	-0.331367	0.00713687
TU286Y-231	dapF	437006	Meropenem_0.11_T1 - None_0_T1	-0.0550922	1
TU286Y-231	dapF	437006	Meropenem_0.11_T2 - None_0_T2	-0.796979	6.84235e-12
TU286Y-231	dapF	437006	Meropenem_0.17_T1 - None_0_T1	-0.0318266	1
TU286Y-231	dapF	437006	Meropenem_0.17_T2 - None_0_T2	-1.05066	1.70482e-14
TU286Y-236	GO593_02180	445588	None_0_T1 - None_0_T0	0.00227402	1
TU286Y-236	GO593_02180	445588	None_0_T2 - None_0_T0	-0.0208604	0.233423
TU286Y-236	GO593_02180	445588	Colistin_0.44_T1 - None_0_T1	-0.00515626	0.930236
TU286Y-236	GO593_02180	445588	Colistin_0.44_T2 - None_0_T2	0.154317	0.0148728
TU286Y-236	GO593_02180	445588	Rifampicin_0.34_T1 - None_0_T1	-0.00162323	1
TU286Y-236	GO593_02180	445588	Rifampicin_0.34_T2 - None_0_T2	-0.403685	0.00109419
TU286Y-236	GO593_02180	445588	Imipenem_0.06_T1 - None_0_T1	-0.0109136	1
TU286Y-236	GO593_02180	445588	Imipenem_0.06_T2 - None_0_T2	-0.0938693	0.99794
TU286Y-236	GO593_02180	445588	Imipenem_0.09_T1 - None_0_T1	-0.0848674	1
TU286Y-236	GO593_02180	445588	Imipenem_0.09_T2 - None_0_T2	-0.113602	0.900433
TU286Y-236	GO593_02180	445588	Meropenem_0.11_T1 - None_0_T1	0.0116136	1
TU286Y-236	GO593_02180	445588	Meropenem_0.11_T2 - None_0_T2	0.00455046	0.947245
TU286Y-236	GO593_02180	445588	Meropenem_0.17_T1 - None_0_T1	-0.0414046	1
TU286Y-236	GO593_02180	445588	Meropenem_0.17_T2 - None_0_T2	-0.0423082	0.093088
TU286Y-250	groEL	478659	None_0_T1 - None_0_T0	-0.226549	0.999999
TU286Y-250	groEL	478659	None_0_T2 - None_0_T0	-0.691015	0.000111152
TU286Y-250	groEL	478659	Colistin_0.44_T1 - None_0_T1	-0.0232098	0.998566
TU286Y-250	groEL	478659	Colistin_0.44_T2 - None_0_T2	1.05562	7.54758e-18
TU286Y-250	groEL	478659	Rifampicin_0.34_T1 - None_0_T1	0.0907021	1
TU286Y-250	groEL	478659	Rifampicin_0.34_T2 - None_0_T2	-0.896778	2.46098e-11
TU286Y-250	groEL	478659	Imipenem_0.06_T1 - None_0_T1	-0.136191	0.999997
TU286Y-250	groEL	478659	Imipenem_0.06_T2 - None_0_T2	-0.0659844	0.999646
TU286Y-250	groEL	478659	Imipenem_0.09_T1 - None_0_T1	-0.187981	0.925287
TU286Y-250	groEL	478659	Imipenem_0.09_T2 - None_0_T2	-0.266281	0.320909
TU286Y-250	groEL	478659	Meropenem_0.11_T1 - None_0_T1	-0.0501565	1
TU286Y-250	groEL	478659	Meropenem_0.11_T2 - None_0_T2	-0.0719551	0.999673
TU286Y-250	groEL	478659	Meropenem_0.17_T1 - None_0_T1	-0.0568251	1
TU286Y-250	groEL	478659	Meropenem_0.17_T2 - None_0_T2	-0.215132	0.730735
TU286Y-251	groS	479008	None_0_T1 - None_0_T0	-0.349056	0.79605
TU286Y-251	groS	479008	None_0_T2 - None_0_T0	-1.47595	1.48522e-15
TU286Y-251	groS	479008	Colistin_0.44_T1 - None_0_T1	-0.117659	0.771103
TU286Y-251	groS	479008	Colistin_0.44_T2 - None_0_T2	0.686918	5.22071e-17
TU286Y-251	groS	479008	Rifampicin_0.34_T1 - None_0_T1	0.0886648	1
TU286Y-251	groS	479008	Rifampicin_0.34_T2 - None_0_T2	-2.49712	4.37517e-33
TU286Y-251	groS	479008	Imipenem_0.06_T1 - None_0_T1	-0.117167	1
TU286Y-251	groS	479008	Imipenem_0.06_T2 - None_0_T2	-0.160974	0.0881806
TU286Y-251	groS	479008	Imipenem_0.09_T1 - None_0_T1	-0.168022	0.972146
TU286Y-251	groS	479008	Imipenem_0.09_T2 - None_0_T2	-0.320337	0.00939196
TU286Y-251	groS	479008	Meropenem_0.11_T1 - None_0_T1	-0.0803491	1
TU286Y-251	groS	479008	Meropenem_0.11_T2 - None_0_T2	-0.181989	0.0353387
TU286Y-251	groS	479008	Meropenem_0.17_T1 - None_0_T1	-0.0661055	1
TU286Y-251	groS	479008	Meropenem_0.17_T2 - None_0_T2	-0.725004	3.87187e-11
TU286Y-258	folD	500533	None_0_T1 - None_0_T0	-0.0957321	1
TU286Y-258	folD	500533	None_0_T2 - None_0_T0	-0.0958971	0.779116
TU286Y-258	folD	500533	Colistin_0.44_T1 - None_0_T1	0.0730311	0.861685
TU286Y-258	folD	500533	Colistin_0.44_T2 - None_0_T2	0.228994	0.00170467
TU286Y-258	folD	500533	Rifampicin_0.34_T1 - None_0_T1	0.0200301	1
TU286Y-258	folD	500533	Rifampicin_0.34_T2 - None_0_T2	-0.172783	0.582279
TU286Y-258	folD	500533	Imipenem_0.06_T1 - None_0_T1	0.0280451	1
TU286Y-258	folD	500533	Imipenem_0.06_T2 - None_0_T2	0.0219484	0.987436
TU286Y-258	folD	500533	Imipenem_0.09_T1 - None_0_T1	0.0625099	0.999989
TU286Y-258	folD	500533	Imipenem_0.09_T2 - None_0_T2	0.00272011	0.925354
TU286Y-258	folD	500533	Meropenem_0.11_T1 - None_0_T1	0.019566	1
TU286Y-258	folD	500533	Meropenem_0.11_T2 - None_0_T2	-0.0158073	0.979076
TU286Y-258	folD	500533	Meropenem_0.17_T1 - None_0_T1	0.00277811	1
TU286Y-258	folD	500533	Meropenem_0.17_T2 - None_0_T2	-0.141242	0.781475
TU286Y-264	ftsH	506748	None_0_T1 - None_0_T0	-0.799004	0.164079
TU286Y-264	ftsH	506748	None_0_T2 - None_0_T0	-1.69573	3.98621e-14
TU286Y-264	ftsH	506748	Colistin_0.44_T1 - None_0_T1	-0.272481	0.000477713
TU286Y-264	ftsH	506748	Colistin_0.44_T2 - None_0_T2	0.27207	5.66381e-09
TU286Y-264	ftsH	506748	Rifampicin_0.34_T1 - None_0_T1	0.778748	0.00781692
TU286Y-264	ftsH	506748	Rifampicin_0.34_T2 - None_0_T2	0.129528	0.000127874
TU286Y-264	ftsH	506748	Imipenem_0.06_T1 - None_0_T1	0.319121	0.590711
TU286Y-264	ftsH	506748	Imipenem_0.06_T2 - None_0_T2	0.440462	2.70805e-05
TU286Y-264	ftsH	506748	Imipenem_0.09_T1 - None_0_T1	0.419768	0.113572
TU286Y-264	ftsH	506748	Imipenem_0.09_T2 - None_0_T2	0.697188	7.63684e-08
TU286Y-264	ftsH	506748	Meropenem_0.11_T1 - None_0_T1	0.42033	0.99318
TU286Y-264	ftsH	506748	Meropenem_0.11_T2 - None_0_T2	0.909326	3.37024e-11
TU286Y-264	ftsH	506748	Meropenem_0.17_T1 - None_0_T1	0.458865	0.0874705
TU286Y-264	ftsH	506748	Meropenem_0.17_T2 - None_0_T2	1.00337	6.33199e-13
TU286Y-2512	trpS	543292	None_0_T1 - None_0_T0	-1.52565	1.9683e-07
TU286Y-2512	trpS	543292	None_0_T2 - None_0_T0	-7.20025	2.76089e-41
TU286Y-2512	trpS	543292	Colistin_0.44_T1 - None_0_T1	-2.07532	9.71116e-16
TU286Y-2512	trpS	543292	Colistin_0.44_T2 - None_0_T2	-3.63555	3.51542e-16
TU286Y-2512	trpS	543292	Rifampicin_0.34_T1 - None_0_T1	0.985993	0.00109603
TU286Y-2512	trpS	543292	Rifampicin_0.34_T2 - None_0_T2	-1.03344	9.38914e-07
TU286Y-2512	trpS	543292	Imipenem_0.06_T1 - None_0_T1	-0.115491	1
TU286Y-2512	trpS	543292	Imipenem_0.06_T2 - None_0_T2	-1.35249	0.000870656
TU286Y-2512	trpS	543292	Imipenem_0.09_T1 - None_0_T1	0.00652441	1
TU286Y-2512	trpS	543292	Imipenem_0.09_T2 - None_0_T2	-0.526207	0.102944
TU286Y-2512	trpS	543292	Meropenem_0.11_T1 - None_0_T1	0.232916	1
TU286Y-2512	trpS	543292	Meropenem_0.11_T2 - None_0_T2	-1.82861	7.25273e-09
TU286Y-2512	trpS	543292	Meropenem_0.17_T1 - None_0_T1	0.434316	0.882353
TU286Y-2512	trpS	543292	Meropenem_0.17_T2 - None_0_T2	-2.31165	4.40813e-12
TU286Y-276	sucB	549633	None_0_T1 - None_0_T0	-1.78531	0.0223392
TU286Y-276	sucB	549633	None_0_T2 - None_0_T0	-5.77172	1.14852e-23
TU286Y-276	sucB	549633	Colistin_0.44_T1 - None_0_T1	-2.23294	1.78018e-12
TU286Y-276	sucB	549633	Colistin_0.44_T2 - None_0_T2	-6.25436	6.97204e-19
TU286Y-276	sucB	549633	Rifampicin_0.34_T1 - None_0_T1	0.478675	0.999997
TU286Y-276	sucB	549633	Rifampicin_0.34_T2 - None_0_T2	1.58224	6.31058e-08
TU286Y-276	sucB	549633	Imipenem_0.06_T1 - None_0_T1	0.0567632	1
TU286Y-276	sucB	549633	Imipenem_0.06_T2 - None_0_T2	-1.32633	0.00283462
TU286Y-276	sucB	549633	Imipenem_0.09_T1 - None_0_T1	-0.0496242	0.999628
TU286Y-276	sucB	549633	Imipenem_0.09_T2 - None_0_T2	-1.7144	0.00065139
TU286Y-276	sucB	549633	Meropenem_0.11_T1 - None_0_T1	0.231491	1
TU286Y-276	sucB	549633	Meropenem_0.11_T2 - None_0_T2	-0.338009	0.455514
TU286Y-276	sucB	549633	Meropenem_0.17_T1 - None_0_T1	0.356618	0.995773
TU286Y-276	sucB	549633	Meropenem_0.17_T2 - None_0_T2	-1.64092	0.000142988
TU286Y-278	sdhCDAB	556383	None_0_T1 - None_0_T0	-1.61105	8.02228e-09
TU286Y-278	sdhCDAB	556383	None_0_T2 - None_0_T0	-4.92003	1.60507e-78
TU286Y-278	sdhCDAB	556383	Colistin_0.44_T1 - None_0_T1	-1.98573	1.53407e-26
TU286Y-278	sdhCDAB	556383	Colistin_0.44_T2 - None_0_T2	-4.61961	8.05437e-68
TU286Y-278	sdhCDAB	556383	Rifampicin_0.34_T1 - None_0_T1	0.466417	1
TU286Y-278	sdhCDAB	556383	Rifampicin_0.34_T2 - None_0_T2	0.225311	3.51416e-11
TU286Y-278	sdhCDAB	556383	Imipenem_0.06_T1 - None_0_T1	-0.372062	0.999969
TU286Y-278	sdhCDAB	556383	Imipenem_0.06_T2 - None_0_T2	-0.952043	9.64129e-10
TU286Y-278	sdhCDAB	556383	Imipenem_0.09_T1 - None_0_T1	-0.385966	0.980048
TU286Y-278	sdhCDAB	556383	Imipenem_0.09_T2 - None_0_T2	-0.963067	7.58773e-16
TU286Y-278	sdhCDAB	556383	Meropenem_0.11_T1 - None_0_T1	-0.120761	1
TU286Y-278	sdhCDAB	556383	Meropenem_0.11_T2 - None_0_T2	-0.126093	0.734718
TU286Y-278	sdhCDAB	556383	Meropenem_0.17_T1 - None_0_T1	0.123466	1
TU286Y-278	sdhCDAB	556383	Meropenem_0.17_T2 - None_0_T2	-1.35598	7.7826e-21
TU286Y-281	rpoD	561497	None_0_T1 - None_0_T0	-1.67716	0.0335901
TU286Y-281	rpoD	561497	None_0_T2 - None_0_T0	-6.73538	1.11688e-21
TU286Y-281	rpoD	561497	Colistin_0.44_T1 - None_0_T1	-1.40989	0.000309615
TU286Y-281	rpoD	561497	Colistin_0.44_T2 - None_0_T2	-6.19357	5.41429e-15
TU286Y-281	rpoD	561497	Rifampicin_0.34_T1 - None_0_T1	-0.823907	0.90428
TU286Y-281	rpoD	561497	Rifampicin_0.34_T2 - None_0_T2	-3.38351	9.17356e-12
TU286Y-281	rpoD	561497	Imipenem_0.06_T1 - None_0_T1	-0.622791	0.447694
TU286Y-281	rpoD	561497	Imipenem_0.06_T2 - None_0_T2	-1.36609	0.00122829
TU286Y-281	rpoD	561497	Imipenem_0.09_T1 - None_0_T1	-0.641664	0.198768
TU286Y-281	rpoD	561497	Imipenem_0.09_T2 - None_0_T2	-1.94891	8.12451e-05
TU286Y-281	rpoD	561497	Meropenem_0.11_T1 - None_0_T1	-0.182289	1
TU286Y-281	rpoD	561497	Meropenem_0.11_T2 - None_0_T2	-1.43438	0.0516957
TU286Y-281	rpoD	561497	Meropenem_0.17_T1 - None_0_T1	-0.110761	1
TU286Y-281	rpoD	561497	Meropenem_0.17_T2 - None_0_T2	-2.80894	1.39211e-07
TU286Y-282	ybeD	563481	None_0_T1 - None_0_T0	-0.080025	1
TU286Y-282	ybeD	563481	None_0_T2 - None_0_T0	-2.27844	2.95069e-07
TU286Y-282	ybeD	563481	Colistin_0.44_T1 - None_0_T1	-0.676358	0.326164
TU286Y-282	ybeD	563481	Colistin_0.44_T2 - None_0_T2	-3.7244	1.24057e-18
TU286Y-282	ybeD	563481	Rifampicin_0.34_T1 - None_0_T1	0.0938463	1
TU286Y-282	ybeD	563481	Rifampicin_0.34_T2 - None_0_T2	-0.604953	0.00595775
TU286Y-282	ybeD	563481	Imipenem_0.06_T1 - None_0_T1	0.223955	1
TU286Y-282	ybeD	563481	Imipenem_0.06_T2 - None_0_T2	0.715005	6.95937e-05
TU286Y-282	ybeD	563481	Imipenem_0.09_T1 - None_0_T1	0.446317	0.77769
TU286Y-282	ybeD	563481	Imipenem_0.09_T2 - None_0_T2	0.994836	7.77682e-08
TU286Y-282	ybeD	563481	Meropenem_0.11_T1 - None_0_T1	0.142343	1
TU286Y-282	ybeD	563481	Meropenem_0.11_T2 - None_0_T2	1.07665	3.649e-07
TU286Y-282	ybeD	563481	Meropenem_0.17_T1 - None_0_T1	0.335705	0.999996
TU286Y-282	ybeD	563481	Meropenem_0.17_T2 - None_0_T2	1.18365	2.4117e-08
TU286Y-283	lipB	563952	None_0_T1 - None_0_T0	-0.0500317	1
TU286Y-283	lipB	563952	None_0_T2 - None_0_T0	0.00486306	2.63606e-09
TU286Y-283	lipB	563952	Colistin_0.44_T1 - None_0_T1	0.0757729	0.0584969
TU286Y-283	lipB	563952	Colistin_0.44_T2 - None_0_T2	0.0137707	3.13228e-05
TU286Y-283	lipB	563952	Rifampicin_0.34_T1 - None_0_T1	0.0534824	1
TU286Y-283	lipB	563952	Rifampicin_0.34_T2 - None_0_T2	0.377469	7.7616e-08
TU286Y-283	lipB	563952	Imipenem_0.06_T1 - None_0_T1	0.0140108	1
TU286Y-283	lipB	563952	Imipenem_0.06_T2 - None_0_T2	-0.0767997	0.992533
TU286Y-283	lipB	563952	Imipenem_0.09_T1 - None_0_T1	-0.0512396	0.997536
TU286Y-283	lipB	563952	Imipenem_0.09_T2 - None_0_T2	-0.366223	0.0241205
TU286Y-283	lipB	563952	Meropenem_0.11_T1 - None_0_T1	0.0294344	1
TU286Y-283	lipB	563952	Meropenem_0.11_T2 - None_0_T2	-0.188526	0.00745116
TU286Y-283	lipB	563952	Meropenem_0.17_T1 - None_0_T1	-0.113027	0.999949
TU286Y-283	lipB	563952	Meropenem_0.17_T2 - None_0_T2	-0.587751	1.83429e-08
TU286Y-288	serS	572466	None_0_T1 - None_0_T0	-0.804914	0.00155022
TU286Y-288	serS	572466	None_0_T2 - None_0_T0	-4.96541	2.0278e-33
TU286Y-288	serS	572466	Colistin_0.44_T1 - None_0_T1	-1.22628	4.09672e-10
TU286Y-288	serS	572466	Colistin_0.44_T2 - None_0_T2	-1.74427	1.30183e-10
TU286Y-288	serS	572466	Rifampicin_0.34_T1 - None_0_T1	0.159816	1
TU286Y-288	serS	572466	Rifampicin_0.34_T2 - None_0_T2	-1.42999	1.0095e-08
TU286Y-288	serS	572466	Imipenem_0.06_T1 - None_0_T1	0.0438737	0.999838
TU286Y-288	serS	572466	Imipenem_0.06_T2 - None_0_T2	0.28828	0.0235745
TU286Y-288	serS	572466	Imipenem_0.09_T1 - None_0_T1	0.249703	0.392247
TU286Y-288	serS	572466	Imipenem_0.09_T2 - None_0_T2	-1.09257	2.44376e-06
TU286Y-288	serS	572466	Meropenem_0.11_T1 - None_0_T1	0.26208	1
TU286Y-288	serS	572466	Meropenem_0.11_T2 - None_0_T2	0.445049	0.000279313
TU286Y-288	serS	572466	Meropenem_0.17_T1 - None_0_T1	0.354317	0.865042
TU286Y-288	serS	572466	Meropenem_0.17_T2 - None_0_T2	0.0396364	1.72346e-06
TU286Y-290	lolA	574196	None_0_T1 - None_0_T0	-0.919712	0.669537
TU286Y-290	lolA	574196	None_0_T2 - None_0_T0	-4.49776	1.62698e-15
TU286Y-290	lolA	574196	Colistin_0.44_T1 - None_0_T1	-0.690762	0.21291
TU286Y-290	lolA	574196	Colistin_0.44_T2 - None_0_T2	-3.61593	6.20958e-16
TU286Y-290	lolA	574196	Rifampicin_0.34_T1 - None_0_T1	0.50281	0.999979
TU286Y-290	lolA	574196	Rifampicin_0.34_T2 - None_0_T2	-0.876021	0.0193361
TU286Y-290	lolA	574196	Imipenem_0.06_T1 - None_0_T1	-0.804269	0.0290577
TU286Y-290	lolA	574196	Imipenem_0.06_T2 - None_0_T2	-4.40931	3.48264e-19
TU286Y-290	lolA	574196	Imipenem_0.09_T1 - None_0_T1	-0.884114	0.00075784
TU286Y-290	lolA	574196	Imipenem_0.09_T2 - None_0_T2	-3.27671	1.01986e-19
TU286Y-290	lolA	574196	Meropenem_0.11_T1 - None_0_T1	-0.111198	1
TU286Y-290	lolA	574196	Meropenem_0.11_T2 - None_0_T2	-2.66172	2.66744e-12
TU286Y-290	lolA	574196	Meropenem_0.17_T1 - None_0_T1	-0.133612	1
TU286Y-290	lolA	574196	Meropenem_0.17_T2 - None_0_T2	-1.98872	4.29552e-11
TU286Y-291	rplU-rpmA	575024	None_0_T1 - None_0_T0	-0.624493	0.993173
TU286Y-291	rplU-rpmA	575024	None_0_T2 - None_0_T0	-4.42972	4.85172e-44
TU286Y-291	rplU-rpmA	575024	Colistin_0.44_T1 - None_0_T1	-0.817501	5.49411e-05
TU286Y-291	rplU-rpmA	575024	Colistin_0.44_T2 - None_0_T2	-0.354691	0.265972
TU286Y-291	rplU-rpmA	575024	Rifampicin_0.34_T1 - None_0_T1	-0.160535	1
TU286Y-291	rplU-rpmA	575024	Rifampicin_0.34_T2 - None_0_T2	-1.31312	3.23533e-11
TU286Y-291	rplU-rpmA	575024	Imipenem_0.06_T1 - None_0_T1	0.31582	0.999657
TU286Y-291	rplU-rpmA	575024	Imipenem_0.06_T2 - None_0_T2	0.895147	1.80743e-05
TU286Y-291	rplU-rpmA	575024	Imipenem_0.09_T1 - None_0_T1	0.729876	0.00629441
TU286Y-291	rplU-rpmA	575024	Imipenem_0.09_T2 - None_0_T2	1.08537	4.75614e-11
TU286Y-291	rplU-rpmA	575024	Meropenem_0.11_T1 - None_0_T1	0.240212	1
TU286Y-291	rplU-rpmA	575024	Meropenem_0.11_T2 - None_0_T2	1.06907	3.40117e-07
TU286Y-291	rplU-rpmA	575024	Meropenem_0.17_T1 - None_0_T1	0.373359	0.999994
TU286Y-291	rplU-rpmA	575024	Meropenem_0.17_T2 - None_0_T2	1.12846	4.02607e-12
TU286Y-293	ispB	575467	None_0_T1 - None_0_T0	-0.31737	0.999049
TU286Y-293	ispB	575467	None_0_T2 - None_0_T0	-0.792312	2.54875e-07
TU286Y-293	ispB	575467	Colistin_0.44_T1 - None_0_T1	-0.253269	0.671884
TU286Y-293	ispB	575467	Colistin_0.44_T2 - None_0_T2	-2.26731	6.26574e-32
TU286Y-293	ispB	575467	Rifampicin_0.34_T1 - None_0_T1	0.275534	0.99992
TU286Y-293	ispB	575467	Rifampicin_0.34_T2 - None_0_T2	0.318748	5.94016e-09
TU286Y-293	ispB	575467	Imipenem_0.06_T1 - None_0_T1	0.309892	0.500927
TU286Y-293	ispB	575467	Imipenem_0.06_T2 - None_0_T2	0.932378	1.25294e-08
TU286Y-293	ispB	575467	Imipenem_0.09_T1 - None_0_T1	0.504262	0.000150315
TU286Y-293	ispB	575467	Imipenem_0.09_T2 - None_0_T2	1.67929	4.03161e-15
TU286Y-293	ispB	575467	Meropenem_0.11_T1 - None_0_T1	0.0863337	1
TU286Y-293	ispB	575467	Meropenem_0.11_T2 - None_0_T2	0.587531	8.88197e-10
TU286Y-293	ispB	575467	Meropenem_0.17_T1 - None_0_T1	0.142597	1
TU286Y-293	ispB	575467	Meropenem_0.17_T2 - None_0_T2	1.00478	8.00476e-20
TU286Y-2505	valS	588342	None_0_T1 - None_0_T0	-0.456112	0.949836
TU286Y-2505	valS	588342	None_0_T2 - None_0_T0	-6.15768	3.95113e-36
TU286Y-2505	valS	588342	Colistin_0.44_T1 - None_0_T1	-2.20308	1.2379e-18
TU286Y-2505	valS	588342	Colistin_0.44_T2 - None_0_T2	-2.21783	2.15285e-16
TU286Y-2505	valS	588342	Rifampicin_0.34_T1 - None_0_T1	0.479586	0.960751
TU286Y-2505	valS	588342	Rifampicin_0.34_T2 - None_0_T2	-0.0820573	4.13253e-07
TU286Y-2505	valS	588342	Imipenem_0.06_T1 - None_0_T1	1.03093	2.82974e-06
TU286Y-2505	valS	588342	Imipenem_0.06_T2 - None_0_T2	0.699684	3.39245e-05
TU286Y-2505	valS	588342	Imipenem_0.09_T1 - None_0_T1	1.16565	1.35718e-09
TU286Y-2505	valS	588342	Imipenem_0.09_T2 - None_0_T2	0.982601	1.03234e-08
TU286Y-2505	valS	588342	Meropenem_0.11_T1 - None_0_T1	1.20232	0.000306035
TU286Y-2505	valS	588342	Meropenem_0.11_T2 - None_0_T2	0.990843	1.81264e-05
TU286Y-2505	valS	588342	Meropenem_0.17_T1 - None_0_T1	1.57307	1.92797e-08
TU286Y-2505	valS	588342	Meropenem_0.17_T2 - None_0_T2	0.94306	1.85802e-05
TU286Y-327	gatCAB	630680	None_0_T1 - None_0_T0	-1.2336	9.73811e-06
TU286Y-327	gatCAB	630680	None_0_T2 - None_0_T0	-6.78696	8.11482e-90
TU286Y-327	gatCAB	630680	Colistin_0.44_T1 - None_0_T1	-1.47221	7.53441e-18
TU286Y-327	gatCAB	630680	Colistin_0.44_T2 - None_0_T2	-1.59628	3.38701e-15
TU286Y-327	gatCAB	630680	Rifampicin_0.34_T1 - None_0_T1	0.156476	1
TU286Y-327	gatCAB	630680	Rifampicin_0.34_T2 - None_0_T2	-1.25054	3.80188e-11
TU286Y-327	gatCAB	630680	Imipenem_0.06_T1 - None_0_T1	-0.854696	0.0404677
TU286Y-327	gatCAB	630680	Imipenem_0.06_T2 - None_0_T2	-0.431582	0.626136
TU286Y-327	gatCAB	630680	Imipenem_0.09_T1 - None_0_T1	-0.685031	0.0354233
TU286Y-327	gatCAB	630680	Imipenem_0.09_T2 - None_0_T2	-0.586505	0.160622
TU286Y-327	gatCAB	630680	Meropenem_0.11_T1 - None_0_T1	-0.592444	1
TU286Y-327	gatCAB	630680	Meropenem_0.11_T2 - None_0_T2	-1.41116	1.62555e-10
TU286Y-327	gatCAB	630680	Meropenem_0.17_T1 - None_0_T1	-0.58139	0.999131
TU286Y-327	gatCAB	630680	Meropenem_0.17_T2 - None_0_T2	-2.68043	5.14622e-28
TU286Y-346	dapE	655978	None_0_T1 - None_0_T0	-0.0520814	1
TU286Y-346	dapE	655978	None_0_T2 - None_0_T0	-1.02223	6.44564e-14
TU286Y-346	dapE	655978	Colistin_0.44_T1 - None_0_T1	-0.0287051	0.683475
TU286Y-346	dapE	655978	Colistin_0.44_T2 - None_0_T2	-1.1121	1.45022e-12
TU286Y-346	dapE	655978	Rifampicin_0.34_T1 - None_0_T1	0.0102877	1
TU286Y-346	dapE	655978	Rifampicin_0.34_T2 - None_0_T2	-0.54965	1.13551e-06
TU286Y-346	dapE	655978	Imipenem_0.06_T1 - None_0_T1	-0.081723	1
TU286Y-346	dapE	655978	Imipenem_0.06_T2 - None_0_T2	-0.304504	0.395036
TU286Y-346	dapE	655978	Imipenem_0.09_T1 - None_0_T1	-0.0808457	1
TU286Y-346	dapE	655978	Imipenem_0.09_T2 - None_0_T2	-0.616764	0.00519039
TU286Y-346	dapE	655978	Meropenem_0.11_T1 - None_0_T1	-0.12268	1
TU286Y-346	dapE	655978	Meropenem_0.11_T2 - None_0_T2	-0.6717	0.000191383
TU286Y-346	dapE	655978	Meropenem_0.17_T1 - None_0_T1	-0.0766989	0.999999
TU286Y-346	dapE	655978	Meropenem_0.17_T2 - None_0_T2	-1.09702	9.95418e-14
TU286Y-353	proS	671041	None_0_T1 - None_0_T0	-0.630782	0.999703
TU286Y-353	proS	671041	None_0_T2 - None_0_T0	-6.22262	1.59855e-29
TU286Y-353	proS	671041	Colistin_0.44_T1 - None_0_T1	-1.81062	4.75561e-06
TU286Y-353	proS	671041	Colistin_0.44_T2 - None_0_T2	-2.72712	1.13337e-10
TU286Y-353	proS	671041	Rifampicin_0.34_T1 - None_0_T1	0.278798	1
TU286Y-353	proS	671041	Rifampicin_0.34_T2 - None_0_T2	-1.66591	3.25478e-07
TU286Y-353	proS	671041	Imipenem_0.06_T1 - None_0_T1	0.24526	0.99997
TU286Y-353	proS	671041	Imipenem_0.06_T2 - None_0_T2	0.454545	0.313913
TU286Y-353	proS	671041	Imipenem_0.09_T1 - None_0_T1	0.256021	0.998473
TU286Y-353	proS	671041	Imipenem_0.09_T2 - None_0_T2	0.174933	0.444923
TU286Y-353	proS	671041	Meropenem_0.11_T1 - None_0_T1	0.560949	1
TU286Y-353	proS	671041	Meropenem_0.11_T2 - None_0_T2	-0.370423	0.32542
TU286Y-353	proS	671041	Meropenem_0.17_T1 - None_0_T1	0.566216	0.988591
TU286Y-353	proS	671041	Meropenem_0.17_T2 - None_0_T2	-0.780738	0.0250631
TU286Y-358	ygfZ	674964	None_0_T1 - None_0_T0	-0.136048	1
TU286Y-358	ygfZ	674964	None_0_T2 - None_0_T0	-0.783455	0.00690476
TU286Y-358	ygfZ	674964	Colistin_0.44_T1 - None_0_T1	-0.00889841	0.996528
TU286Y-358	ygfZ	674964	Colistin_0.44_T2 - None_0_T2	-0.307643	0.28288
TU286Y-358	ygfZ	674964	Rifampicin_0.34_T1 - None_0_T1	0.00443673	1
TU286Y-358	ygfZ	674964	Rifampicin_0.34_T2 - None_0_T2	0.201569	0.000182702
TU286Y-358	ygfZ	674964	Imipenem_0.06_T1 - None_0_T1	0.0312411	1
TU286Y-358	ygfZ	674964	Imipenem_0.06_T2 - None_0_T2	0.137529	0.77608
TU286Y-358	ygfZ	674964	Imipenem_0.09_T1 - None_0_T1	0.00166237	1
TU286Y-358	ygfZ	674964	Imipenem_0.09_T2 - None_0_T2	0.0467334	0.279613
TU286Y-358	ygfZ	674964	Meropenem_0.11_T1 - None_0_T1	-0.100818	1
TU286Y-358	ygfZ	674964	Meropenem_0.11_T2 - None_0_T2	-0.450131	0.0139307
TU286Y-358	ygfZ	674964	Meropenem_0.17_T1 - None_0_T1	-0.103088	1
TU286Y-358	ygfZ	674964	Meropenem_0.17_T2 - None_0_T2	-1.10529	2.70527e-10
TU286Y-379	GO593_03265	704546	None_0_T1 - None_0_T0	-0.876736	0.982197
TU286Y-379	GO593_03265	704546	None_0_T2 - None_0_T0	-7.64485	6.96844e-34
TU286Y-379	GO593_03265	704546	Colistin_0.44_T1 - None_0_T1	-2.36583	5.99507e-12
TU286Y-379	GO593_03265	704546	Colistin_0.44_T2 - None_0_T2	-3.81245	1.55988e-10
TU286Y-379	GO593_03265	704546	Rifampicin_0.34_T1 - None_0_T1	0.029238	1
TU286Y-379	GO593_03265	704546	Rifampicin_0.34_T2 - None_0_T2	-1.36174	1.12955e-05
TU286Y-379	GO593_03265	704546	Imipenem_0.06_T1 - None_0_T1	-0.864506	0.413826
TU286Y-379	GO593_03265	704546	Imipenem_0.06_T2 - None_0_T2	-0.941073	0.000769567
TU286Y-379	GO593_03265	704546	Imipenem_0.09_T1 - None_0_T1	-1.32668	1.31164e-05
TU286Y-379	GO593_03265	704546	Imipenem_0.09_T2 - None_0_T2	-2.04729	0.00206467
TU286Y-379	GO593_03265	704546	Meropenem_0.11_T1 - None_0_T1	-0.508719	1
TU286Y-379	GO593_03265	704546	Meropenem_0.11_T2 - None_0_T2	-1.80224	5.19454e-08
TU286Y-379	GO593_03265	704546	Meropenem_0.17_T1 - None_0_T1	-0.53849	0.943488
TU286Y-379	GO593_03265	704546	Meropenem_0.17_T2 - None_0_T2	-1.66511	1.61418e-06
TU286Y-386	secA	717634	None_0_T1 - None_0_T0	-0.204253	0.999664
TU286Y-386	secA	717634	None_0_T2 - None_0_T0	-1.666	3.44188e-13
TU286Y-386	secA	717634	Colistin_0.44_T1 - None_0_T1	-1.64416	4.59078e-16
TU286Y-386	secA	717634	Colistin_0.44_T2 - None_0_T2	-3.40439	7.83699e-23
TU286Y-386	secA	717634	Rifampicin_0.34_T1 - None_0_T1	0.157747	1
TU286Y-386	secA	717634	Rifampicin_0.34_T2 - None_0_T2	-2.445	1.67992e-25
TU286Y-386	secA	717634	Imipenem_0.06_T1 - None_0_T1	0.446144	0.0976727
TU286Y-386	secA	717634	Imipenem_0.06_T2 - None_0_T2	0.400519	0.000763233
TU286Y-386	secA	717634	Imipenem_0.09_T1 - None_0_T1	0.522492	0.000156808
TU286Y-386	secA	717634	Imipenem_0.09_T2 - None_0_T2	0.362445	1.54152e-07
TU286Y-386	secA	717634	Meropenem_0.11_T1 - None_0_T1	0.231755	1
TU286Y-386	secA	717634	Meropenem_0.11_T2 - None_0_T2	-0.181648	4.19352e-15
TU286Y-386	secA	717634	Meropenem_0.17_T1 - None_0_T1	0.31997	0.876955
TU286Y-386	secA	717634	Meropenem_0.17_T2 - None_0_T2	-0.144002	5.13486e-15
TU286Y-390	accD-folC	723677	None_0_T1 - None_0_T0	-0.655603	0.503109
TU286Y-390	accD-folC	723677	None_0_T2 - None_0_T0	-1.57924	1.933e-24
TU286Y-390	accD-folC	723677	Colistin_0.44_T1 - None_0_T1	-0.21596	0.197377
TU286Y-390	accD-folC	723677	Colistin_0.44_T2 - None_0_T2	1.84171	3.95342e-29
TU286Y-390	accD-folC	723677	Rifampicin_0.34_T1 - None_0_T1	-0.301593	1
TU286Y-390	accD-folC	723677	Rifampicin_0.34_T2 - None_0_T2	-4.38616	3.07097e-41
TU286Y-390	accD-folC	723677	Imipenem_0.06_T1 - None_0_T1	-0.408613	0.588629
TU286Y-390	accD-folC	723677	Imipenem_0.06_T2 - None_0_T2	-0.778788	1.15065e-09
TU286Y-390	accD-folC	723677	Imipenem_0.09_T1 - None_0_T1	-0.358008	0.00298142
TU286Y-390	accD-folC	723677	Imipenem_0.09_T2 - None_0_T2	-0.841795	5.92021e-17
TU286Y-390	accD-folC	723677	Meropenem_0.11_T1 - None_0_T1	-0.232008	1
TU286Y-390	accD-folC	723677	Meropenem_0.11_T2 - None_0_T2	-1.08551	7.06011e-14
TU286Y-390	accD-folC	723677	Meropenem_0.17_T1 - None_0_T1	-0.215275	1
TU286Y-390	accD-folC	723677	Meropenem_0.17_T2 - None_0_T2	-1.51333	2.16677e-22
TU286Y-407	aspS	752784	None_0_T1 - None_0_T0	-0.383822	0.997103
TU286Y-407	aspS	752784	None_0_T2 - None_0_T0	-3.186	1.66693e-18
TU286Y-407	aspS	752784	Colistin_0.44_T1 - None_0_T1	-0.678867	0.0436131
TU286Y-407	aspS	752784	Colistin_0.44_T2 - None_0_T2	-0.899849	0.000141058
TU286Y-407	aspS	752784	Rifampicin_0.34_T1 - None_0_T1	0.368687	0.723965
TU286Y-407	aspS	752784	Rifampicin_0.34_T2 - None_0_T2	1.1454	2.91196e-17
TU286Y-407	aspS	752784	Imipenem_0.06_T1 - None_0_T1	0.563273	0.0321006
TU286Y-407	aspS	752784	Imipenem_0.06_T2 - None_0_T2	0.894842	8.19351e-09
TU286Y-407	aspS	752784	Imipenem_0.09_T1 - None_0_T1	0.773691	0.000575278
TU286Y-407	aspS	752784	Imipenem_0.09_T2 - None_0_T2	1.22823	3.937e-12
TU286Y-407	aspS	752784	Meropenem_0.11_T1 - None_0_T1	0.611957	0.291967
TU286Y-407	aspS	752784	Meropenem_0.11_T2 - None_0_T2	1.6223	1.02451e-15
TU286Y-407	aspS	752784	Meropenem_0.17_T1 - None_0_T1	0.746724	0.0455437
TU286Y-407	aspS	752784	Meropenem_0.17_T2 - None_0_T2	1.91463	3.44475e-19
TU286Y-409	gtrOC1	763273	None_0_T1 - None_0_T0	-0.0186583	1
TU286Y-409	gtrOC1	763273	None_0_T2 - None_0_T0	-0.645908	0.000129497
TU286Y-409	gtrOC1	763273	Colistin_0.44_T1 - None_0_T1	-0.45702	0.0445616
TU286Y-409	gtrOC1	763273	Colistin_0.44_T2 - None_0_T2	-0.0247864	0.0508743
TU286Y-409	gtrOC1	763273	Rifampicin_0.34_T1 - None_0_T1	-0.30133	0.972526
TU286Y-409	gtrOC1	763273	Rifampicin_0.34_T2 - None_0_T2	-6.92336	9.16627e-42
TU286Y-409	gtrOC1	763273	Imipenem_0.06_T1 - None_0_T1	-0.0907713	1
TU286Y-409	gtrOC1	763273	Imipenem_0.06_T2 - None_0_T2	-0.151784	0.657558
TU286Y-409	gtrOC1	763273	Imipenem_0.09_T1 - None_0_T1	-0.042465	0.999994
TU286Y-409	gtrOC1	763273	Imipenem_0.09_T2 - None_0_T2	-0.135462	0.049192
TU286Y-409	gtrOC1	763273	Meropenem_0.11_T1 - None_0_T1	-0.094313	1
TU286Y-409	gtrOC1	763273	Meropenem_0.11_T2 - None_0_T2	-1.37247	1.54116e-18
TU286Y-409	gtrOC1	763273	Meropenem_0.17_T1 - None_0_T1	-0.149244	1
TU286Y-409	gtrOC1	763273	Meropenem_0.17_T2 - None_0_T2	-1.50898	8.94635e-28
TU286Y-418	secDF	774871	None_0_T1 - None_0_T0	-0.339801	1
TU286Y-418	secDF	774871	None_0_T2 - None_0_T0	-1.40696	5.8592e-15
TU286Y-418	secDF	774871	Colistin_0.44_T1 - None_0_T1	-1.39608	4.848e-28
TU286Y-418	secDF	774871	Colistin_0.44_T2 - None_0_T2	-3.5171	1.92306e-59
TU286Y-418	secDF	774871	Rifampicin_0.34_T1 - None_0_T1	0.350502	0.999919
TU286Y-418	secDF	774871	Rifampicin_0.34_T2 - None_0_T2	-1.69692	5.60388e-35
TU286Y-418	secDF	774871	Imipenem_0.06_T1 - None_0_T1	0.32116	0.959725
TU286Y-418	secDF	774871	Imipenem_0.06_T2 - None_0_T2	0.132514	0.00211569
TU286Y-418	secDF	774871	Imipenem_0.09_T1 - None_0_T1	0.354851	0.0229983
TU286Y-418	secDF	774871	Imipenem_0.09_T2 - None_0_T2	0.188084	8.6065e-10
TU286Y-418	secDF	774871	Meropenem_0.11_T1 - None_0_T1	0.181111	1
TU286Y-418	secDF	774871	Meropenem_0.11_T2 - None_0_T2	-0.254328	6.59856e-16
TU286Y-418	secDF	774871	Meropenem_0.17_T1 - None_0_T1	0.22128	0.999884
[truncated: 3,025 more rows]
