# Supplementary material for: Essential gene knockdowns reveal genetic vulnerabilities and antibiotic sensitivities in Acinetobacter baumannii
Source: mBio. 2023 Dec 21;15(2):e02051-23. doi: 10.1128/mbio.02051-23 (PMC10865783; doi:10.1128/mbio.02051-23)
Supplement: Table S8 — Ortholog analysis and annotation. [file mbio.02051-23-s0008.xlsx]

## Sheet: Annotation
Supplemental Table 8
Ortholog Analysis and Annotation
Key	Description
AB19606	Systematic locus tag for Acinetobacter baumannii AB19606
AB030	Systematic locus tag for Acinetobacter baumannii AB030, used for gene set enrichment analysis.
genes	Comma separated list of named genes in AB19606, AB030, or AB5075UW
STRING_name	Name used by string-db.com for AB030
unique_name	Unique name(s) used to identify genomic feature (annotations denote inclusion in library design)
unique_name	AB19606	AB030	genes	STRING_name
accA	GO593_09475	IX87_17540	accA	accA
accB	GO593_17940	IX87_21900	accB	accB
accC	GO593_17945	IX87_21905	accC	accC
accD	GO593_03345	IX87_11230	accD	accD
acnB	GO593_18405	IX87_06625	acnB	IX87_06625
acpP	GO593_10285	IX87_18425	acpP	acpP
acpT	GO593_09085	IX87_17135	unknown	AIL80275.1
adk	GO593_11470	IX87_00385	adk	IX87_00385
alaS	GO593_12895	IX87_04765	alaS	IX87_04765
argS	GO593_07295	IX87_15285	argS	argS
aroA	GO593_00260	IX87_07480	aroA	aroA
aroB	GO593_04740	IX87_12780	aroB	IX87_12780
aroC	GO593_16070	IX87_19365	aroC	aroC
aroQ	GO593_17935	IX87_21895	aroQ, aroQ2, aroQ1	aroQ
asd	GO593_08645	IX87_16705	asd	asd
asnC	GO593_13165	IX87_04470	unknown	IX87_04470
aspS	GO593_03480	IX87_11355	aspS	aspS
atpA	GO593_07360	IX87_15350	atpA	atpA
atpD	GO593_07370	IX87_15360	atpD	atpD
atpE	GO593_07345	IX87_15335	atpE	atpE
atpF	GO593_07350	IX87_15340	atpF	atpF
atpG	GO593_07365	IX87_15355	atpG	atpG
atpH	GO593_07355	IX87_15345	atpH	atpH
bamA	GO593_17715	IX87_21640	bamA, opr86	bamA
birA	GO593_10165	IX87_18295	birA	birA
cbdB_1	GO593_13095	IX87_04580	antB, benB, hcaF, xylY	cbdB_1
cca	GO593_00945	IX87_08070	cca	cca
cdsA	GO593_17730	IX87_21655	cdsA	cdsA
cgtA	GO593_01635	IX87_09155	cgtA, obgE, obg	cgtA
clpX	GO593_08945	IX87_16990	clpX	clpX
cmk	GO593_15555	IX87_02265	cmk	IX87_02265
coaD	GO593_10410	IX87_01935	coaD	IX87_01935
coaE	GO593_08145	IX87_16190	coaE	coaE
coaX	GO593_10160	IX87_18290	coaX	AIL80483.1
coq7	GO593_18430	IX87_06650	unknown	coq7
cptB	GO593_04055	IX87_11990	sdhE	cptB
cyoA	GO593_18590	IX87_06820	cyoA	cyoA
cyoB	GO593_18595	IX87_06825	cyoB, coxA	IX87_06825
cyoC	GO593_18600	IX87_06830	cyoC, coIII	cyoC
cyoD	GO593_18605	IX87_06835	cyoD	cyoD
cyoE	GO593_18610	IX87_06840	cyoE	cyoE
cysS	GO593_13525	IX87_04375	cysS	IX87_04375
dapA	GO593_05915	IX87_14145	dapA	IX87_14145
dapD	GO593_01845	IX87_09360	dapD	dapD
dapE	GO593_03060	IX87_10925	dapE	dapE
dapF	GO593_02140	IX87_09660	dapF	dapF
ddlB	GO593_05500	IX87_13700	ddlB, ddlA	ddlB
def	GO593_07425	IX87_15415	def1, def	IX87_15415
der	GO593_09080	IX87_17130	der	der
desB	GO593_01425	IX87_08950	desB	AIL78748.1
dfp	GO593_03595	IX87_11520	coaBC, dfp, coaC	coaBC
dnaA	GO593_06220	IX87_14445	dnaA	dnaA
dnaB	GO593_18630	IX87_06860	dnaB	dnaB
dnaE	GO593_14925	IX87_02905	dnaE	dnaE
dnaG	GO593_10380	IX87_18520	dnaG	IX87_18520
dnaK	GO593_06350	IX87_14595	dnaK	dnaK
dnaN	GO593_06215	IX87_14440	dnaN	dnaN
dnaX	GO593_18020	IX87_06235	dnaX	IX87_06235
dsrH	GO593_17835	IX87_21765	unknown	IX87_21765
dut	GO593_10610	IX87_01725	dut	dut
dxr	GO593_17725	IX87_21650	dxr	AIL81121.1
dxs	GO593_04335	IX87_12270	dxs	AIL79360.1
efp	GO593_01245	IX87_08770	efp	efp
eno	GO593_17305	IX87_20940	eno	eno
epd	GO593_12900	IX87_04760	epd, gap, gapA	epd
era	GO593_01750	IX87_09265	era	IX87_09265
erpA	GO593_06170	IX87_14395	erpA	erpA
etfA	GO593_02110	IX87_09640	etfA, fixB, ydiR	AIL78883.1
etfB	GO593_02115	IX87_09645	etfB, fixA, ydiQ	etfB
etfD	GO593_08385	IX87_16440	etfD, fixC, ydiS, ygcN	AIL80140.1
exbB_1	GO593_08775	IX87_16865	unknown	exbB_1
exbD_4	GO593_08780	IX87_16870	unknown	exbD_4
fabB_1	GO593_07015	IX87_01850	fabB	fabB_1
fabB_2	GO593_10500	IX87_01850	fabB	fabB_1
fabD	GO593_10275	IX87_18415	fabD	fabD
fabG	GO593_10280	IX87_18420	fabG	IX87_18420
fabI	GO593_09120	IX87_17170	fabI	AIL80282.1
fabZ	GO593_17700	IX87_21625	fabZ	fabZ
fba	GO593_15425	IX87_02395	fba, gatY, kbaY, fda	IX87_02395
fbp	GO593_01960	IX87_09480	fbp1, fbp	IX87_09480
fdx_1	GO593_10415	IX87_01930	yfhL, fdx1	fdx_1
fdx_2	GO593_15735	IX87_18960	fdx, fdx2	fdx
fdxA	GO593_13635	IX87_04305	fdxA	fdxA
hmp_1	GO593_01430	IX87_08955	unknown	IX87_08955
ffh	GO593_10155	IX87_18285	ffh	ffh
fis	GO593_18685	IX87_06920	fis	fis
fmt	GO593_06095	IX87_14320	fmt	IX87_14320
folB	GO593_18475	IX87_06705	folB	folB
folC	GO593_03340	IX87_11225	folC	AIL79172.1
folD	GO593_02360	IX87_09915	folD	IX87_09915
folE	GO593_01065	IX87_08570	folE, folE2, folE1	folE
folK	GO593_09350	IX87_17415	folK	folK
fpr	GO593_00350	IX87_07570	fpr	IX87_07570
fpr_1	GO593_10025	IX87_18155	fpr	fpr_1
frr	GO593_17740	IX87_21665	frr	frr
ftsA	GO593_05490	IX87_13690	ftsA	ftsA
ftsH	GO593_02400	IX87_09960	ftsH, hflB	ftsH
ftsI	GO593_04805	IX87_12845	ftsI, pbpC	IX87_12845
ftsK	GO593_10560	IX87_01775	ftsK	AIL77404.1
ftsL	GO593_04810	IX87_12850	ftsL	ftsL
ftsQ	GO593_05495	IX87_13695	ftsQ	IX87_13695
ftsW	GO593_07760	IX87_15785	ftsW	ftsW
ftsY	GO593_17485	IX87_21135	ftsY, flhF	ftsY
ftsZ	GO593_05485	IX87_13685	ftsZ	ftsZ
fur	GO593_10655	IX87_01680	fur	fur
fusA	GO593_10520	IX87_01830	fusA, fusA2, fusA1	fusA
gap	GO593_01650	IX87_09170	gap	IX87_09170
gatA	GO593_02920	IX87_10765	gatA	gatA
gatB	GO593_02925	IX87_10770	gatB	gatB
gatC	GO593_02915	IX87_10760	gatC	gatC
glmM	GO593_05425	IX87_13615	glmM	glmM
glmS	GO593_05795	IX87_14025	glmS	glmS
glmU	GO593_05790	IX87_14020	glmU	glmU
glnA	GO593_01005	IX87_08130	glnA	glnA
glnS	GO593_18295	IX87_06515	glnS	IX87_06515
gltX	GO593_04830	IX87_12870	gltX	IX87_12870
glyA	GO593_00420	IX87_07645	glyA, glyA2, glyA3, glyA1	glyA
glyQ	GO593_04395	IX87_12345	glyQ	glyQ
glyS	GO593_04400	IX87_12350	glyS	AIL79376.1
gmk	GO593_04655	IX87_12640	gmk	IX87_12640
GO593_00140	GO593_00140	IX87_07360	unknown	AIL78451.1
GO593_00515	GO593_00515	unknown	unknown	unknown
GO593_01975	GO593_01975	IX87_09495	unknown	IX87_09495
GO593_02180	GO593_02180	IX87_09700	unknown	IX87_09700
advA	GO593_05760	IX87_13990	unknown	IX87_13990
GO593_06495	GO593_06495	IX87_14745	unknown	AIL79820.1
ftsN	GO593_07290	IX87_15280	unknown	AIL79924.1
GO593_07665	GO593_07665	IX87_15675	unknown	AIL79998.1
GO593_10640	GO593_10640	IX87_01695	unknown	AIL77388.1
GO593_11535	GO593_11535	unknown	unknown	unknown
GO593_11615	GO593_11615	IX87_00220	unknown	AIL77108.1
GO593_12335	GO593_12335	IX87_05435	unknown	IX87_05435
GO593_13170	GO593_13170	IX87_04465	unknown	AIL77913.1
GO593_13175	GO593_13175	IX87_04460	unknown	IX87_04460
GO593_13215	GO593_13215	IX87_04190	unknown	IX87_04190
GO593_13220	GO593_13220	IX87_04420	unknown	IX87_04420
GO593_15125	GO593_15125	unknown	unknown	unknown
GO593_15205	GO593_15205	IX87_02640	unknown	AIL77565.1
GO593_17830	GO593_17830	IX87_21760	unknown	IX87_21760
GO593_18140	GO593_18140	IX87_06370	unknown	IX87_06370
GO593_18720	GO593_18720	IX87_06955	unknown	IX87_06955
GO593_18760	GO593_18760	unknown	unknown	unknown
GO593_18770	GO593_18770	unknown	unknown	unknown
gpmI	GO593_07690	IX87_15700	gpmI, gpmM, pgm	gpmI
gpsA	GO593_00180	IX87_07400	gpsA	gpsA
groEL	GO593_02305	IX87_09860	groEL, groL	groEL
groS	GO593_02310	IX87_09865	groS, groES	groS
gtrOC1	GO593_03530	IX87_11425	unknown	gtrOC1
guaA	GO593_07255	IX87_15245	guaA	guaA
guaB	GO593_05430	IX87_13620	guaB	IX87_13620
gyrA	GO593_02105	IX87_09635	gyrA	gyrA
gyrB	GO593_06205	IX87_14430	gyrB	gyrB
hemA	GO593_10375	IX87_18515	hemA	AIL80524.1
hemB	GO593_10710	IX87_01620	hemB	hemB
hemC	GO593_07835	IX87_15860	hemC	hemC
hemD	GO593_07840	IX87_15865	hemD	AIL80035.1
hemE	GO593_01090	IX87_08605	hemE	AIL78684.1
hemF	GO593_04345	IX87_12280	hemF	hemF
hemH	GO593_08405	IX87_16460	hemH	hemH
hemJ	GO593_10495	IX87_01855	hemJ	IX87_01855
hemL	GO593_01460	IX87_08985	hemL	AIL78755.1
hfq	GO593_18325	IX87_06545	hfq	hfq
hisS	GO593_09065	IX87_17115	hisS	AIL80271.1
holA	GO593_09140	IX87_17190	holA	holA
holB	GO593_15490	IX87_02330	holB	AIL77504.1
hscA	GO593_15740	IX87_18965	hscA	hscA
hscB	GO593_15745	IX87_18970	hscB	hscB
ihfB	GO593_15565	IX87_02255	ihfB, himD	ihfB
ileS	GO593_06435	IX87_14685	ileS	ileS
infA	GO593_08615	IX87_16675	infA	infA
infB	GO593_08195	IX87_16250	infB	infB
infC	GO593_09390	IX87_17455	infC	infC
iscA	GO593_15750	IX87_18975	iscA	iscA
iscR	GO593_15765	IX87_18990	iscR	IX87_18990
iscS	GO593_15760	IX87_18985	iscS	IX87_18985
ispB	GO593_02660	IX87_10240	ispB	IX87_10240
ispD	GO593_17290	IX87_20925	ispD, ygbP	IX87_20925
ispE	GO593_10360	IX87_18500	ispE, ipk	IX87_18500
ispF	GO593_17785	IX87_21705	ispF, ygbB	ispF
ispG	GO593_09060	IX87_17110	ispG, gcpE	IX87_17110
ispH	GO593_04650	IX87_12635	ispH, lytB	ispH
ispZ	GO593_03615	IX87_11540	ispZ, yciB	ispZ
kdsA	GO593_17310	IX87_20945	kdsA	IX87_20945
kdsB	GO593_15485	IX87_02335	kdsB	IX87_02335
kdsC	GO593_13535	IX87_04365	kdsC	kdsC
kdsD	GO593_13530	IX87_04370	kdsD	kdsD
kdtA	GO593_05390	IX87_13580	kdtA, waaA	AIL79601.1
lepB	GO593_01765	IX87_09280	lepB	lepB
leuS	GO593_09150	IX87_17200	leuS	AIL80288.1
lgt	GO593_08815	IX87_16905	lgt	lgt
ligA	GO593_10190	IX87_18330	ligA, lig	ligA
lipB	GO593_02590	IX87_10165	lipB	lipB
lnt	GO593_08370	IX87_16425	lnt	lnt
lolA	GO593_02640	IX87_10215	lolA	lolA
lolB	GO593_10365	IX87_18505	lolB	lolB
lolCE	GO593_02040	IX87_09570	lolC, lolE	AIL78869.1
lolD	GO593_02035	IX87_09565	lolD	lolD
lptA	GO593_13545	IX87_04355	lptA	lptA
lptB	GO593_13550	IX87_04350	lptB	lptB
lptC	GO593_13540	IX87_04360	lptC	lptC
lptD	GO593_15435	IX87_02385	ostA, lptD	AIL77515.1
lptF	GO593_07680	IX87_15690	lptF	lptF
lptG	GO593_07685	IX87_15695	lptG	AIL80002.1
lpxA	GO593_17695	IX87_21620	lpxA	lpxA
lpxB	GO593_15950	IX87_19185	lpxB	lpxB
lpxC	GO593_05480	IX87_13680	lpxC	lpxC
lpxD	GO593_17705	IX87_21630	lpxD	lpxD
lpxH	GO593_18305	IX87_06525	lpxH	IX87_06525
lpxK	GO593_15480	IX87_02340	lpxK	lpxK
lpxL	GO593_02025	IX87_09555	unknown	IX87_09555
lspA	GO593_06430	IX87_14680	lspA1, lspA2, lspA	lspA
lysC	GO593_12600	IX87_05125	lysC	lysC
lysS	GO593_11345	IX87_00530	lysS, lysU	lysS
marR_1	GO593_12465	IX87_05280	hcaR, marR	marR_1
metK	GO593_15290	IX87_02540	metK	metK
minC	GO593_10585	IX87_01750	minC	minC
minE	GO593_10575	IX87_01760	minE	minE
mnhC1	GO593_08225	IX87_16280	phaC	mnhC1
mnmA	GO593_01330	IX87_08855	mnmA, trmU	mnmA
moaE	GO593_17870	IX87_21800	moaE	moaE
mraY	GO593_04790	IX87_12830	mraY	IX87_12830
mrpF	GO593_08210	IX87_16265	phaF	mrpF
msbA	GO593_15475	IX87_02345	msbA	IX87_02345
mtcA2	GO593_11270	IX87_00610	cynT	mtcA2
murA	GO593_09595	IX87_17660	murA	murA
murB	GO593_17990	IX87_06200	murB	murB
murC	GO593_05505	IX87_13705	murC	murC
murD	GO593_07755	IX87_15780	murD	murD
murE	GO593_04800	IX87_12840	murE	murE
murF	GO593_04795	IX87_12835	murF	murF
murG	GO593_05510	IX87_13710	murG	murG
murJ	GO593_06815	IX87_14820	mviN, murJ, pslK	mviN
nadE	GO593_10480	IX87_01870	nadE	IX87_01870
nadM	GO593_01880	IX87_09395	unknown	AIL78836.1
ndk	GO593_09040	IX87_17090	ndk	ndk
ninH	GO593_13310	IX87_06920	fis	fis
nphR_2	GO593_03265	IX87_11135	unknown	nphR_2
nrdA	GO593_09915	IX87_18015	nrdA, nrdJa	nrdA
nrdB	GO593_09905	IX87_18005	nrdB	AIL80430.1
nuoA	GO593_09945	IX87_18075	nuoA	nuoA
nuoB	GO593_09950	IX87_18080	nuoB	nuoB
nuoD	GO593_09955	IX87_18085	nuoCD, nuoC, nuoD	nuoD
nuoE	GO593_09960	IX87_18090	nuoE	nuoE
nuoF	GO593_09965	IX87_18095	nuoF	IX87_18095
nuoG	GO593_09970	IX87_18100	nuoG	nuoG
nuoH	GO593_09975	IX87_18105	nuoH	nuoH
nuoI	GO593_09980	IX87_18110	nuoI	nuoI
nuoJ	GO593_09985	IX87_18115	nuoJ	nuoJ
nuoK	GO593_09990	IX87_18120	nuoK	nuoK
nuoL	GO593_09995	IX87_18125	nuoL	IX87_18125
nuoM	GO593_10000	IX87_18130	nuoM	IX87_18130
nuoN	GO593_10005	IX87_18135	nuoN	AIL80452.1
nusA	GO593_08190	IX87_16245	nusA	nusA
nusG	GO593_07930	IX87_15960	nusG	nusG
orn	GO593_09110	IX87_17160	orn	orn
panC	GO593_09360	IX87_17425	panC	IX87_17425
parB	GO593_15460	IX87_02360	spoOJ	parB
parC	GO593_07570	IX87_15570	parC	parC
parE	GO593_05625	IX87_13845	parE	parE
pdxA	GO593_03765	IX87_11690	pdxA	pdxA
pdxH	GO593_05420	IX87_13610	pdxH	pdxH
pdxJ	GO593_01735	IX87_09250	pdxJ	pdxJ
pgk	GO593_15415	IX87_02405	pgk	pgk
pgsA	GO593_08075	IX87_16120	pgsA	pgsA
phaAB	GO593_08230	IX87_16285	phaAB	AIL80109.1
phaD	GO593_08220	IX87_16275	phaD	AIL80107.1
phaE	GO593_08215	IX87_16270	phaE	phaE
pheS	GO593_09435	IX87_17505	pheS	pheS
pheT	GO593_09440	IX87_17510	pheT	pheT
plsB	GO593_04255	IX87_12190	plsB	plsB
pnp	GO593_08310	IX87_16365	pnp	pnp
polA	GO593_09495	IX87_17560	polA	polA
ppa	GO593_07590	IX87_15590	ppa	IX87_15590
ppnK	GO593_00295	IX87_07515	ppnK, nadK	ppnK
prfA	GO593_18520	IX87_06750	prfA	prfA
prfB	GO593_05405	IX87_13595	prfB	IX87_13595
priA	GO593_08345	IX87_16400	priA	priA
proS	GO593_03110	IX87_10975	proS	AIL79124.1
prs	GO593_10335	IX87_18475	prs	prs
psd	GO593_05715	IX87_13955	psd	psd
pssA	GO593_03875	IX87_11800	pssA	pssA
pth	GO593_10325	IX87_18465	pth	IX87_18465
ptrR	GO593_13345	IX87_07845	prtR	AIL78543.1
purA	GO593_12910	IX87_04750	purA	IX87_04750
purB	GO593_01340	IX87_08865	purB	IX87_08865
purU	GO593_08765	IX87_16855	purU, purU1, purU2	IX87_16855
pyrC	GO593_12050	IX87_05625	pyrC	IX87_05625
pyrG	GO593_17315	IX87_20950	pyrG	pyrG
pyrH	GO593_17745	IX87_21670	pyrH	pyrH
rep	GO593_10605	IX87_01730	rep	AIL77395.1
rho	GO593_09460	IX87_17525	rho	rho
ribA	GO593_04340	IX87_12275	ribA	ribA
ribD	GO593_07645	IX87_15655	ribD	ribD
ribE	GO593_07655	IX87_15665	ribE, ribC	IX87_15665
ribF	GO593_06440	IX87_14690	ribF	IX87_14690
ribH	GO593_05770	IX87_14000	ribH, ribE	ribH
rnpA	GO593_06230	IX87_14455	rnpA	rnpA
rpe	GO593_09690	IX87_17755	rpe	rpe
rpiA	GO593_17400	IX87_21035	rpiA	rpiA
rplA	GO593_07940	IX87_15970	rplA	rplA
rplB	GO593_04185	IX87_12120	rplB	rplB
rplC	GO593_04200	IX87_12135	rplC	rplC
rplD	GO593_04195	IX87_12130	rplD	rplD
rplE	GO593_04140	IX87_12075	rplE	IX87_12075
rplF	GO593_04125	IX87_12060	rplF	rplF
rplJ	GO593_07945	IX87_15975	rplJ	rplJ
rplK	GO593_07935	IX87_15965	rplK	rplK
rplM	GO593_03770	IX87_11695	rplM	rplM
rplN	GO593_04150	IX87_12085	rplN	rplN
rplO	GO593_04105	IX87_12040	rplO	rplO
rplP	GO593_04165	IX87_12100	rplP	rplP
rplQ	GO593_04070	IX87_12005	rplQ	rplQ
rplR	GO593_04120	IX87_12055	rplR	rplR
rplS	GO593_04595	IX87_12580	rplS	rplS
rplT	GO593_09415	IX87_17480	rplT	rplT
rplU	GO593_02650	IX87_10225	rplU	rplU
rplV	GO593_04175	IX87_12110	rplV	rplV
rplW	GO593_04190	IX87_12125	rplW	IX87_12125
rplX	GO593_04145	IX87_12080	rplX	rplX
rplY	GO593_10330	IX87_18470	rplY	rplY
rpmA	GO593_02645	IX87_10220	rpmA	rpmA
rpmB	GO593_08750	IX87_16810	rpmB	rpmB
rpmC	GO593_04160	IX87_12095	rpmC	rpmC
rpmD	GO593_04110	IX87_12045	rpmD	rpmD
rpmF	GO593_10270	IX87_18410	rpmF	rpmF
rpmI	GO593_09410	IX87_17475	rpmI	rpmI
rpmJ	GO593_04095	IX87_12030	rpmJ	rpmJ
rpoA	GO593_04075	IX87_12010	rpoA	IX87_12010
rpoB	GO593_07955	IX87_15985	rpoB	rpoB
rpoC	GO593_07960	IX87_15990	rpoC	rpoC
rpoD	GO593_02580	IX87_10155	rpoD	rpoD
rpoH	GO593_00210	IX87_07430	rpoH	rpoH
rpsA	GO593_15560	IX87_02260	rpsA	rpsA
rpsB	GO593_00870	IX87_07990	rpsB	rpsB
rpsC	GO593_04170	IX87_12105	rpsC	IX87_12105
rpsD	GO593_04080	IX87_12015	rpsD	IX87_12015
rpsE	GO593_04115	IX87_12050	rpsE	IX87_12050
rpsF	GO593_18615	IX87_06845	rpsF	rpsF
rpsG	GO593_10515	IX87_01835	rpsG	rpsG
rpsH	GO593_04130	IX87_12065	rpsH	IX87_12065
rpsI	GO593_03775	IX87_11700	rpsI	rpsI
rpsJ	GO593_04205	IX87_12140	rpsJ	rpsJ
rpsK	GO593_04085	IX87_12020	rpsK	rpsK
rpsL	GO593_10510	IX87_01840	rpsL	rpsL
rpsM	GO593_04090	IX87_12025	rpsM	rpsM
rpsN	GO593_04135	IX87_12070	rpsN	rpsN
rpsO	GO593_08305	IX87_16360	rpsO	rpsO
rpsP	GO593_04610	IX87_12595	rpsP	rpsP
rpsQ	GO593_04155	IX87_12090	rpsQ	rpsQ
rpsR	GO593_18620	IX87_06850	rpsR	rpsR
rpsS	GO593_04180	IX87_12115	rpsS	IX87_12115
rpsU	GO593_00120	IX87_07340	rpsU	rpsU
sdhA	GO593_02535	IX87_10110	sdhA	IX87_10110
sdhB	GO593_02530	IX87_10105	sdhB	sdhB
sdhC	GO593_02545	IX87_10120	sdhC	sdhC
sdhD	GO593_02540	IX87_10115	sdhD	sdhD
secA	GO593_03315	IX87_11200	secA	secA
secD	GO593_03585	IX87_11510	secD	secD
secE	GO593_07925	IX87_15955	secE	secE
secF	GO593_03590	IX87_11515	secF	secF
secY	GO593_04100	IX87_12035	secY	secY
serC	GO593_02060	IX87_09590	serC	serC
serS	GO593_02630	IX87_10205	serS	serS
smc_2	GO593_11915	IX87_05760	unknown	smc_2
ssb	GO593_05260	IX87_13440	ssb	ssb
sucB	GO593_02510	IX87_10095	sucB, odhB, bkdB	sucB
tamA	GO593_18420	IX87_06640	tamA	AIL78322.1
tamB	GO593_18415	IX87_06635	tamB	AIL78321.1
thiD	GO593_10295	IX87_18435	thiD	thiD
thiE	GO593_01465	IX87_08990	thiE	thiE
thiL	GO593_05780	IX87_14010	thiL	thiL
thrS	GO593_09385	IX87_17450	thrS	IX87_17450
atpB	GO593_07340	IX87_15330	atpB	IX87_15330
thyA	GO593_08800	IX87_16890	thyA	thyA
tilS	GO593_09480	IX87_17545	tilS	tilS
tkt	GO593_15295	IX87_02535	tkt, tktB, tktA	IX87_02535
tmk	GO593_01795	IX87_09310	tmk	tmk
tonB	GO593_08770	IX87_16860	unknown	IX87_16860
topA	GO593_08700	IX87_16760	topA	topA
tpiA	GO593_08165	IX87_16210	tpiA	tpiA
trmD	GO593_04600	IX87_12585	trmD	trmD
trpS	GO593_02490	IX87_10075	trpS	IX87_10075
tsaB	GO593_09665	IX87_17730	tsaB	tsaB
tsaC	GO593_07410	IX87_15400	tsaC	tsaC
tsaD	GO593_00115	IX87_07335	tsaD, gcp	tsaD
tsaE	GO593_18340	IX87_06560	tsaE	tsaE
tsf	GO593_00865	IX87_07985	tsf	tsf
tusA	GO593_08380	IX87_16435	sirA, tusA	tusA
tusD	GO593_17825	IX87_21755	tusD	tusD
tyrS	GO593_06155	IX87_14380	tyrS, tyrZ	IX87_14380
ubiA	GO593_00995	IX87_08120	ubiA	ubiA
ubiE	GO593_08265	IX87_16320	ubiE	ubiE
ubiG	GO593_06510	IX87_14760	ubiG	ubiG
ubiH	GO593_11930	IX87_05745	ubiH	AIL78154.1
ubiI	GO593_11935	IX87_05740	ubiI	ubiI
uppS	GO593_17735	IX87_21660	uppS, ispU	uppS
valS	GO593_02715	IX87_10295	valS	AIL79006.1
wzx	GO593_06865	IX87_14860	wzx	IX87_14860
ybeD	GO593_02585	IX87_10160	ybeD	ybeD
ybeY	GO593_03925	IX87_11850	ybeY	ybeY
ybgC	GO593_01925	IX87_09445	ybgC	ybgC
yceD	GO593_10265	IX87_18405	yceD	AIL80506.1
ygfZ	GO593_03135	IX87_11000	ygfZ	ygfZ
yidC	GO593_06240	IX87_14465	oxaA, yidC	yidC
yihA	GO593_04235	IX87_12170	yihA	IX87_12170
zipA	GO593_10185	IX87_18325	zipA	zipA

## Sheet: Ortholog Analysis
Supplemental Table 8
Ortholog Analysis and Annotation
Key	Description
Unique Name	Unique name(s) used to identify genomic feature (annotations denote inclusion in library design)
Orthogroup	Gene or group genes of descending from a single common ancestor gene as determined by Orthofinder
Bai, 2021	Essential in AB5075-UW (Bai, 2021)
Gallagher, 2015	Essential in AB5075-UW (Gallagher 2015)
Wang, 2014	Essential in AB17978 (Wang, 2014)
AB19606	Systematic locus tag(s) for Acinetobacter baumannii AB19606
AB5075UW	Systematic locus tag(s) for Acinetobacter baumannii AB5075-UW
Unique Name	Orthogroup	Bai, 2021	Gallagher, 2015	Wang, 2014	AB19606	AB5075-UW
accA	OG0002636	E	essential	essential	GO593_09475	ABUW_3274
accB	OG0001479	E	essential	essential	GO593_17940	ABUW_1697
accC	OG0001478	E	essential	non-essential	GO593_17945	ABUW_1696
accD	OG0000752	E	essential	essential	GO593_03345	ABUW_0623
acnB	OG0001394	E	essential	essential	GO593_18405	ABUW_1593
acpP	OG0002507	E	essential	essential	GO593_10285	ABUW_3107
acpT	OG0002704	E	essential	essential	GO593_09085	ABUW_3372
adk	OG0002327	E	essential	essential	GO593_11470	ABUW_2873
advA	OG0000349		essential	essential	GO593_05760	ABUW_0096
alaS	OG0002243	E	essential	essential	GO593_12895	ABUW_2748
argS	OG0003026	E	essential	essential	GO593_07295	ABUW_3747
aroA	OG0001256	E	essential	non-essential	GO593_00260	ABUW_1366
aroB	OG0000510	E	essential	essential	GO593_04740	ABUW_0296
aroC	OG0001770	E	essential	non-essential	GO593_16070	ABUW_2136
aroQ	OG0001480	E	essential	essential	GO593_17935	ABUW_1698
asd	OG0002779		essential	essential	GO593_08645	ABUW_3451
asnC	OG0002200		essential	non-essential	GO593_13165	ABUW_2696
aspS	OG0000731	E	essential	essential	GO593_03480	ABUW_0598
atpA	OG0003013	E	essential	essential	GO593_07360	ABUW_3734
atpB	OG0003017	E	essential	essential	GO593_07340	ABUW_3738
atpD	OG0003011	E	essential	essential	GO593_07370	ABUW_3732
atpE	OG0003016	E	essential	essential	GO593_07345	ABUW_3737
atpF	OG0003015	E	essential	essential	GO593_07350	ABUW_3736
atpG	OG0003012	E	essential	essential	GO593_07365	ABUW_3733
atpH	OG0003014	E	essential	essential	GO593_07355	ABUW_3735
bamA	OG0001521	E	essential	non-essential	GO593_17715	ABUW_1741
birA	OG0002530	E	essential	essential	GO593_10165	ABUW_3132
cbdB1	OG0002209		essential	non-essential	GO593_13095	ABUW_2711
cca	OG0001187	E	essential	essential	GO593_00945	ABUW_1219
cdsA	OG0001518	E	essential	essential	GO593_17730	ABUW_1738
cgtA	OG0001065	E	essential	non-essential	GO593_01635	ABUW_1053
clpX	OG0002732	E	essential	non-essential	GO593_08945	ABUW_3400
cmk	OG0001863	E	essential	essential	GO593_15555	ABUW_2243
coaD	OG0002486		essential	essential	GO593_10410	ABUW_3082
coaE	OG0002869		essential	essential	GO593_08145	ABUW_3552
coaX	OG0002531	E	essential	essential	GO593_10160	ABUW_3133
coq7	OG0001389	E	essential	essential	GO593_18430	ABUW_1588
cptB	OG0000638	E	essential	essential	GO593_04055	ABUW_0435
cyoA	OG0001362	E	essential	non-essential	GO593_18590	ABUW_1553
cyoB	OG0001361	E	essential	non-essential	GO593_18595	ABUW_1552
cyoC	OG0001360	E	essential	essential	GO593_18600	ABUW_1551
cyoD	OG0001359		essential	essential	GO593_18605	ABUW_1550
cyoE	OG0001358	E	essential	non-essential	GO593_18610	ABUW_1549
cysS	OG0002183	E	essential	non-essential	GO593_13525	ABUW_2650
dapA	OG0000320	E	essential	essential	GO593_05915	ABUW_0061
dapD	OG0001029	E	essential	essential	GO593_01845	ABUW_1014
dapE	OG0000806	E	essential	essential	GO593_03060	ABUW_0686
dapF	OG0000972	E	essential	essential	GO593_02140	ABUW_0954
ddlB	OG0000394	E	essential	essential	GO593_05500	ABUW_0148
def	OG0003000		essential	essential	GO593_07425	ABUW_3721
der	OG0002705	E	essential	essential	GO593_09080	ABUW_3373
desA	OG0001104	E	essential	essential	GO593_01430	ABUW_1104
desB(GO593_01425)	OG0000067	E	essential	essential	GO593_01425, GO593_06535	ABUW_1105, ABUW_3842
dfp	OG0000712	E	essential	essential	GO593_03595	ABUW_0529
dnaA	OG0000271	E	essential	essential	GO593_06220	ABUW_0001
dnaB	OG0001354	E	essential	essential	GO593_18630	ABUW_1545
dnaE	OG0001963	E	essential	non-essential	GO593_14925	ABUW_2360
dnaG	OG0002492	E	essential	essential	GO593_10380	ABUW_3088
dnaK(GO593_06350)	OG0000267		essential	essential	GO593_01695, GO593_06350	ABUW_3879
dnaN	OG0000272	E	essential	essential	GO593_06215	ABUW_0002
dnaX	OG0001466	E	essential	essential	GO593_18020	ABUW_1680
dsrEF	OG0001499		essential	essential	GO593_17830	ABUW_1719
dsrH	OG0001498		essential	essential	GO593_17835	ABUW_1718
dut	OG0002458	E	essential	essential	GO593_10610	ABUW_3042
dxr	OG0001519	E	essential	essential	GO593_17725	ABUW_1739
dxs	OG0000583	E	essential	essential	GO593_04335	ABUW_0379
efp	OG0001136		essential	essential	GO593_01245	ABUW_1141
eno	OG0001596	E	essential	essential	GO593_17305	ABUW_1827
epd	OG0002242	E	essential	essential	GO593_12900	ABUW_2747
era	OG0001047	E	essential	essential	GO593_01750	ABUW_1033
erpA	OG0000278		essential	essential	GO593_06170	ABUW_0011
etfA	OG0000977	E	essential	essential	GO593_02110	ABUW_0959
etfB	OG0000976	E	essential	essential	GO593_02115	ABUW_0958
etfD	OG0002826	E	essential	essential	GO593_08385	ABUW_3502
exbB1	OG0002756	E	essential	essential	GO593_08775	ABUW_3425
exbD4	OG0002755	E	essential	non-essential	GO593_08780	ABUW_3424
fabB2(GO593_10500), fabB1(GO593_07015)	OG0000250	E	essential	essential	GO593_10500, GO593_07015	ABUW_3065
fabD	OG0002509	E	essential	non-essential	GO593_10275	ABUW_3109
fabG	OG0002508	E	essential	essential	GO593_10280	ABUW_3108
fabI	OG0002697		essential	essential	GO593_09120	ABUW_3365
fabZ	OG0001524	E	essential	essential	GO593_17700	ABUW_1744
fba	OG0001887	E	essential	essential	GO593_15425	ABUW_2269
fbp	OG0001007	E	essential	non-essential	GO593_01960	ABUW_0990
fdx1	OG0002485		essential	non-essential	GO593_10415	ABUW_3081
fdx2	OG0001829	E	essential	essential	GO593_15735	ABUW_2207
fdxA	OG0002169		essential	essential	GO593_13635	ABUW_2636
ffh	OG0002532	E	essential	essential	GO593_10155	ABUW_3134
fmt	OG0000287	E	essential	essential	GO593_06095	ABUW_0025
folB	OG0001380		essential	essential	GO593_18475	ABUW_1578
folC	OG0000753	E	essential	essential	GO593_03340	ABUW_0624
folD	OG0000936	E	essential	essential	GO593_02360	ABUW_0907
folE	OG0001168		essential	essential	GO593_01065	ABUW_1195
folK	OG0002658		essential	essential	GO593_09350	ABUW_3297
fpr	OG0001240	E	essential	essential	GO593_00350	ABUW_1348
fpr1	OG0002557	E	essential	essential	GO593_10025	ABUW_3160
frr	OG0001516	E	essential	essential	GO593_17740	ABUW_1736
ftsA	OG0000396	E	essential	essential	GO593_05490	ABUW_0150
ftsH	OG0000931	E	essential	essential	GO593_02400	ABUW_0899
ftsI	OG0000497	E	essential	essential	GO593_04805	ABUW_0283
ftsK	OG0002466	E	essential	non-essential	GO593_10560	ABUW_3053
ftsL	OG0000496	E	essential	essential	GO593_04810	ABUW_0282
ftsQ	OG0000395	E	essential	essential	GO593_05495	ABUW_0149
ftsW	OG0002936	E	essential	essential	GO593_07760	ABUW_3629
ftsY	OG0001563	E	essential	non-essential	GO593_17485	ABUW_1789
ftsZ	OG0000397	E	essential	essential	GO593_05485	ABUW_0151
fur	OG0002449	E	essential	essential	GO593_10655	ABUW_3033
fusA	OG0002470	E	essential	essential	GO593_10520	ABUW_3061
gap	OG0001062	E	essential	essential	GO593_01650	ABUW_1050
gatA	OG0000825	E	essential	essential	GO593_02920	ABUW_0713
gatB	OG0000824	E	essential	essential	GO593_02925	ABUW_0712
gatC	OG0000826	E	essential	essential	GO593_02915	ABUW_0714
glmM(GO593_05425)	OG0000124	E	essential	essential	GO593_05425, GO593_06675	ABUW_0163
glmS	OG0000342	E	essential	essential	GO593_05795	ABUW_0089
glmU	OG0000343	E	essential	essential	GO593_05790	ABUW_0090
glnA	OG0001180	E	essential	essential	GO593_01005	ABUW_1207
glnS	OG0001415	E	essential	essential	GO593_18295	ABUW_1615
gltX	OG0000493	E	essential	essential	GO593_04830	ABUW_0278
glyA	OG0001229	E	essential	essential	GO593_00420	ABUW_1333
glyQ	OG0000573	E	essential	non-essential	GO593_04395	ABUW_0367
glyS	OG0000572	E	essential	essential	GO593_04400	ABUW_0366
gmk	OG0000525	E	essential	essential	GO593_04655	ABUW_0311
GO593_00140	OG0001284	E	essential	essential	GO593_00140	ABUW_1448
GO593_00515, GO593_15125	OG0000161			NA	GO593_00515, GO593_15125	ABUW_0799
GO593_01975	OG0001004		essential	non-essential	GO593_01975	ABUW_0987
GO593_02180	OG0000965		essential	non-essential	GO593_02180	ABUW_0946
GO593_03265	OG0000767	E	essential	essential	GO593_03265	ABUW_0639
GO593_06495	OG0003102		essential	non-essential	GO593_06495	ABUW_3850
GO593_07290	OG0003027	E	essential	essential	GO593_07290	ABUW_3748
GO593_07665	OG0002954		essential	non-essential	GO593_07665	ABUW_3648
GO593_10640	OG0002452	E	essential	essential	GO593_10640	ABUW_3036
GO593_11535	OG0000203			non-essential	GO593_11535	ABUW_1616, ABUW_2861
GO593_11615	OG0000149			NA	GO593_11615	ABUW_0747, ABUW_1400
GO593_12335	OG0002283		essential	non-essential	GO593_12335	ABUW_2801
GO593_13170, ptrR(GO593_13345)	OG0000072		essential	non-essential, NA	GO593_13170, GO593_13345	ABUW_1265, ABUW_2695
GO593_13175	OG0002199		essential	non-essential	GO593_13175	ABUW_2694
GO593_13215	OG0000020			NA	GO593_13215, GO593_18150	ABUW_1651, ABUW_2621, ABUW_2673, ABUW_2686
GO593_13220	OG0000019			NA	GO593_11690, GO593_13220	ABUW_1286, ABUW_2514, ABUW_2672, ABUW_2685
GO593_15205	OG0001925		essential	non-essential	GO593_15205	ABUW_2314
GO593_18140	OG0001444		essential	non-essential	GO593_18140	ABUW_1653
GO593_18720	OG0001338		essential	non-essential	GO593_18720	ABUW_1526
GO593_18760	OG0001333		essential	non-essential	GO593_18760	ABUW_1518
GO593_18770	OG0001331			NA	GO593_18770	ABUW_1516
gpmI	OG0002949	E	essential	essential	GO593_07690	ABUW_3643
gpsA	OG0001271	E	essential	essential	GO593_00180	ABUW_1381
groEL	OG0000946	E	essential	essential	GO593_02305	ABUW_0918
groS	OG0000945	E	essential	essential	GO593_02310	ABUW_0917
gtrOC1	OG0000724		essential	non-essential	GO593_03530	ABUW_0588
guaA	OG0003033	E	essential	non-essential	GO593_07255	ABUW_3755
guaB	OG0000408	E	essential	essential	GO593_05430	ABUW_0162
gyrA	OG0000978	E	essential	non-essential	GO593_02105	ABUW_0960
gyrB	OG0000274	E	essential	essential	GO593_06205	ABUW_0004
hemA	OG0002493	E	essential	essential	GO593_10375	ABUW_3089
hemB	OG0002438	E	essential	non-essential	GO593_10710	ABUW_3022
hemC	OG0002922	E	essential	essential	GO593_07835	ABUW_3614
hemD	OG0002921	E	essential	essential	GO593_07840	ABUW_3613
hemE	OG0001163		essential	essential	GO593_01090	ABUW_1190
hemF	OG0000581	E	essential	essential	GO593_04345	ABUW_0377
hemH	OG0002822	E	essential	essential	GO593_08405	ABUW_3498
hemJ	OG0002474	E	essential	non-essential	GO593_10495	ABUW_3066
hemL	OG0001100	E	essential	essential	GO593_01460	ABUW_1098
hfq	OG0001409	E	essential	non-essential	GO593_18325	ABUW_1609
hisS	OG0002708	E	essential	essential	GO593_09065	ABUW_3376
holA	OG0002693	E	essential	essential	GO593_09140	ABUW_3361
holB	OG0001876	E	essential	essential	GO593_15490	ABUW_2256
hscA	OG0001828	E	essential	non-essential	GO593_15740	ABUW_2206
hscB	OG0001827	E	essential	essential	GO593_15745	ABUW_2205
ihfB	OG0001861		essential	non-essential	GO593_15565	ABUW_2241
ileS	OG0003112	E	essential	essential	GO593_06435	ABUW_3862
infA	OG0002785		essential	essential	GO593_08615	ABUW_3457
infB	OG0002861	E	essential	essential	GO593_08195	ABUW_3541
infC	OG0002650	E	essential	essential	GO593_09390	ABUW_3289
iscA	OG0001826	E	essential	essential	GO593_15750	ABUW_2204
iscR	OG0001823	E	essential	essential	GO593_15765	ABUW_2201
iscS	OG0001824	E	essential	essential	GO593_15760	ABUW_2202
ispB	OG0000887	E	essential	essential	GO593_02660	ABUW_0847
ispD	OG0001599	E	essential	essential	GO593_17290	ABUW_1830
ispE	OG0002496	E	essential	essential	GO593_10360	ABUW_3092
ispF	OG0001508		essential	essential	GO593_17785	ABUW_1728
ispG	OG0002709	E	essential	essential	GO593_09060	ABUW_3377
ispH	OG0000526	E	essential	essential	GO593_04650	ABUW_0312
ispZ	OG0000709		essential	essential	GO593_03615	ABUW_0525
kdsA	OG0001595	E	essential	essential	GO593_17310	ABUW_1826
kdsB	OG0001877	E	essential	essential	GO593_15485	ABUW_2257
kdsC	OG0002181		essential	essential	GO593_13535	ABUW_2648
kdsD	OG0002182	E	essential	essential	GO593_13530	ABUW_2649
kdtA	OG0000415	E	essential	essential	GO593_05390	ABUW_0171
lepB	OG0001044	E	essential	essential	GO593_01765	ABUW_1030
leuS	OG0002691		essential	essential	GO593_09150	ABUW_3359
lgt	OG0002749	E	essential	essential	GO593_08815	ABUW_3417
ligA	OG0002526	E	essential	essential	GO593_10190	ABUW_3127
lipB	OG0000899		essential	essential	GO593_02590	ABUW_0860
lnt	OG0002829		essential	essential	GO593_08370	ABUW_3506
lolA	OG0000890		essential	essential	GO593_02640	ABUW_0850
lolB	OG0002495	E	essential	non-essential	GO593_10365	ABUW_3091
lolD	OG0000992	E	essential	essential	GO593_02035	ABUW_0975
lolF	OG0000991	E	essential	essential	GO593_02040	ABUW_0974
lptA	OG0002179	E	essential	essential	GO593_13545	ABUW_2646
lptB	OG0002178	E	essential	non-essential	GO593_13550	ABUW_2645
lptC	OG0002180	E	essential	essential	GO593_13540	ABUW_2647
lptD	OG0001885	E	essential	essential	GO593_15435	ABUW_2267
lptF	OG0002951	E	essential	non-essential	GO593_07680	ABUW_3645
lptG	OG0002950	E	essential	essential	GO593_07685	ABUW_3644
lpxA	OG0001525	E	essential	essential	GO593_17695	ABUW_1745
lpxB	OG0001787	E	essential	essential	GO593_15950	ABUW_2164
lpxC	OG0000398	E	essential	essential	GO593_05480	ABUW_0152
lpxD	OG0001523	E	essential	essential	GO593_17705	ABUW_1743
lpxH	OG0001413	E	essential	essential	GO593_18305	ABUW_1613
lpxK	OG0001878	E	essential	essential	GO593_15480	ABUW_2258
lpxL	OG0000994		essential	non-essential	GO593_02025	ABUW_0977
lspA	OG0003113		essential	essential	GO593_06430	ABUW_3863
lysC	OG0002244	E	essential	essential	GO593_12600	ABUW_2749
lysS	OG0002352	E	essential	essential	GO593_11345	ABUW_2899
marR1	OG0002264		essential	non-essential	GO593_12465	ABUW_2776
metK	OG0001913	E	essential	essential	GO593_15290	ABUW_2296
minC	OG0002461		essential	non-essential	GO593_10585	ABUW_3048
minE	OG0002463		essential	essential	GO593_10575	ABUW_3050
mnmA	OG0001120	E	essential	essential	GO593_01330	ABUW_1124
moaE	OG0001491		essential	non-essential	GO593_17870	ABUW_1711
mraY	OG0000500	E	essential	essential	GO593_04790	ABUW_0286
msbA	OG0001879	E	essential	essential	GO593_15475	ABUW_2259
mtcA2	OG0002363		essential	non-essential	GO593_11270	ABUW_2913
murA	OG0002619	E	essential	essential	GO593_09595	ABUW_3250
murB	OG0001471	E	essential	essential	GO593_17990	ABUW_1687
murC	OG0000393	E	essential	essential	GO593_05505	ABUW_0147
murD	OG0002937	E	essential	essential	GO593_07755	ABUW_3630
murE	OG0000498	E	essential	essential	GO593_04800	ABUW_0284
murF	OG0000499	E	essential	essential	GO593_04795	ABUW_0285
murG	OG0000392	E	essential	essential	GO593_05510	ABUW_0146
murJ	OG0003090	E	essential	essential	GO593_06815	ABUW_3836
nadE	OG0002477	E	essential	essential	GO593_10480	ABUW_3069
nadM	OG0001022		essential	essential	GO593_01880	ABUW_1007
ndk	OG0002713		essential	non-essential	GO593_09040	ABUW_3381
ninH(GO593_13310), fis(GO593_18685)	OG0000200		essential	essential	GO593_13310, GO593_18685	ABUW_1533
nrdA	OG0002579	E	essential	essential	GO593_09915	ABUW_3183
nrdB	OG0002581	E	essential	essential	GO593_09905	ABUW_3185
nuoA	OG0002573	E	essential	essential	GO593_09945	ABUW_3177
nuoB	OG0002572	E	essential	non-essential	GO593_09950	ABUW_3176
nuoD	OG0002571	E	essential	essential	GO593_09955	ABUW_3175
nuoE	OG0002570	E	essential	essential	GO593_09960	ABUW_3174
nuoF	OG0002569	E	essential	essential	GO593_09965	ABUW_3173
nuoG	OG0002568	E	essential	essential	GO593_09970	ABUW_3172
nuoH	OG0002567	E	essential	essential	GO593_09975	ABUW_3171
nuoI	OG0002566	E	essential	essential	GO593_09980	ABUW_3170
nuoJ	OG0002565	E	essential	essential	GO593_09985	ABUW_3169
nuoK	OG0002564	E	essential	non-essential	GO593_09990	ABUW_3168
nuoL	OG0002563	E	essential	essential	GO593_09995	ABUW_3167
nuoM	OG0002562	E	essential	essential	GO593_10000	ABUW_3166
nuoN	OG0002561	E	essential	essential	GO593_10005	ABUW_3165
nusA	OG0002862	E	essential	essential	GO593_08190	ABUW_3542
nusG	OG0002911	E	essential	essential	GO593_07930	ABUW_3595
orn	OG0002699		essential	essential	GO593_09110	ABUW_3367
panC	OG0002656	E	essential	essential	GO593_09360	ABUW_3295
parB	OG0000226			NA	GO593_15460	ABUW_2262, ABUW_4024
parC	OG0002977	E	essential	essential	GO593_07570	ABUW_3690
parE	OG0000370	E	essential	essential	GO593_05625	ABUW_0124
pdxA	OG0000685	E	essential	essential	GO593_03765	ABUW_0495
pdxH	OG0000409	E	essential	essential	GO593_05420	ABUW_0164
pdxJ	OG0001050	E	essential	essential	GO593_01735	ABUW_1036
pgk	OG0001889	E	essential	essential	GO593_15415	ABUW_2271
pgsA	OG0002883		essential	essential	GO593_08075	ABUW_3566
phaAB	OG0002854	E	essential	essential	GO593_08230	ABUW_3534
phaC	OG0002855	E	essential	essential	GO593_08225	ABUW_3535
phaD	OG0002856	E	essential	essential	GO593_08220	ABUW_3536
phaE	OG0002857	E	essential	essential	GO593_08215	ABUW_3537
phaF	OG0002858	E	essential	non-essential	GO593_08210	ABUW_3538
pheS	OG0002643	E	essential	essential	GO593_09435	ABUW_3281
pheT	OG0002642	E	essential	essential	GO593_09440	ABUW_3280
plsB	OG0000599	E	essential	essential	GO593_04255	ABUW_0395
pnp	OG0002839	E	essential	non-essential	GO593_08310	ABUW_3518
polA	OG0002632		essential	essential	GO593_09495	ABUW_3270
ppa	OG0002974		essential	essential	GO593_07590	ABUW_3686
ppnK	OG0001251	E	essential	non-essential	GO593_00295	ABUW_1359
prfA	OG0001373	E	essential	essential	GO593_18520	ABUW_1567
prfB	OG0000412	E	essential	essential	GO593_05405	ABUW_0167
priA	OG0002834		essential	essential	GO593_08345	ABUW_3511
proS	OG0000796	E	essential	non-essential	GO593_03110	ABUW_0674
prs	OG0002497	E	essential	essential	GO593_10335	ABUW_3097
psd	OG0000356	E	essential	essential	GO593_05715	ABUW_0103
pssA	OG0000669		essential	essential	GO593_03875	ABUW_0472
pth	OG0002499	E	essential	essential	GO593_10325	ABUW_3099
purA	OG0002240	E	essential	non-essential	GO593_12910	ABUW_2745
purB	OG0001118	E	essential	essential	GO593_01340	ABUW_1122
purU	OG0002757		essential	non-essential	GO593_08765	ABUW_3427
pyrC	OG0002292	E	essential	non-essential	GO593_12050	ABUW_2825
pyrG	OG0001594	E	essential	essential	GO593_17315	ABUW_1825
pyrH	OG0001515	E	essential	non-essential	GO593_17745	ABUW_1735
rep	OG0000237	E	essential	essential	GO593_10605	ABUW_2521, ABUW_3043
rho	OG0002639	E	essential	essential	GO593_09460	ABUW_3277
ribA	OG0000582	E	essential	essential	GO593_04340	ABUW_0378
ribD	OG0002958	E	essential	essential	GO593_07645	ABUW_3652
ribE	OG0002956		essential	non-essential	GO593_07655	ABUW_3650
ribF	OG0003111	E	essential	essential	GO593_06440	ABUW_3861
ribH	OG0000347	E	essential	essential	GO593_05770	ABUW_0094
rnpA	OG0003146		essential	non-essential	GO593_06230	ABUW_3905
rpe	OG0002602		essential	essential	GO593_09690	ABUW_3231
rpiA	OG0001579	E	essential	essential	GO593_17400	ABUW_1807
rplA	OG0002909	E	essential	essential	GO593_07940	ABUW_3593
rplB	OG0000613	E	essential	essential	GO593_04185	ABUW_0409
rplC	OG0000610	E	essential	essential	GO593_04200	ABUW_0406
rplD	OG0000611	E	essential	essential	GO593_04195	ABUW_0407
rplE	OG0000622	E	essential	essential	GO593_04140	ABUW_0418
rplF	OG0000625	E	essential	essential	GO593_04125	ABUW_0421
rplJ	OG0002908	E	essential	essential	GO593_07945	ABUW_3592
rplK	OG0002910	E	essential	essential	GO593_07935	ABUW_3594
rplM	OG0000684	E	essential	essential	GO593_03770	ABUW_0494
rplN	OG0000620	E	essential	essential	GO593_04150	ABUW_0416
rplO	OG0000629	E	essential	essential	GO593_04105	ABUW_0425
rplP	OG0000617	E	essential	essential	GO593_04165	ABUW_0413
rplQ	OG0000636	E	essential	essential	GO593_04070	ABUW_0432
rplR	OG0000626	E	essential	essential	GO593_04120	ABUW_0422
rplS	OG0000537	E	essential	essential	GO593_04595	ABUW_0323
rplT	OG0002645		essential	essential	GO593_09415	ABUW_3284
rplU	OG0000888		essential	essential	GO593_02650	ABUW_0848
rplV	OG0000615	E	essential	essential	GO593_04175	ABUW_0411
rplW	OG0000612	E	essential	essential	GO593_04190	ABUW_0408
rplX	OG0000621	E	essential	essential	GO593_04145	ABUW_0417
rplY	OG0002498	E	essential	essential	GO593_10330	ABUW_3098
rpmA	OG0000889		essential	non-essential	GO593_02645	ABUW_0849
rpmB	OG0002760		essential	essential	GO593_08750	ABUW_3430
rpmC	OG0000618	E	essential	essential	GO593_04160	ABUW_0414
rpmD	OG0000628		essential	essential	GO593_04110	ABUW_0424
rpmF	OG0002510		essential	non-essential	GO593_10270	ABUW_3110
rpmI	OG0002646		essential	non-essential	GO593_09410	ABUW_3285
rpmJ	OG0000631		essential	non-essential	GO593_04095	ABUW_0427
rpoA	OG0000635	E	essential	essential	GO593_04075	ABUW_0431
rpoB	OG0002906	E	essential	essential	GO593_07955	ABUW_3590
rpoC	OG0002905	E	essential	essential	GO593_07960	ABUW_3589
rpoD	OG0000901	E	essential	essential	GO593_02580	ABUW_0862
rpoH	OG0001265	E	essential	essential	GO593_00210	ABUW_1375
rpsA	OG0001862	E	essential	non-essential	GO593_15560	ABUW_2242
rpsB	OG0001200	E	essential	essential	GO593_00870	ABUW_1235
rpsC	OG0000616	E	essential	essential	GO593_04170	ABUW_0412
rpsD	OG0000634	E	essential	essential	GO593_04080	ABUW_0430
rpsE	OG0000627	E	essential	essential	GO593_04115	ABUW_0423
rpsF	OG0001357	E	essential	essential	GO593_18615	ABUW_1548
rpsG	OG0002471	E	essential	essential	GO593_10515	ABUW_3062
rpsH	OG0000624	E	essential	essential	GO593_04130	ABUW_0420
rpsI	OG0000683	E	essential	essential	GO593_03775	ABUW_0493
rpsJ	OG0000609	E	essential	essential	GO593_04205	ABUW_0405
rpsK	OG0000633	E	essential	essential	GO593_04085	ABUW_0429
rpsL	OG0002472	E	essential	essential	GO593_10510	ABUW_3063
rpsM	OG0000632	E	essential	essential	GO593_04090	ABUW_0428
rpsN	OG0000623	E	essential	essential	GO593_04135	ABUW_0419
rpsO	OG0002840	E	essential	essential	GO593_08305	ABUW_3519
rpsP	OG0000534		essential	essential	GO593_04610	ABUW_0320
rpsQ	OG0000619	E	essential	essential	GO593_04155	ABUW_0415
rpsR	OG0001356	E	essential	essential	GO593_18620	ABUW_1547
rpsS	OG0000614	E	essential	non-essential	GO593_04180	ABUW_0410
rpsU	OG0001287		essential	non-essential	GO593_00120	ABUW_1452
sdhA	OG0000909	E	essential	essential	GO593_02535	ABUW_0870
sdhB	OG0000910	E	essential	essential	GO593_02530	ABUW_0871
sdhC	OG0000907	E	essential	essential	GO593_02545	ABUW_0868
sdhD	OG0000908	E	essential	essential	GO593_02540	ABUW_0869
secA	OG0000757	E	essential	non-essential	GO593_03315	ABUW_0629
secD	OG0000714	E	essential	essential	GO593_03585	ABUW_0531
secE	OG0002912	E	essential	essential	GO593_07925	ABUW_3596
secF	OG0000713	E	essential	essential	GO593_03590	ABUW_0530
secY	OG0000630	E	essential	essential	GO593_04100	ABUW_0426
serC	OG0000987	E	essential	essential	GO593_02060	ABUW_0969
serS	OG0000891	E	essential	essential	GO593_02630	ABUW_0852
smc2	OG0002315		essential	non-essential	GO593_11915	ABUW_2858
ssb	OG0000127			essential	GO593_05260	ABUW_0197, ABUW_0542
sucB	OG0000912	E	essential	essential	GO593_02510	ABUW_0873
tamA	OG0001391	E	essential	non-essential	GO593_18420	ABUW_1590
tamB	OG0001392	E	essential	essential	GO593_18415	ABUW_1591
thiD	OG0002505		essential	essential	GO593_10295	ABUW_3105
thiE	OG0001099	E	essential	essential	GO593_01465	ABUW_1097
thiL	OG0000345	E	essential	essential	GO593_05780	ABUW_0092
thrS	OG0002651	E	essential	essential	GO593_09385	ABUW_3290
thyA	OG0002752	E	essential	essential	GO593_08800	ABUW_3420
tilS	OG0002635	E	essential	essential	GO593_09480	ABUW_3273
tkt	OG0001912	E	essential	essential	GO593_15295	ABUW_2295
tmk	OG0001038	E	essential	essential	GO593_01795	ABUW_1024
tonB	OG0000246	E	essential	essential	GO593_08770	ABUW_2982, ABUW_3426
topA	OG0002770	E	essential	essential	GO593_08700	ABUW_3440
tpiA	OG0002865	E	essential	essential	GO593_08165	ABUW_3548
trmD	OG0000536	E	essential	essential	GO593_04600	ABUW_0322
trpS	OG0000915	E	essential	essential	GO593_02490	ABUW_0881
tsaB	OG0002607		essential	essential	GO593_09665	ABUW_3236
tsaC	OG0003003		essential	essential	GO593_07410	ABUW_3724
tsaD	OG0001288	E	essential	non-essential	GO593_00115	ABUW_1453
tsaE	OG0001406		essential	essential	GO593_18340	ABUW_1606
tsf	OG0001201	E	essential	non-essential	GO593_00865	ABUW_1236
tusA	OG0002827		essential	essential	GO593_08380	ABUW_3504
tusD	OG0001500		essential	non-essential	GO593_17825	ABUW_1720
tyrS	OG0000281	E	essential	essential	GO593_06155	ABUW_0014
ubiA	OG0001182	E	essential	essential	GO593_00995	ABUW_1209
ubiE	OG0002848	E	essential	essential	GO593_08265	ABUW_3527
ubiG	OG0003099		essential	essential	GO593_06510	ABUW_3847
ubiH	OG0002313	E	essential	essential	GO593_11930	ABUW_2855
ubiI	OG0002312	E	essential	essential	GO593_11935	ABUW_2854
uppS	OG0001517	E	essential	essential	GO593_17735	ABUW_1737
valS	OG0000878	E	essential	essential	GO593_02715	ABUW_0836
wzx	OG0003084			NA	GO593_06865	ABUW_3827
ybeD	OG0000900		essential	essential	GO593_02585	ABUW_0861
ybeY	OG0000659	E	essential	essential	GO593_03925	ABUW_0462
ybgC	OG0001014		essential	essential	GO593_01925	ABUW_0997
yceD	OG0002511	E	essential	non-essential	GO593_10265	ABUW_3111
ygfZ	OG0000791	E	essential	essential	GO593_03135	ABUW_0666
yidC	OG0003144	E	essential	essential	GO593_06240	ABUW_3903
yihA	OG0000603	E	essential	non-essential	GO593_04235	ABUW_0399
zipA	OG0002527	E	essential	essential	GO593_10185	ABUW_3128
	OG0002907	E	essential	essential	GO593_07950	ABUW_3591
	OG0003147		essential	essential	GO593_06225	ABUW_3906
	OG0003148			NA	GO593_18985	ABUW_4037
	OG0001156		essential	non-essential	GO593_01125	ABUW_1183
	OG0000029	E			GO593_12245, GO593_09185, GO593_17965	ABUW_1692, ABUW_3352
	OG0000047	E			GO593_03335, GO593_11310	ABUW_0625, ABUW_2906
	OG0000166	E			GO593_02505, GO593_12190	ABUW_0874
	OG0000257	E			GO593_08795	ABUW_3421, ABUW_4050
	OG0000265	E			GO593_06845	ABUW_3828, ABUW_3830
	OG0000299	E			GO593_06030	ABUW_0039
	OG0000346	E			GO593_05775	ABUW_0093
	OG0000477	E			GO593_04940	ABUW_0256
	OG0000478	E			GO593_04935	ABUW_0257
	OG0000495	E			GO593_04815	ABUW_0281
	OG0000509	E			GO593_04745	ABUW_0295
	OG0000523	E			GO593_04670	ABUW_0309
	OG0000535	E			GO593_04605	ABUW_0321
	OG0000560	E			GO593_04480	ABUW_0346
	OG0000715	E			GO593_03580	ABUW_0532
	OG0000751	E			GO593_03350	ABUW_0622
	OG0000911	E			GO593_02515	ABUW_0872
	OG0000926	E			GO593_02430	ABUW_0893
	OG0001037	E			GO593_01800	ABUW_1023
	OG0001119	E			GO593_01335	ABUW_1123
	OG0001280	E			GO593_00160	ABUW_1444
	OG0001364	E			GO593_18580	ABUW_1555
	OG0001408	E			GO593_18330	ABUW_1608
	OG0001470	E			GO593_17995	ABUW_1686
	OG0001514	E			GO593_17750	ABUW_1734
	OG0001598	E			GO593_17295	ABUW_1829
	OG0001771	E			GO593_16065	ABUW_2137
	OG0001825	E			GO593_15755	ABUW_2203
	OG0001859	E			GO593_15575	ABUW_2239
	OG0001880	E			GO593_15470	ABUW_2260
	OG0001932	E			GO593_15100	ABUW_2325
	OG0002027	E			GO593_14540	ABUW_2434
	OG0002241	E			GO593_12905	ABUW_2746
	OG0002620	E			GO593_09590	ABUW_3251
	OG0002692	E			GO593_09145	ABUW_3360
	OG0002710	E			GO593_09055	ABUW_3378
	OG0002849	E			GO593_08260	ABUW_3528
	OG0002859	E			GO593_08205	ABUW_3539
	OG0002863	E			GO593_08185	ABUW_3543
	OG0003010	E			GO593_07375	ABUW_3731
	OG0003018	E			GO593_07335	ABUW_3739
	OG0003085	E			GO593_06840	ABUW_3831
	OG0003086	E			GO593_06835	ABUW_3832
	OG0003087	E			GO593_06830	ABUW_3833
	OG0000000				GO593_09180, GO593_13785, GO593_18170, GO593_18865	ABUW_0222, ABUW_1159, ABUW_1498, ABUW_1645, ABUW_2596, ABUW_3353
	OG0000001				GO593_01380, GO593_02815, GO593_05865, GO593_12300	ABUW_0071, ABUW_0817, ABUW_1114, ABUW_2808
	OG0000002				GO593_13185, GO593_13245, GO593_13505, GO593_11880, GO593_12865	ABUW_0810, ABUW_1440, ABUW_2692
	OG0000003				GO593_02155, GO593_07100, GO593_07105, GO593_12350	ABUW_0951, ABUW_2798, ABUW_3785, ABUW_3786
	OG0000004				GO593_01210, GO593_09790, GO593_16605, GO593_14160	ABUW_1163, ABUW_1959, ABUW_2520
	OG0000005				GO593_14110, GO593_14365, GO593_17275	ABUW_1833, ABUW_2471, ABUW_2527
	OG0000006				GO593_12410, GO593_14050, GO593_17020	ABUW_1884, ABUW_2542, ABUW_2787
	OG0000007				GO593_09855, GO593_12270, GO593_13670, GO593_16915	ABUW_1912, ABUW_2629, ABUW_2818, ABUW_3194
	OG0000008				GO593_08850	ABUW_1986, ABUW_1998, ABUW_2009, ABUW_2020, ABUW_2031, ABUW_2038, ABUW_2048
	OG0000009				GO593_05190, GO593_10460, GO593_14260	ABUW_0204, ABUW_1150, ABUW_2492, ABUW_3073
	OG0000010				GO593_03430, GO593_14420, GO593_16935, GO593_04360	ABUW_0374, ABUW_0606, ABUW_2460
	OG0000011				GO593_00455, GO593_12860, GO593_11875, GO593_13180	ABUW_0809, ABUW_2659, ABUW_2693
	OG0000012				GO593_09190, GO593_15105, GO593_15160, GO593_17960	ABUW_1693, ABUW_2324, ABUW_3351
	OG0000013				GO593_08845	ABUW_1987, ABUW_1997, ABUW_2019, ABUW_2030, ABUW_2037, ABUW_2047
	OG0000015				GO593_07010, GO593_10905, GO593_12130	ABUW_0085, ABUW_2992, ABUW_3335
	OG0000016				GO593_00600, GO593_11730, GO593_13225	ABUW_0777, ABUW_1294, ABUW_2684
	OG0000017				GO593_06580, GO593_12890, GO593_12075, GO593_10740	ABUW_0815, ABUW_3017
	OG0000018				GO593_02285, GO593_02680, GO593_16525	ABUW_0843, ABUW_0922, ABUW_1975
	OG0000021				GO593_14395, GO593_17070, GO593_17285	ABUW_1831, ABUW_1874, ABUW_2465
	OG0000022				GO593_14400, GO593_17075, GO593_17280	ABUW_1832, ABUW_1873, ABUW_2464
	OG0000024				GO593_09780, GO593_14325, GO593_14390	ABUW_2466, ABUW_2479, ABUW_3213
	OG0000025				GO593_02865, GO593_16930	ABUW_0724, ABUW_1982, ABUW_3205
	OG0000026				GO593_11555, GO593_00780, GO593_13300	ABUW_0736, ABUW_1252
	OG0000027				GO593_11710, GO593_12730, GO593_00620	ABUW_0773, ABUW_1290
	OG0000028				GO593_11685, GO593_19015, GO593_18890	ABUW_1495, ABUW_2517
	OG0000030				GO593_08835	ABUW_1990, ABUW_2005, ABUW_2016, ABUW_2027
	OG0000031				GO593_12525, GO593_12560	ABUW_2757, ABUW_2764, ABUW_3673
	OG0000033				GO593_06180, GO593_06185	ABUW_0008, ABUW_0009
	OG0000034				GO593_05690, GO593_12505	ABUW_0108, ABUW_2768
	OG0000035				GO593_05315	ABUW_0186, ABUW_1147, ABUW_1148
	OG0000036				GO593_03440, GO593_05185	ABUW_0205, ABUW_1906
	OG0000037				GO593_04475, GO593_04845	ABUW_0275, ABUW_0347
	OG0000038				GO593_01810, GO593_04820	ABUW_0280, ABUW_1021
	OG0000039				GO593_04465, GO593_12340	ABUW_0351, ABUW_2800
	OG0000040				GO593_04460, GO593_12345	ABUW_0352, ABUW_2799
	OG0000041				GO593_03980, GO593_17480	ABUW_0451, ABUW_1790
	OG0000042				GO593_03605, GO593_16125	ABUW_0527, ABUW_2125
	OG0000043				GO593_00800	ABUW_0538, ABUW_1249, ABUW_3341
	OG0000044				GO593_00105	ABUW_0564, ABUW_1455, ABUW_1483
	OG0000045				GO593_01595	ABUW_0595, ABUW_1061, ABUW_3829
	OG0000046				GO593_03470, GO593_11885	ABUW_0600, ABUW_5008
	OG0000048				GO593_03225, GO593_16255	ABUW_0647, ABUW_2099
	OG0000049				GO593_00755, GO593_13365	ABUW_0742, ABUW_1395
	OG0000050				GO593_00725, GO593_11610	ABUW_0746, ABUW_1264
	OG0000051				GO593_11705, GO593_12725	ABUW_0772, ABUW_1289
	OG0000052				GO593_00615, GO593_11715	ABUW_0774, ABUW_1291
	OG0000053				GO593_00605, GO593_11725	ABUW_0776, ABUW_1293
	OG0000054				GO593_00570, GO593_11765	ABUW_0785, ABUW_1302
	OG0000055				GO593_00555, GO593_11790	ABUW_0787, ABUW_1305
	OG0000056				GO593_00535, GO593_11805	ABUW_0789, ABUW_1307
	OG0000057				GO593_00530, GO593_11810	ABUW_0790, ABUW_1308
	OG0000058				GO593_11815, GO593_00525	ABUW_0791, ABUW_1309
	OG0000059				GO593_00520, GO593_11820	ABUW_0792, ABUW_1310
	OG0000060				GO593_11855, GO593_00475	ABUW_0805, ABUW_1320
	OG0000061				GO593_00470, GO593_11860	ABUW_0806, ABUW_1321
	OG0000062				GO593_00465, GO593_11865	ABUW_0807, ABUW_1322
	OG0000063				GO593_02780, GO593_15095	ABUW_0824, ABUW_2326
	OG0000064				GO593_02440, GO593_06855, GO593_06870	ABUW_0891
	OG0000065				GO593_01920	ABUW_0998, ABUW_1910, ABUW_3204
	OG0000066				GO593_01665, GO593_16595	ABUW_1047, ABUW_1958
	OG0000068				GO593_12305	ABUW_1152, ABUW_1980, ABUW_2807
	OG0000069				GO593_00430, GO593_00990	ABUW_1210, ABUW_1332
	OG0000070				GO593_00900, GO593_16090	ABUW_1228, ABUW_2132
	OG0000071				GO593_00880, GO593_18125	ABUW_1233, ABUW_1656
	OG0000073				GO593_11655, GO593_12695	ABUW_1277, ABUW_1413
	OG0000074				GO593_12700, GO593_00675	ABUW_1278, ABUW_1414
	OG0000075				GO593_00280, GO593_18725	ABUW_1362, ABUW_1525
	OG0000076				GO593_00275, GO593_12440	ABUW_1363, ABUW_2781
	OG0000077				GO593_12265, GO593_18700	ABUW_1530, ABUW_2820
	OG0000078				GO593_11050, GO593_18560	ABUW_1559, ABUW_2959
	OG0000079				GO593_18535, GO593_18540	ABUW_1563, ABUW_1564
	OG0000080				GO593_07130, GO593_18500	ABUW_1573, ABUW_3780
	OG0000081				GO593_07125, GO593_18495	ABUW_1574, ABUW_3781
	OG0000082				GO593_06795, GO593_18015	ABUW_1682, ABUW_3840
	OG0000083				GO593_12880, GO593_17930	ABUW_1699, ABUW_4118
	OG0000084				GO593_12065, GO593_17345	ABUW_1819, ABUW_2822
	OG0000085				GO593_13070, GO593_17170	ABUW_1854, ABUW_2716
	OG0000086				GO593_13105, GO593_17050	ABUW_1878, ABUW_2709
	OG0000087				GO593_15360	ABUW_1896, ABUW_2282, ABUW_3203
	OG0000088				GO593_08825	ABUW_2003, ABUW_2014, ABUW_2025
	OG0000089				GO593_15225, GO593_16510	ABUW_2052, ABUW_2310
	OG0000090				GO593_15220, GO593_16505	ABUW_2053, ABUW_2311
	OG0000091				GO593_15215, GO593_16500	ABUW_2054, ABUW_2312
	OG0000092				GO593_15210, GO593_16495	ABUW_2055, ABUW_2313
	OG0000093				GO593_11300, GO593_16410	ABUW_2072, ABUW_2907
	OG0000094				GO593_16945, GO593_16950, GO593_16310	ABUW_2092
	OG0000095				GO593_12025, GO593_15665	ABUW_2221, ABUW_2836
	OG0000096				GO593_15030, GO593_15035	ABUW_2338, ABUW_2339
	OG0000097				GO593_13035, GO593_14900	ABUW_2365, ABUW_2723
	OG0000098				GO593_06635, GO593_14880	ABUW_2369, ABUW_3670
	OG0000099				GO593_14610, GO593_14615	ABUW_2420, ABUW_2421
	OG0000100				GO593_13255, GO593_14510	ABUW_2440, ABUW_2678
	OG0000101				GO593_14330, GO593_14385	ABUW_2467, ABUW_2478
	OG0000102				GO593_14340, GO593_14360	ABUW_2472, ABUW_2476
	OG0000103				GO593_09785, GO593_14335	ABUW_2477, ABUW_3212
	OG0000104				GO593_08665, GO593_13665	ABUW_2630, ABUW_3447
	OG0000105				GO593_10110, GO593_13140	ABUW_2701, ABUW_3143
	OG0000106				GO593_13135, GO593_11575, GO593_12640	ABUW_2702
	OG0000107				GO593_12180, GO593_13115	ABUW_2707, ABUW_3325
	OG0000108				GO593_12530, GO593_12555	ABUW_2758, ABUW_2763
	OG0000109				GO593_12535, GO593_12550	ABUW_2759, ABUW_2762
	OG0000110				GO593_10530, GO593_10535	ABUW_3058, ABUW_3059
	OG0000111				GO593_07915, GO593_10525	ABUW_3060, ABUW_3598
	OG0000112				GO593_01415, GO593_07110	ABUW_3189, ABUW_3784
	OG0000113				GO593_09810, GO593_09825	ABUW_3206, ABUW_3209
	OG0000114				GO593_07890, GO593_09615	ABUW_3246, ABUW_3603
	OG0000115				GO593_12150, GO593_13685, GO593_12170	ABUW_3665
	OG0000116				GO593_06565, GO593_06745	ABUW_4117, ABUW_4120
	OG0000118				GO593_06175, GO593_16545	ABUW_0010
	OG0000119				GO593_15960, GO593_06055	ABUW_0034
	OG0000120				GO593_05990, GO593_16775	ABUW_0046
	OG0000121				GO593_16920, GO593_05905	ABUW_0063
	OG0000123				GO593_09240	ABUW_0117, ABUW_3343
	OG0000125				GO593_04985	ABUW_0174, ABUW_0248
	OG0000126				GO593_16520, GO593_05300	ABUW_0189
	OG0000128				GO593_05125	ABUW_0218, ABUW_1480
	OG0000129				GO593_05120	ABUW_0219, ABUW_0229
	OG0000130				GO593_08690	ABUW_0224, ABUW_3442
	OG0000131				GO593_05090, GO593_01420	ABUW_0228
	OG0000132				GO593_17645	ABUW_0230, ABUW_1754
	OG0000133				GO593_04375, GO593_09795	ABUW_0371
	OG0000134				GO593_04065	ABUW_0433, ABUW_1978
	OG0000135				GO593_03825	ABUW_0482, ABUW_1107
	OG0000136				GO593_03755	ABUW_0497, ABUW_0762
	OG0000137				GO593_00435	ABUW_0541, ABUW_1331
	OG0000140				GO593_15270	ABUW_0563, ABUW_2300
	OG0000141				GO593_03375	ABUW_0617, ABUW_2138
	OG0000142				GO593_03360	ABUW_0620, ABUW_1899
	OG0000143				GO593_03140	ABUW_0665, ABUW_4102
	OG0000144				GO593_08475	ABUW_0684, ABUW_3484
	OG0000145				GO593_03045	ABUW_0689, ABUW_2980
	OG0000146				GO593_02985	ABUW_0701, ABUW_4059
	OG0000147				GO593_02835, GO593_16790	ABUW_0730
	OG0000148				GO593_00770	ABUW_0739, ABUW_1256
	OG0000150				GO593_00695	ABUW_0752, ABUW_1271
	OG0000155				GO593_09325	ABUW_0769, ABUW_3302
	OG0000156				GO593_11735	ABUW_0778, ABUW_1296
	OG0000157				GO593_00590, GO593_11745	ABUW_0781
	OG0000158				GO593_11755	ABUW_0783, ABUW_1300
	OG0000159				GO593_11760	ABUW_0784, ABUW_1301
	OG0000160				GO593_11795	ABUW_0788, ABUW_1306
	OG0000162				GO593_13510	ABUW_0814, ABUW_1441
	OG0000163				GO593_11890, GO593_02765	ABUW_0827
	OG0000164				GO593_02685	ABUW_0842, ABUW_1976
	OG0000165				GO593_16285, GO593_02635	ABUW_0851
	OG0000167				GO593_13010, GO593_02315	ABUW_0916
	OG0000168				GO593_02205	ABUW_0941, ABUW_1897
	OG0000169				GO593_01520, GO593_01525	ABUW_1076
	OG0000170				GO593_07055, GO593_01450	ABUW_1100
	OG0000171				GO593_01445	ABUW_1101, ABUW_3000
	OG0000172				GO593_01325, GO593_18880	ABUW_1125
	OG0000173				GO593_09770	ABUW_1145, ABUW_3215
	OG0000174				GO593_11925	ABUW_1146, ABUW_2856
	OG0000175				GO593_10455	ABUW_1149, ABUW_3074
	OG0000176				GO593_11325	ABUW_1151, ABUW_2903
	OG0000177				GO593_14255	ABUW_1154, ABUW_2493
	OG0000178				GO593_11010	ABUW_1155, ABUW_2967
	OG0000179				GO593_18750	ABUW_1156, ABUW_1520
	OG0000180				GO593_09260	ABUW_1157, ABUW_3315
	OG0000181				GO593_16760, GO593_01165	ABUW_1175
	OG0000182				GO593_08860, GO593_00980	ABUW_1212
	OG0000183				GO593_15965, GO593_00805	ABUW_1248
	OG0000184				GO593_00700	ABUW_1270, ABUW_1403
	OG0000185				GO593_12710, GO593_11665	ABUW_1281
	OG0000186				GO593_12740	ABUW_1292, ABUW_2669
	OG0000187				GO593_00560, GO593_11785	ABUW_1304
	OG0000188				GO593_11840	ABUW_1315, ABUW_2674
	OG0000189				GO593_00375	ABUW_1343, ABUW_4049
	OG0000190				GO593_00355	ABUW_1347, ABUW_3188
	OG0000191				GO593_13515	ABUW_1383, ABUW_2653
	OG0000192				GO593_18355	ABUW_1427, ABUW_1603
	OG0000193				GO593_00130, GO593_12255	ABUW_1450
	OG0000194				GO593_16035	ABUW_1476, ABUW_2151
	OG0000195				GO593_14885	ABUW_1479, ABUW_2368
	OG0000196				GO593_18825	ABUW_1506, ABUW_3323
	OG0000197				GO593_18820	ABUW_1507, ABUW_3324
	OG0000198				GO593_18785, GO593_18795	ABUW_1512
	OG0000199				GO593_18745	ABUW_1521, ABUW_1902
	OG0000201				GO593_06465	ABUW_1569, ABUW_3856
	OG0000202				GO593_06475	ABUW_1570, ABUW_3854
	OG0000204				GO593_17615	ABUW_1760, ABUW_3659
	OG0000205				GO593_17605	ABUW_1762, ABUW_1907
	OG0000206				GO593_17530	ABUW_1779, ABUW_1966
	OG0000207				GO593_17370	ABUW_1814, ABUW_2140
	OG0000208				GO593_17195, GO593_16960	ABUW_1849
	OG0000209				GO593_12030	ABUW_1900, ABUW_2835
	OG0000210				GO593_14855	ABUW_1905, ABUW_2374
	OG0000211				GO593_08340	ABUW_1908, ABUW_3512
	OG0000212				GO593_16295, GO593_16830	ABUW_1932
	OG0000213				GO593_07160	ABUW_1947, ABUW_3774
	OG0000214				GO593_16555	ABUW_1969, ABUW_1977
	OG0000223				GO593_16490	ABUW_2056, ABUW_2658
	OG0000224				GO593_11835, GO593_16020	ABUW_2155
	OG0000225				GO593_14170, GO593_15790	ABUW_2196
	OG0000227				GO593_15455	ABUW_2263, ABUW_4023
	OG0000228				GO593_15190	ABUW_2317, ABUW_2655
	OG0000229				GO593_11900, GO593_15170	ABUW_2322
	OG0000230				GO593_15075, GO593_00380	ABUW_2330
	OG0000231				GO593_14875	ABUW_2370, ABUW_3668
	OG0000232				GO593_14870	ABUW_2371, ABUW_3667
	OG0000233				GO593_12885, GO593_14555	ABUW_2431
	OG0000234				GO593_14530, GO593_05735	ABUW_2436
	OG0000235				GO593_13195	ABUW_2513, ABUW_2690
	OG0000236				GO593_13200	ABUW_2516, ABUW_2689
	OG0000238				GO593_16940, GO593_14065	ABUW_2536
	OG0000239				GO593_13725	ABUW_2610, ABUW_2675
	OG0000241				GO593_03445, GO593_13025	ABUW_2725
	OG0000242				GO593_11195, GO593_17030	ABUW_2929
	OG0000243				GO593_11190, GO593_16955	ABUW_2930
	OG0000244				GO593_14715, GO593_11185	ABUW_2931
	OG0000245				GO593_16750, GO593_11165	ABUW_2935
	OG0000247				GO593_00795, GO593_10760	ABUW_3013
	OG0000248				GO593_11520, GO593_10600	ABUW_3045
	OG0000249				GO593_10555	ABUW_3054, ABUW_3672
	OG0000251				GO593_10170, GO593_16745	ABUW_3131
	OG0000252				GO593_09710	ABUW_3227, ABUW_3320
	OG0000253				GO593_09705	ABUW_3228, ABUW_3321
	OG0000254				GO593_09525, GO593_19010	ABUW_3264
	OG0000255				GO593_09520, GO593_19005	ABUW_3265
	OG0000256				GO593_09175, GO593_13660	ABUW_3354
	OG0000258				GO593_08325	ABUW_3515, ABUW_4069
	OG0000259				GO593_08240, GO593_13315	ABUW_3532
	OG0000260				GO593_07860	ABUW_3609, ABUW_4013
	OG0000261				GO593_07735	ABUW_3634, ABUW_4061
	OG0000262				GO593_16925, GO593_07575	ABUW_3689
	OG0000263				GO593_07450, GO593_09895	ABUW_3716
	OG0000264				GO593_07260	ABUW_3754, ABUW_4057
	OG0000266				GO593_06415, GO593_05730	ABUW_3866
	OG0000268				GO593_06655, GO593_06705	ABUW_4092
	OG0000273				GO593_06210	ABUW_0003
	OG0000275				GO593_06200	ABUW_0005
	OG0000276				GO593_06195	ABUW_0006
	OG0000277				GO593_06190	ABUW_0007
	OG0000279				GO593_06165	ABUW_0012
	OG0000280				GO593_06160	ABUW_0013
	OG0000282				GO593_06120	ABUW_0020
	OG0000283				GO593_06115	ABUW_0021
	OG0000284				GO593_06110	ABUW_0022
	OG0000285				GO593_06105	ABUW_0023
	OG0000286				GO593_06100	ABUW_0024
	OG0000288				GO593_06090	ABUW_0026
	OG0000289				GO593_06085	ABUW_0027
	OG0000290				GO593_06080	ABUW_0028
	OG0000291				GO593_06075	ABUW_0029
	OG0000292				GO593_06070	ABUW_0030
	OG0000293				GO593_06065	ABUW_0031
	OG0000294				GO593_06060	ABUW_0033
	OG0000295				GO593_06050	ABUW_0035
	OG0000296				GO593_06045	ABUW_0036
	OG0000297				GO593_06040	ABUW_0037
	OG0000298				GO593_06035	ABUW_0038
	OG0000300				GO593_06025	ABUW_0040
	OG0000301				GO593_06020	ABUW_0041
	OG0000302				GO593_06015	ABUW_0042
	OG0000303				GO593_06010	ABUW_0043
	OG0000304				GO593_06005	ABUW_0044
	OG0000305				GO593_05995	ABUW_0045
	OG0000306				GO593_05985	ABUW_0047
	OG0000307				GO593_05980	ABUW_0048
	OG0000308				GO593_05975	ABUW_0049
	OG0000309				GO593_05970	ABUW_0050
	OG0000310				GO593_05965	ABUW_0051
	OG0000311				GO593_05960	ABUW_0052
	OG0000312				GO593_05955	ABUW_0053
	OG0000313				GO593_05950	ABUW_0054
	OG0000314				GO593_05945	ABUW_0055
	OG0000315				GO593_05940	ABUW_0056
	OG0000316				GO593_05935	ABUW_0057
	OG0000317				GO593_05930	ABUW_0058
	OG0000318				GO593_05925	ABUW_0059
	OG0000319				GO593_05920	ABUW_0060
	OG0000321				GO593_05910	ABUW_0062
	OG0000322				GO593_05900	ABUW_0064
	OG0000323				GO593_05895	ABUW_0065
	OG0000324				GO593_05890	ABUW_0066
	OG0000325				GO593_05885	ABUW_0067
	OG0000326				GO593_05880	ABUW_0068
	OG0000327				GO593_05875	ABUW_0069
	OG0000328				GO593_05870	ABUW_0070
	OG0000329				GO593_05860	ABUW_0072
	OG0000330				GO593_05855	ABUW_0073
	OG0000331				GO593_05850	ABUW_0074
	OG0000332				GO593_05845	ABUW_0075
	OG0000333				GO593_05840	ABUW_0076
	OG0000334				GO593_05835	ABUW_0077
	OG0000335				GO593_05830	ABUW_0078
	OG0000336				GO593_05825	ABUW_0079
	OG0000337				GO593_05820	ABUW_0080
	OG0000338				GO593_05815	ABUW_0081
	OG0000339				GO593_05810	ABUW_0082
	OG0000340				GO593_05805	ABUW_0083
	OG0000341				GO593_05800	ABUW_0084
	OG0000344				GO593_05785	ABUW_0091
	OG0000348				GO593_05765	ABUW_0095
	OG0000350				GO593_05755	ABUW_0097
	OG0000351				GO593_05750	ABUW_0098
	OG0000352				GO593_05745	ABUW_0099
	OG0000353				GO593_05740	ABUW_0100
	OG0000354				GO593_05725	ABUW_0101
	OG0000355				GO593_05720	ABUW_0102
	OG0000357				GO593_05710	ABUW_0104
	OG0000358				GO593_05705	ABUW_0105
	OG0000359				GO593_05700	ABUW_0106
	OG0000360				GO593_05695	ABUW_0107
	OG0000361				GO593_05685	ABUW_0109
	OG0000362				GO593_05680	ABUW_0110
	OG0000363				GO593_05675	ABUW_0111
	OG0000364				GO593_05670	ABUW_0112
	OG0000365				GO593_05665	ABUW_0113
	OG0000366				GO593_05660	ABUW_0114
	OG0000367				GO593_05655	ABUW_0115
	OG0000368				GO593_05635	ABUW_0122
	OG0000369				GO593_05630	ABUW_0123
	OG0000371				GO593_05615	ABUW_0125
	OG0000372				GO593_05610	ABUW_0126
	OG0000373				GO593_05605	ABUW_0127
	OG0000374				GO593_05600	ABUW_0128
	OG0000375				GO593_05595	ABUW_0129
	OG0000376				GO593_05590	ABUW_0130
	OG0000377				GO593_05585	ABUW_0131
	OG0000378				GO593_05580	ABUW_0132
	OG0000379				GO593_05575	ABUW_0133
	OG0000380				GO593_05570	ABUW_0134
	OG0000381				GO593_05565	ABUW_0135
	OG0000382				GO593_05560	ABUW_0136
	OG0000383				GO593_05555	ABUW_0137
	OG0000384				GO593_05550	ABUW_0138
	OG0000385				GO593_05545	ABUW_0139
	OG0000386				GO593_05540	ABUW_0140
	OG0000387				GO593_05535	ABUW_0141
	OG0000388				GO593_05530	ABUW_0142
	OG0000389				GO593_05525	ABUW_0143
	OG0000390				GO593_05520	ABUW_0144
	OG0000391				GO593_05515	ABUW_0145
	OG0000399				GO593_05475	ABUW_0153
	OG0000400				GO593_05470	ABUW_0154
	OG0000401				GO593_05465	ABUW_0155
	OG0000402				GO593_05460	ABUW_0156
	OG0000403				GO593_05455	ABUW_0157
	OG0000404				GO593_05450	ABUW_0158
	OG0000405				GO593_05445	ABUW_0159
	OG0000406				GO593_05440	ABUW_0160
	OG0000407				GO593_05435	ABUW_0161
	OG0000410				GO593_05415	ABUW_0165
	OG0000411				GO593_05410	ABUW_0166
	OG0000413				GO593_05400	ABUW_0169
	OG0000414				GO593_05395	ABUW_0170
	OG0000416				GO593_05385	ABUW_0172
	OG0000417				GO593_05380	ABUW_0173
	OG0000418				GO593_05370	ABUW_0175
	OG0000419				GO593_05365	ABUW_0176
	OG0000420				GO593_05360	ABUW_0177
	OG0000421				GO593_05355	ABUW_0178
	OG0000422				GO593_05350	ABUW_0179
	OG0000423				GO593_05345	ABUW_0180
	OG0000424				GO593_05340	ABUW_0181
	OG0000425				GO593_05335	ABUW_0182
	OG0000426				GO593_05330	ABUW_0183
	OG0000427				GO593_05325	ABUW_0184
	OG0000428				GO593_05320	ABUW_0185
	OG0000429				GO593_05310	ABUW_0187
	OG0000430				GO593_05305	ABUW_0188
	OG0000431				GO593_05295	ABUW_0190
	OG0000432				GO593_05290	ABUW_0191
	OG0000433				GO593_05285	ABUW_0192
	OG0000434				GO593_05280	ABUW_0193
	OG0000435				GO593_05275	ABUW_0194
	OG0000436				GO593_05270	ABUW_0195
	OG0000437				GO593_05265	ABUW_0196
	OG0000438				GO593_05220	ABUW_0198
	OG0000439				GO593_05215	ABUW_0199
	OG0000440				GO593_05210	ABUW_0200
	OG0000441				GO593_05205	ABUW_0201
	OG0000442				GO593_05200	ABUW_0202
	OG0000443				GO593_05195	ABUW_0203
	OG0000444				GO593_05180	ABUW_0206
	OG0000445				GO593_05175	ABUW_0207
	OG0000446				GO593_05170	ABUW_0208
	OG0000447				GO593_05165	ABUW_0209
	OG0000448				GO593_05160	ABUW_0210
	OG0000449				GO593_05150	ABUW_0213
	OG0000450				GO593_05145	ABUW_0214
	OG0000451				GO593_05140	ABUW_0215
	OG0000452				GO593_05135	ABUW_0216
	OG0000453				GO593_05130	ABUW_0217
	OG0000454				GO593_05100	ABUW_0226
	OG0000455				GO593_05095	ABUW_0227
	OG0000456				GO593_05065	ABUW_0232
	OG0000457				GO593_05060	ABUW_0233
	OG0000458				GO593_05055	ABUW_0234
	OG0000459				GO593_05050	ABUW_0235
	OG0000460				GO593_05045	ABUW_0236
	OG0000461				GO593_05040	ABUW_0237
	OG0000462				GO593_05035	ABUW_0238
	OG0000463				GO593_05030	ABUW_0239
	OG0000464				GO593_05025	ABUW_0240
	OG0000465				GO593_05020	ABUW_0241
	OG0000466				GO593_05015	ABUW_0242
	OG0000467				GO593_05010	ABUW_0243
	OG0000468				GO593_05005	ABUW_0244
	OG0000469				GO593_05000	ABUW_0245
	OG0000470				GO593_04995	ABUW_0246
	OG0000471				GO593_04990	ABUW_0247
	OG0000472				GO593_04980	ABUW_0249
	OG0000473				GO593_04975	ABUW_0250
	OG0000474				GO593_04970	ABUW_0251
	OG0000475				GO593_04955	ABUW_0254
	OG0000476				GO593_04950	ABUW_0255
	OG0000479				GO593_04930	ABUW_0258
	OG0000480				GO593_04925	ABUW_0259
	OG0000481				GO593_04920	ABUW_0260
	OG0000482				GO593_04915	ABUW_0261
	OG0000483				GO593_04910	ABUW_0262
	OG0000484				GO593_04900	ABUW_0264
	OG0000485				GO593_04895	ABUW_0265
	OG0000486				GO593_04890	ABUW_0266
	OG0000487				GO593_04885	ABUW_0267
	OG0000488				GO593_04880	ABUW_0268
	OG0000489				GO593_04875	ABUW_0269
	OG0000490				GO593_04870	ABUW_0270
	OG0000491				GO593_04865	ABUW_0271
	OG0000492				GO593_04850	ABUW_0274
	OG0000494				GO593_04825	ABUW_0279
	OG0000501				GO593_04785	ABUW_0287
	OG0000502				GO593_04780	ABUW_0288
	OG0000503				GO593_04775	ABUW_0289
	OG0000504				GO593_04770	ABUW_0290
	OG0000505				GO593_04765	ABUW_0291
	OG0000506				GO593_04760	ABUW_0292
	OG0000507				GO593_04755	ABUW_0293
	OG0000508				GO593_04750	ABUW_0294
	OG0000511				GO593_04735	ABUW_0297
	OG0000512				GO593_04730	ABUW_0298
	OG0000513				GO593_04725	ABUW_0299
	OG0000514				GO593_04720	ABUW_0300
	OG0000515				GO593_04715	ABUW_0301
	OG0000516				GO593_04710	ABUW_0302
	OG0000517				GO593_04705	ABUW_0303
	OG0000518				GO593_04700	ABUW_0304
	OG0000519				GO593_04690	ABUW_0305
	OG0000520				GO593_04685	ABUW_0306
	OG0000521				GO593_04680	ABUW_0307
	OG0000522				GO593_04675	ABUW_0308
	OG0000524				GO593_04660	ABUW_0310
	OG0000527				GO593_04645	ABUW_0313
	OG0000528				GO593_04640	ABUW_0314
	OG0000529				GO593_04635	ABUW_0315
	OG0000530				GO593_04630	ABUW_0316
	OG0000531				GO593_04625	ABUW_0317
	OG0000532				GO593_04620	ABUW_0318
	OG0000533				GO593_04615	ABUW_0319
	OG0000538				GO593_04590	ABUW_0324
	OG0000539				GO593_04585	ABUW_0325
	OG0000540				GO593_04580	ABUW_0326
	OG0000541				GO593_04575	ABUW_0327
	OG0000542				GO593_04570	ABUW_0328
	OG0000543				GO593_04565	ABUW_0329
	OG0000544				GO593_04560	ABUW_0330
	OG0000545				GO593_04555	ABUW_0331
	OG0000546				GO593_04550	ABUW_0332
	OG0000547				GO593_04545	ABUW_0333
	OG0000548				GO593_04540	ABUW_0334
	OG0000549				GO593_04535	ABUW_0335
	OG0000550				GO593_04530	ABUW_0336
	OG0000551				GO593_04525	ABUW_0337
	OG0000552				GO593_04520	ABUW_0338
	OG0000553				GO593_04515	ABUW_0339
	OG0000554				GO593_04510	ABUW_0340
	OG0000555				GO593_04505	ABUW_0341
	OG0000556				GO593_04500	ABUW_0342
	OG0000557				GO593_04495	ABUW_0343
	OG0000558				GO593_04490	ABUW_0344
	OG0000559				GO593_04485	ABUW_0345
	OG0000561				GO593_04470	ABUW_0350
	OG0000562				GO593_04455	ABUW_0353
	OG0000563				GO593_04450	ABUW_0354
	OG0000564				GO593_04445	ABUW_0355
	OG0000565				GO593_04440	ABUW_0356
	OG0000566				GO593_04435	ABUW_0357
	OG0000567				GO593_04430	ABUW_0358
	OG0000568				GO593_04425	ABUW_0359
	OG0000569				GO593_04420	ABUW_0360
	OG0000570				GO593_04415	ABUW_0361
	OG0000571				GO593_04410	ABUW_0362
	OG0000574				GO593_04390	ABUW_0368
	OG0000575				GO593_04385	ABUW_0369
	OG0000576				GO593_04380	ABUW_0370
	OG0000577				GO593_04370	ABUW_0372
	OG0000578				GO593_04365	ABUW_0373
	OG0000579				GO593_04355	ABUW_0375
	OG0000580				GO593_04350	ABUW_0376
	OG0000584				GO593_04330	ABUW_0380
	OG0000585				GO593_04325	ABUW_0381
	OG0000586				GO593_04320	ABUW_0382
	OG0000587				GO593_04315	ABUW_0383
	OG0000588				GO593_04310	ABUW_0384
	OG0000589				GO593_04305	ABUW_0385
	OG0000590				GO593_04300	ABUW_0386
	OG0000591				GO593_04295	ABUW_0387
	OG0000592				GO593_04290	ABUW_0388
	OG0000593				GO593_04285	ABUW_0389
	OG0000594				GO593_04280	ABUW_0390
	OG0000595				GO593_04275	ABUW_0391
	OG0000596				GO593_04270	ABUW_0392
	OG0000597				GO593_04265	ABUW_0393
	OG0000598				GO593_04260	ABUW_0394
	OG0000600				GO593_04250	ABUW_0396
	OG0000601				GO593_04245	ABUW_0397
	OG0000602				GO593_04240	ABUW_0398
	OG0000604				GO593_04230	ABUW_0400
	OG0000605				GO593_04225	ABUW_0401
	OG0000606				GO593_04220	ABUW_0402
	OG0000607				GO593_04215	ABUW_0403
	OG0000608				GO593_04210	ABUW_0404
	OG0000637				GO593_04060	ABUW_0434
	OG0000639				GO593_04050	ABUW_0436
	OG0000640				GO593_04045	ABUW_0438
	OG0000641				GO593_04040	ABUW_0439
	OG0000642				GO593_04035	ABUW_0440
	OG0000643				GO593_04030	ABUW_0441
	OG0000644				GO593_04025	ABUW_0442
	OG0000645				GO593_04020	ABUW_0443
	OG0000646				GO593_04015	ABUW_0444
	OG0000647				GO593_03995	ABUW_0448
	OG0000648				GO593_03990	ABUW_0449
	OG0000649				GO593_03975	ABUW_0452
	OG0000650				GO593_03970	ABUW_0453
	OG0000651				GO593_03965	ABUW_0454
	OG0000652				GO593_03960	ABUW_0455
	OG0000653				GO593_03955	ABUW_0456
	OG0000654				GO593_03950	ABUW_0457
	OG0000655				GO593_03945	ABUW_0458
	OG0000656				GO593_03940	ABUW_0459
	OG0000657				GO593_03935	ABUW_0460
	OG0000658				GO593_03930	ABUW_0461
	OG0000660				GO593_03920	ABUW_0463
	OG0000661				GO593_03915	ABUW_0464
	OG0000662				GO593_03910	ABUW_0465
	OG0000663				GO593_03905	ABUW_0466
	OG0000664				GO593_03900	ABUW_0467
	OG0000665				GO593_03895	ABUW_0468
	OG0000666				GO593_03890	ABUW_0469
	OG0000667				GO593_03885	ABUW_0470
	OG0000668				GO593_03880	ABUW_0471
	OG0000670				GO593_03870	ABUW_0473
	OG0000671				GO593_03840	ABUW_0479
	OG0000672				GO593_03835	ABUW_0480
	OG0000673				GO593_03830	ABUW_0481
	OG0000674				GO593_03820	ABUW_0484
	OG0000675				GO593_03815	ABUW_0485
	OG0000676				GO593_03810	ABUW_0486
	OG0000677				GO593_03805	ABUW_0487
	OG0000678				GO593_03800	ABUW_0488
	OG0000679				GO593_03795	ABUW_0489
	OG0000680				GO593_03790	ABUW_0490
	OG0000681				GO593_03785	ABUW_0491
	OG0000682				GO593_03780	ABUW_0492
	OG0000686				GO593_03760	ABUW_0496
	OG0000687				GO593_03750	ABUW_0498
	OG0000688				GO593_03745	ABUW_0499
	OG0000689				GO593_03740	ABUW_0500
	OG0000690				GO593_03735	ABUW_0501
	OG0000691				GO593_03730	ABUW_0502
	OG0000692				GO593_03725	ABUW_0503
	OG0000693				GO593_03720	ABUW_0504
	OG0000694				GO593_03715	ABUW_0505
	OG0000695				GO593_03710	ABUW_0506
	OG0000696				GO593_03705	ABUW_0507
	OG0000697				GO593_03675	ABUW_0513
	OG0000698				GO593_03670	ABUW_0514
	OG0000699				GO593_03665	ABUW_0515
	OG0000700				GO593_03660	ABUW_0516
	OG0000701				GO593_03655	ABUW_0517
	OG0000702				GO593_03650	ABUW_0518
	OG0000703				GO593_03645	ABUW_0519
	OG0000704				GO593_03640	ABUW_0520
	OG0000705				GO593_03635	ABUW_0521
	OG0000706				GO593_03630	ABUW_0522
	OG0000707				GO593_03625	ABUW_0523
	OG0000708				GO593_03620	ABUW_0524
	OG0000710				GO593_03610	ABUW_0526
	OG0000711				GO593_03600	ABUW_0528
	OG0000716				GO593_03575	ABUW_0533
	OG0000717				GO593_03570	ABUW_0534
	OG0000718				GO593_03565	ABUW_0535
	OG0000719				GO593_03555	ABUW_0536
	OG0000721				GO593_03545	ABUW_0585
	OG0000722				GO593_03540	ABUW_0586
	OG0000723				GO593_03535	ABUW_0587
	OG0000725				GO593_03525	ABUW_0589
	OG0000726				GO593_03520	ABUW_0590
	OG0000727				GO593_03515	ABUW_0591
	OG0000728				GO593_03510	ABUW_0592
	OG0000729				GO593_03505	ABUW_0593
	OG0000730				GO593_03490	ABUW_0597
	OG0000732				GO593_03475	ABUW_0599
	OG0000733				GO593_03465	ABUW_0601
	OG0000734				GO593_03460	ABUW_0602
	OG0000735				GO593_03455	ABUW_0603
	OG0000736				GO593_03450	ABUW_0604
	OG0000737				GO593_03435	ABUW_0605
	OG0000738				GO593_03425	ABUW_0607
	OG0000739				GO593_03420	ABUW_0608
	OG0000740				GO593_03415	ABUW_0609
	OG0000741				GO593_03410	ABUW_0610
	OG0000742				GO593_03405	ABUW_0611
	OG0000743				GO593_03400	ABUW_0612
	OG0000744				GO593_03395	ABUW_0613
	OG0000745				GO593_03390	ABUW_0614
	OG0000746				GO593_03385	ABUW_0615
	OG0000747				GO593_03380	ABUW_0616
	OG0000748				GO593_03370	ABUW_0618
	OG0000749				GO593_03365	ABUW_0619
	OG0000750				GO593_03355	ABUW_0621
	OG0000754				GO593_03330	ABUW_0626
	OG0000755				GO593_03325	ABUW_0627
	OG0000756				GO593_03320	ABUW_0628
	OG0000758				GO593_03310	ABUW_0630
	OG0000759				GO593_03305	ABUW_0631
	OG0000760				GO593_03300	ABUW_0632
	OG0000761				GO593_03295	ABUW_0633
	OG0000762				GO593_03290	ABUW_0634
	OG0000763				GO593_03285	ABUW_0635
	OG0000764				GO593_03280	ABUW_0636
	OG0000765				GO593_03275	ABUW_0637
	OG0000766				GO593_03270	ABUW_0638
	OG0000768				GO593_03260	ABUW_0640
	OG0000769				GO593_03255	ABUW_0641
	OG0000770				GO593_03250	ABUW_0642
	OG0000771				GO593_03245	ABUW_0643
	OG0000772				GO593_03240	ABUW_0644
	OG0000773				GO593_03235	ABUW_0645
	OG0000774				GO593_03230	ABUW_0646
	OG0000775				GO593_03220	ABUW_0648
	OG0000776				GO593_03215	ABUW_0649
	OG0000777				GO593_03210	ABUW_0651
	OG0000778				GO593_03205	ABUW_0652
	OG0000779				GO593_03200	ABUW_0653
	OG0000780				GO593_03195	ABUW_0654
	OG0000781				GO593_03190	ABUW_0655
	OG0000782				GO593_03185	ABUW_0656
	OG0000783				GO593_03180	ABUW_0657
	OG0000784				GO593_03175	ABUW_0658
	OG0000785				GO593_03170	ABUW_0659
	OG0000786				GO593_03165	ABUW_0660
	OG0000787				GO593_03160	ABUW_0661
	OG0000788				GO593_03155	ABUW_0662
	OG0000789				GO593_03150	ABUW_0663
	OG0000790				GO593_03145	ABUW_0664
	OG0000792				GO593_03130	ABUW_0667
	OG0000793				GO593_03125	ABUW_0668
	OG0000794				GO593_03120	ABUW_0669
	OG0000795				GO593_03115	ABUW_0673
	OG0000797				GO593_03105	ABUW_0675
	OG0000798				GO593_03100	ABUW_0676
	OG0000799				GO593_03095	ABUW_0677
	OG0000800				GO593_03090	ABUW_0678
	OG0000801				GO593_03085	ABUW_0679
	OG0000802				GO593_03080	ABUW_0680
	OG0000803				GO593_03075	ABUW_0681
	OG0000804				GO593_03070	ABUW_0682
	OG0000805				GO593_03065	ABUW_0683
	OG0000807				GO593_03055	ABUW_0687
	OG0000808				GO593_03050	ABUW_0688
	OG0000809				GO593_03040	ABUW_0690
	OG0000810				GO593_03005	ABUW_0697
	OG0000811				GO593_03000	ABUW_0698
	OG0000812				GO593_02995	ABUW_0699
	OG0000813				GO593_02990	ABUW_0700
	OG0000814				GO593_02980	ABUW_0702
	OG0000815				GO593_02975	ABUW_0703
	OG0000816				GO593_02965	ABUW_0704
	OG0000817				GO593_02960	ABUW_0705
	OG0000818				GO593_02955	ABUW_0706
	OG0000819				GO593_02950	ABUW_0707
	OG0000820				GO593_02945	ABUW_0708
	OG0000821				GO593_02940	ABUW_0709
	OG0000822				GO593_02935	ABUW_0710
	OG0000823				GO593_02930	ABUW_0711
	OG0000827				GO593_02910	ABUW_0715
	OG0000828				GO593_02905	ABUW_0716
	OG0000829				GO593_02900	ABUW_0717
	OG0000830				GO593_02895	ABUW_0718
	OG0000831				GO593_02890	ABUW_0719
	OG0000832				GO593_02885	ABUW_0720
	OG0000833				GO593_02880	ABUW_0721
	OG0000834				GO593_02875	ABUW_0722
	OG0000835				GO593_02870	ABUW_0723
	OG0000836				GO593_02860	ABUW_0725
	OG0000837				GO593_02855	ABUW_0726
	OG0000838				GO593_02850	ABUW_0727
	OG0000839				GO593_02845	ABUW_0728
	OG0000840				GO593_02840	ABUW_0729
	OG0000841				GO593_02830	ABUW_0731
	OG0000842				GO593_02825	ABUW_0732
	OG0000845				GO593_00745	ABUW_0744
	OG0000851				GO593_00670	ABUW_0761
	OG0000852				GO593_00660	ABUW_0763
	OG0000853				GO593_00635	ABUW_0766
	OG0000854				GO593_00630	ABUW_0767
	OG0000855				GO593_00625	ABUW_0770
	OG0000856				GO593_11740	ABUW_0780
	OG0000857				GO593_11750	ABUW_0782
	OG0000858				GO593_11825	ABUW_0793
	OG0000859				GO593_11830	ABUW_0794
	OG0000861				GO593_00490	ABUW_0804
	OG0000863				GO593_02810	ABUW_0818
	OG0000864				GO593_02805	ABUW_0819
	OG0000865				GO593_02800	ABUW_0820
	OG0000866				GO593_02795	ABUW_0821
	OG0000867				GO593_02790	ABUW_0822
	OG0000868				GO593_02785	ABUW_0823
	OG0000869				GO593_02775	ABUW_0825
	OG0000870				GO593_02770	ABUW_0826
	OG0000871				GO593_02760	ABUW_0828
	OG0000872				GO593_02755	ABUW_0829
	OG0000873				GO593_02750	ABUW_0830
	OG0000874				GO593_02740	ABUW_0831
	OG0000875				GO593_02735	ABUW_0832
	OG0000876				GO593_02730	ABUW_0833
	OG0000877				GO593_02725	ABUW_0834
	OG0000879				GO593_02710	ABUW_0837
	OG0000880				GO593_02705	ABUW_0838
	OG0000881				GO593_02700	ABUW_0839
	OG0000882				GO593_02695	ABUW_0840
	OG0000883				GO593_02690	ABUW_0841
	OG0000884				GO593_02675	ABUW_0844
	OG0000885				GO593_02670	ABUW_0845
	OG0000886				GO593_02665	ABUW_0846
	OG0000892				GO593_02625	ABUW_0853
	OG0000893				GO593_02620	ABUW_0854
	OG0000894				GO593_02615	ABUW_0855
	OG0000895				GO593_02610	ABUW_0856
	OG0000896				GO593_02605	ABUW_0857
	OG0000897				GO593_02600	ABUW_0858
	OG0000898				GO593_02595	ABUW_0859
	OG0000902				GO593_02570	ABUW_0863
	OG0000903				GO593_02565	ABUW_0864
	OG0000904				GO593_02560	ABUW_0865
	OG0000905				GO593_02555	ABUW_0866
	OG0000906				GO593_02550	ABUW_0867
	OG0000913				GO593_02500	ABUW_0875
	OG0000914				GO593_02495	ABUW_0876
	OG0000916				GO593_02485	ABUW_0882
	OG0000917				GO593_02480	ABUW_0883
	OG0000918				GO593_02475	ABUW_0884
	OG0000919				GO593_02470	ABUW_0885
	OG0000920				GO593_02465	ABUW_0886
	OG0000921				GO593_02460	ABUW_0887
	OG0000922				GO593_02455	ABUW_0888
	OG0000923				GO593_02450	ABUW_0889
	OG0000924				GO593_02445	ABUW_0890
	OG0000925				GO593_02435	ABUW_0892
	OG0000927				GO593_02425	ABUW_0894
	OG0000928				GO593_02415	ABUW_0896
	OG0000929				GO593_02410	ABUW_0897
	OG0000930				GO593_02405	ABUW_0898
	OG0000932				GO593_02395	ABUW_0900
	OG0000933				GO593_02390	ABUW_0901
	OG0000934				GO593_02385	ABUW_0902
	OG0000935				GO593_02375	ABUW_0904
	OG0000937				GO593_02355	ABUW_0908
	OG0000938				GO593_02350	ABUW_0909
	OG0000939				GO593_02345	ABUW_0910
	OG0000940				GO593_02340	ABUW_0911
	OG0000941				GO593_02335	ABUW_0912
	OG0000942				GO593_02330	ABUW_0913
	OG0000943				GO593_02325	ABUW_0914
	OG0000944				GO593_02320	ABUW_0915
	OG0000947				GO593_02300	ABUW_0919
	OG0000948				GO593_02295	ABUW_0920
	OG0000949				GO593_02290	ABUW_0921
	OG0000950				GO593_02280	ABUW_0923
	OG0000951				GO593_02275	ABUW_0924
	OG0000952				GO593_02270	ABUW_0925
	OG0000953				GO593_02265	ABUW_0926
	OG0000954				GO593_02260	ABUW_0927
	OG0000955				GO593_02255	ABUW_0928
	OG0000956				GO593_02250	ABUW_0929
	OG0000957				GO593_02240	ABUW_0931
	OG0000958				GO593_02235	ABUW_0932
	OG0000960				GO593_02210	ABUW_0940
	OG0000961				GO593_02200	ABUW_0942
	OG0000962				GO593_02195	ABUW_0943
	OG0000963				GO593_02190	ABUW_0944
	OG0000964				GO593_02185	ABUW_0945
	OG0000966				GO593_02175	ABUW_0947
	OG0000967				GO593_02170	ABUW_0948
	OG0000968				GO593_02165	ABUW_0949
	OG0000969				GO593_02160	ABUW_0950
	OG0000970				GO593_02150	ABUW_0952
	OG0000971				GO593_02145	ABUW_0953
	OG0000973				GO593_02130	ABUW_0955
	OG0000974				GO593_02125	ABUW_0956
	OG0000975				GO593_02120	ABUW_0957
	OG0000979				GO593_02100	ABUW_0961
	OG0000980				GO593_02095	ABUW_0962
	OG0000981				GO593_02090	ABUW_0963
	OG0000982				GO593_02085	ABUW_0964
	OG0000983				GO593_02080	ABUW_0965
	OG0000984				GO593_02075	ABUW_0966
	OG0000985				GO593_02070	ABUW_0967
	OG0000986				GO593_02065	ABUW_0968
	OG0000988				GO593_02055	ABUW_0971
	OG0000989				GO593_02050	ABUW_0972
	OG0000990				GO593_02045	ABUW_0973
	OG0000993				GO593_02030	ABUW_0976
	OG0000995				GO593_02020	ABUW_0978
	OG0000996				GO593_02015	ABUW_0979
	OG0000997				GO593_02010	ABUW_0980
	OG0000998				GO593_02005	ABUW_0981
	OG0000999				GO593_02000	ABUW_0982
	OG0001000				GO593_01995	ABUW_0983
	OG0001001				GO593_01990	ABUW_0984
	OG0001002				GO593_01985	ABUW_0985
	OG0001003				GO593_01980	ABUW_0986
	OG0001005				GO593_01970	ABUW_0988
	OG0001006				GO593_01965	ABUW_0989
	OG0001008				GO593_01955	ABUW_0991
	OG0001009				GO593_01950	ABUW_0992
	OG0001010				GO593_01945	ABUW_0993
	OG0001011				GO593_01940	ABUW_0994
	OG0001012				GO593_01935	ABUW_0995
	OG0001013				GO593_01930	ABUW_0996
	OG0001015				GO593_01915	ABUW_0999
	OG0001016				GO593_01910	ABUW_1000
	OG0001017				GO593_01905	ABUW_1001
	OG0001018				GO593_01900	ABUW_1002
	OG0001019				GO593_01895	ABUW_1003
	OG0001020				GO593_01890	ABUW_1005
	OG0001021				GO593_01885	ABUW_1006
	OG0001023				GO593_01875	ABUW_1008
	OG0001024				GO593_01870	ABUW_1009
	OG0001025				GO593_01865	ABUW_1010
	OG0001026				GO593_01860	ABUW_1011
	OG0001027				GO593_01855	ABUW_1012
	OG0001028				GO593_01850	ABUW_1013
	OG0001030				GO593_01840	ABUW_1015
	OG0001031				GO593_01835	ABUW_1016
	OG0001032				GO593_01830	ABUW_1017
	OG0001033				GO593_01825	ABUW_1018
	OG0001034				GO593_01820	ABUW_1019
	OG0001035				GO593_01815	ABUW_1020
	OG0001036				GO593_01805	ABUW_1022
	OG0001039				GO593_01790	ABUW_1025
	OG0001040				GO593_01785	ABUW_1026
	OG0001041				GO593_01780	ABUW_1027
	OG0001042				GO593_01775	ABUW_1028
	OG0001043				GO593_01770	ABUW_1029
	OG0001045				GO593_01760	ABUW_1031
	OG0001046				GO593_01755	ABUW_1032
	OG0001048				GO593_01745	ABUW_1034
	OG0001049				GO593_01740	ABUW_1035
	OG0001051				GO593_01730	ABUW_1037
	OG0001052				GO593_01725	ABUW_1038
	OG0001053				GO593_01710	ABUW_1040
	OG0001054				GO593_01705	ABUW_1041
	OG0001055				GO593_01700	ABUW_1042
	OG0001056				GO593_01685	ABUW_1043
	OG0001057				GO593_01680	ABUW_1044
	OG0001058				GO593_01675	ABUW_1045
	OG0001059				GO593_01670	ABUW_1046
	OG0001060				GO593_01660	ABUW_1048
	OG0001061				GO593_01655	ABUW_1049
	OG0001063				GO593_01645	ABUW_1051
	OG0001064				GO593_01640	ABUW_1052
	OG0001066				GO593_01630	ABUW_1054
	OG0001067				GO593_01625	ABUW_1055
	OG0001068				GO593_01620	ABUW_1056
	OG0001069				GO593_01615	ABUW_1057
	OG0001070				GO593_01610	ABUW_1058
	OG0001071				GO593_01605	ABUW_1059
	OG0001072				GO593_01600	ABUW_1060
	OG0001073				GO593_01590	ABUW_1062
	OG0001074				GO593_01585	ABUW_1063
	OG0001075				GO593_01580	ABUW_1064
	OG0001076				GO593_01575	ABUW_1065
	OG0001077				GO593_01570	ABUW_1066
	OG0001078				GO593_01565	ABUW_1067
	OG0001079				GO593_01560	ABUW_1068
	OG0001080				GO593_01555	ABUW_1069
	OG0001081				GO593_01550	ABUW_1070
	OG0001082				GO593_01545	ABUW_1071
	OG0001083				GO593_01540	ABUW_1072
	OG0001084				GO593_01535	ABUW_1073
	OG0001085				GO593_01530	ABUW_1074
	OG0001086				GO593_01515	ABUW_1077
	OG0001087				GO593_01510	ABUW_1078
	OG0001088				GO593_01505	ABUW_1079
	OG0001089				GO593_01500	ABUW_1080
	OG0001090				GO593_01495	ABUW_1081
	OG0001091				GO593_01490	ABUW_1082
	OG0001092				GO593_01485	ABUW_1083
	OG0001093				GO593_01480	ABUW_1084
	OG0001094				GO593_01475	ABUW_1085
	OG0001095				GO593_01470	ABUW_1086
	OG0001096				GO593_10825	ABUW_1087
	OG0001097				GO593_10855	ABUW_1088
	OG0001098				GO593_10835	ABUW_1091
	OG0001101				GO593_01455	ABUW_1099
	OG0001102				GO593_01440	ABUW_1102
	OG0001103				GO593_01435	ABUW_1103
	OG0001105				GO593_01410	ABUW_1108
	OG0001106				GO593_01405	ABUW_1109
	OG0001107				GO593_01400	ABUW_1110
	OG0001108				GO593_01395	ABUW_1111
	OG0001109				GO593_01390	ABUW_1112
	OG0001110				GO593_01385	ABUW_1113
	OG0001111				GO593_01375	ABUW_1115
	OG0001112				GO593_01370	ABUW_1116
	OG0001113				GO593_01365	ABUW_1117
	OG0001114				GO593_01360	ABUW_1118
	OG0001115				GO593_01355	ABUW_1119
	OG0001116				GO593_01350	ABUW_1120
	OG0001117				GO593_01345	ABUW_1121
	OG0001121				GO593_01320	ABUW_1126
	OG0001122				GO593_01315	ABUW_1127
	OG0001123				GO593_01310	ABUW_1128
	OG0001124				GO593_01305	ABUW_1129
	OG0001125				GO593_01300	ABUW_1130
	OG0001126				GO593_01295	ABUW_1131
	OG0001127				GO593_01290	ABUW_1132
	OG0001128				GO593_01285	ABUW_1133
	OG0001129				GO593_01280	ABUW_1134
	OG0001130				GO593_01275	ABUW_1135
	OG0001131				GO593_01270	ABUW_1136
	OG0001132				GO593_01265	ABUW_1137
	OG0001133				GO593_01260	ABUW_1138
	OG0001134				GO593_01255	ABUW_1139
	OG0001135				GO593_01250	ABUW_1140
	OG0001137				GO593_01240	ABUW_1142
	OG0001138				GO593_01235	ABUW_1143
	OG0001139				GO593_01220	ABUW_1161
	OG0001140				GO593_01215	ABUW_1162
	OG0001141				GO593_01205	ABUW_1165
	OG0001142				GO593_01200	ABUW_1166
	OG0001143				GO593_01195	ABUW_1167
	OG0001144				GO593_01190	ABUW_1168
	OG0001145				GO593_01185	ABUW_1169
	OG0001146				GO593_01180	ABUW_1170
	OG0001147				GO593_01175	ABUW_1173
	OG0001148				GO593_01170	ABUW_1174
	OG0001149				GO593_01160	ABUW_1176
	OG0001150				GO593_01155	ABUW_1177
	OG0001151				GO593_01150	ABUW_1178
	OG0001152				GO593_01145	ABUW_1179
	OG0001153				GO593_01140	ABUW_1180
	OG0001154				GO593_01135	ABUW_1181
	OG0001155				GO593_01130	ABUW_1182
	OG0001157				GO593_01120	ABUW_1184
	OG0001158				GO593_01115	ABUW_1185
	OG0001159				GO593_01110	ABUW_1186
	OG0001160				GO593_01105	ABUW_1187
	OG0001161				GO593_01100	ABUW_1188
	OG0001162				GO593_01095	ABUW_1189
	OG0001164				GO593_01085	ABUW_1191
	OG0001165				GO593_01080	ABUW_1192
	OG0001166				GO593_01075	ABUW_1193
	OG0001167				GO593_01070	ABUW_1194
	OG0001169				GO593_01060	ABUW_1196
	OG0001170				GO593_01055	ABUW_1197
	OG0001171				GO593_01050	ABUW_1198
	OG0001172				GO593_01045	ABUW_1199
	OG0001173				GO593_01040	ABUW_1200
	OG0001174				GO593_01035	ABUW_1201
	OG0001175				GO593_01030	ABUW_1202
	OG0001176				GO593_01025	ABUW_1203
	OG0001177				GO593_01020	ABUW_1204
	OG0001178				GO593_01015	ABUW_1205
	OG0001179				GO593_01010	ABUW_1206
	OG0001181				GO593_01000	ABUW_1208
	OG0001183				GO593_00985	ABUW_1211
	OG0001184				GO593_00960	ABUW_1216
	OG0001185				GO593_00955	ABUW_1217
	OG0001186				GO593_00950	ABUW_1218
	OG0001188				GO593_00940	ABUW_1220
	OG0001189				GO593_00935	ABUW_1221
	OG0001190				GO593_00930	ABUW_1222
	OG0001191				GO593_00925	ABUW_1223
	OG0001192				GO593_00920	ABUW_1224
	OG0001193				GO593_00915	ABUW_1225
	OG0001194				GO593_00910	ABUW_1226
	OG0001195				GO593_00905	ABUW_1227
	OG0001196				GO593_00895	ABUW_1229
	OG0001197				GO593_00890	ABUW_1231
	OG0001198				GO593_00885	ABUW_1232
	OG0001199				GO593_00875	ABUW_1234
	OG0001202				GO593_00860	ABUW_1237
	OG0001203				GO593_00855	ABUW_1238
	OG0001204				GO593_00850	ABUW_1239
	OG0001205				GO593_00845	ABUW_1240
	OG0001206				GO593_00840	ABUW_1241
	OG0001207				GO593_00835	ABUW_1242
	OG0001208				GO593_00830	ABUW_1243
	OG0001209				GO593_00825	ABUW_1244
	OG0001210				GO593_00820	ABUW_1245
	OG0001211				GO593_00815	ABUW_1246
	OG0001212				GO593_00810	ABUW_1247
	OG0001213				GO593_00790	ABUW_1250
	OG0001214				GO593_00775	ABUW_1254
	OG0001215				GO593_00765	ABUW_1257
	OG0001216				GO593_13330	ABUW_1260
	OG0001217				GO593_00705	ABUW_1268
	OG0001218				GO593_11660	ABUW_1280
	OG0001219				GO593_11670	ABUW_1282
	OG0001220				GO593_11675	ABUW_1284
	OG0001221				GO593_11695	ABUW_1287
	OG0001222				GO593_11700	ABUW_1288
	OG0001223				GO593_11780	ABUW_1303
	OG0001224				GO593_10795	ABUW_1311
	OG0001225				GO593_00495	ABUW_1314
	OG0001226				GO593_11845	ABUW_1316
	OG0001227				GO593_00450	ABUW_1326
	OG0001228				GO593_00440	ABUW_1330
	OG0001230				GO593_00415	ABUW_1334
	OG0001231				GO593_00410	ABUW_1335
	OG0001232				GO593_00405	ABUW_1336
	OG0001233				GO593_00400	ABUW_1338
	OG0001234				GO593_00395	ABUW_1339
	OG0001235				GO593_00390	ABUW_1340
	OG0001236				GO593_00385	ABUW_1341
	OG0001237				GO593_00370	ABUW_1344
	OG0001238				GO593_00365	ABUW_1345
	OG0001239				GO593_00360	ABUW_1346
	OG0001241				GO593_00345	ABUW_1349
	OG0001242				GO593_00340	ABUW_1350
	OG0001243				GO593_00335	ABUW_1351
	OG0001244				GO593_00330	ABUW_1352
	OG0001245				GO593_00325	ABUW_1353
	OG0001246				GO593_00320	ABUW_1354
	OG0001247				GO593_00315	ABUW_1355
	OG0001248				GO593_00310	ABUW_1356
	OG0001249				GO593_00305	ABUW_1357
	OG0001250				GO593_00300	ABUW_1358
	OG0001252				GO593_00290	ABUW_1360
	OG0001253				GO593_00285	ABUW_1361
	OG0001254				GO593_00270	ABUW_1364
	OG0001255				GO593_00265	ABUW_1365
	OG0001257				GO593_00255	ABUW_1367
	OG0001258				GO593_00250	ABUW_1368
	OG0001259				GO593_00245	ABUW_1369
	OG0001260				GO593_00240	ABUW_1370
	OG0001261				GO593_00235	ABUW_1371
	OG0001262				GO593_00225	ABUW_1372
	OG0001263				GO593_00220	ABUW_1373
	OG0001264				GO593_00215	ABUW_1374
	OG0001266				GO593_00205	ABUW_1376
	OG0001267				GO593_00200	ABUW_1377
	OG0001268				GO593_00195	ABUW_1378
	OG0001269				GO593_00190	ABUW_1379
	OG0001270				GO593_00185	ABUW_1380
	OG0001272				GO593_00175	ABUW_1382
	OG0001274				GO593_00750	ABUW_1397
	OG0001275				GO593_13420	ABUW_1420
	OG0001276				GO593_13455	ABUW_1426
	OG0001277				GO593_13500	ABUW_1439
	OG0001278				GO593_00170	ABUW_1442
	OG0001279				GO593_00165	ABUW_1443
	OG0001281				GO593_00155	ABUW_1445
	OG0001282				GO593_00150	ABUW_1446
	OG0001283				GO593_00145	ABUW_1447
	OG0001285				GO593_00135	ABUW_1449
	OG0001286				GO593_00125	ABUW_1451
	OG0001289				GO593_00110	ABUW_1454
	OG0001290				GO593_00100	ABUW_1456
	OG0001291				GO593_00095	ABUW_1457
	OG0001292				GO593_00070	ABUW_1462
	OG0001293				GO593_00065	ABUW_1463
	OG0001294				GO593_00060	ABUW_1464
	OG0001295				GO593_00055	ABUW_1465
	OG0001296				GO593_00050	ABUW_1466
	OG0001297				GO593_00045	ABUW_1467
	OG0001298				GO593_00040	ABUW_1468
	OG0001299				GO593_00035	ABUW_1469
	OG0001300				GO593_00030	ABUW_1470
	OG0001301				GO593_00025	ABUW_1471
	OG0001302				GO593_00020	ABUW_1472
	OG0001303				GO593_00015	ABUW_1473
	OG0001304				GO593_00010	ABUW_1474
	OG0001305				GO593_00005	ABUW_1475
	OG0001306				GO593_18950	ABUW_1477
	OG0001307				GO593_05620	ABUW_1481
	OG0001308				GO593_18940	ABUW_1484
	OG0001309				GO593_18935	ABUW_1485
	OG0001310				GO593_18930	ABUW_1486
	OG0001311				GO593_18920	ABUW_1487
	OG0001312				GO593_18915	ABUW_1488
	OG0001313				GO593_18910	ABUW_1489
	OG0001314				GO593_18905	ABUW_1490
	OG0001315				GO593_18900	ABUW_1491
	OG0001316				GO593_18895	ABUW_1492
	OG0001317				GO593_18885	ABUW_1496
	OG0001318				GO593_18860	ABUW_1499
	OG0001319				GO593_18855	ABUW_1500
	OG0001320				GO593_18850	ABUW_1501
	OG0001321				GO593_18845	ABUW_1502
	OG0001322				GO593_18840	ABUW_1503
	OG0001323				GO593_18835	ABUW_1504
	OG0001324				GO593_18830	ABUW_1505
	OG0001325				GO593_18815	ABUW_1508
	OG0001326				GO593_18810	ABUW_1509
	OG0001327				GO593_18805	ABUW_1510
	OG0001328				GO593_18800	ABUW_1511
	OG0001329				GO593_18780	ABUW_1514
	OG0001330				GO593_18775	ABUW_1515
	OG0001332				GO593_18765	ABUW_1517
	OG0001334				GO593_18755	ABUW_1519
	OG0001335				GO593_18740	ABUW_1522
	OG0001336				GO593_18735	ABUW_1523
	OG0001337				GO593_18730	ABUW_1524
	OG0001339				GO593_18715	ABUW_1527
	OG0001340				GO593_18710	ABUW_1528
	OG0001341				GO593_18705	ABUW_1529
	OG0001342				GO593_18695	ABUW_1531
	OG0001343				GO593_18690	ABUW_1532
	OG0001344				GO593_18680	ABUW_1534
	OG0001345				GO593_18675	ABUW_1535
	OG0001346				GO593_18670	ABUW_1536
	OG0001347				GO593_18665	ABUW_1537
	OG0001348				GO593_18660	ABUW_1539
	OG0001349				GO593_18655	ABUW_1540
	OG0001350				GO593_18650	ABUW_1541
	OG0001351				GO593_18645	ABUW_1542
	OG0001352				GO593_18640	ABUW_1543
	OG0001353				GO593_18635	ABUW_1544
	OG0001355				GO593_18625	ABUW_1546
	OG0001363				GO593_18585	ABUW_1554
	OG0001365				GO593_18575	ABUW_1556
	OG0001366				GO593_18570	ABUW_1557
	OG0001367				GO593_18565	ABUW_1558
	OG0001368				GO593_18555	ABUW_1560
	OG0001369				GO593_18550	ABUW_1561
	OG0001370				GO593_18545	ABUW_1562
	OG0001371				GO593_18530	ABUW_1565
	OG0001372				GO593_18525	ABUW_1566
	OG0001374				GO593_18515	ABUW_1568
	OG0001375				GO593_18510	ABUW_1571
	OG0001376				GO593_18505	ABUW_1572
	OG0001377				GO593_18490	ABUW_1575
	OG0001378				GO593_18485	ABUW_1576
	OG0001379				GO593_18480	ABUW_1577
	OG0001381				GO593_18470	ABUW_1579
	OG0001382				GO593_18465	ABUW_1581
	OG0001383				GO593_18460	ABUW_1582
	OG0001384				GO593_18455	ABUW_1583
	OG0001385				GO593_18450	ABUW_1584
	OG0001386				GO593_18445	ABUW_1585
	OG0001387				GO593_18440	ABUW_1586
	OG0001388				GO593_18435	ABUW_1587
	OG0001390				GO593_18425	ABUW_1589
	OG0001393				GO593_18410	ABUW_1592
	OG0001395				GO593_18400	ABUW_1594
	OG0001396				GO593_18395	ABUW_1595
	OG0001397				GO593_18390	ABUW_1596
	OG0001398				GO593_18385	ABUW_1597
	OG0001399				GO593_18380	ABUW_1598
	OG0001400				GO593_18375	ABUW_1599
	OG0001401				GO593_18370	ABUW_1600
	OG0001402				GO593_18365	ABUW_1601
	OG0001403				GO593_18360	ABUW_1602
	OG0001404				GO593_18350	ABUW_1604
	OG0001405				GO593_18345	ABUW_1605
	OG0001407				GO593_18335	ABUW_1607
	OG0001410				GO593_18320	ABUW_1610
	OG0001411				GO593_18315	ABUW_1611
	OG0001412				GO593_18310	ABUW_1612
	OG0001414				GO593_18300	ABUW_1614
	OG0001416				GO593_18290	ABUW_1617
	OG0001417				GO593_18285	ABUW_1618
	OG0001418				GO593_18280	ABUW_1619
	OG0001419				GO593_18275	ABUW_1620
	OG0001420				GO593_18270	ABUW_1621
	OG0001421				GO593_18265	ABUW_1622
	OG0001422				GO593_18260	ABUW_1623
	OG0001423				GO593_18255	ABUW_1624
	OG0001424				GO593_18250	ABUW_1625
	OG0001425				GO593_18245	ABUW_1626
	OG0001426				GO593_18240	ABUW_1627
	OG0001427				GO593_18235	ABUW_1628
	OG0001428				GO593_18230	ABUW_1629
	OG0001429				GO593_18225	ABUW_1630
	OG0001430				GO593_18220	ABUW_1631
	OG0001431				GO593_18215	ABUW_1632
	OG0001432				GO593_18210	ABUW_1633
	OG0001433				GO593_18205	ABUW_1634
	OG0001434				GO593_18200	ABUW_1635
	OG0001435				GO593_18195	ABUW_1636
	OG0001436				GO593_18190	ABUW_1637
	OG0001437				GO593_18185	ABUW_1638
	OG0001438				GO593_18180	ABUW_1639
	OG0001439				GO593_18175	ABUW_1641
	OG0001440				GO593_18165	ABUW_1646
	OG0001441				GO593_18160	ABUW_1648
	OG0001442				GO593_18155	ABUW_1649
	OG0001443				GO593_18145	ABUW_1652
	OG0001445				GO593_18135	ABUW_1654
	OG0001446				GO593_18130	ABUW_1655
	OG0001447				GO593_18120	ABUW_1657
	OG0001448				GO593_18115	ABUW_1659
	OG0001449				GO593_18110	ABUW_1660
	OG0001450				GO593_18105	ABUW_1661
	OG0001451				GO593_18100	ABUW_1662
	OG0001452				GO593_18095	ABUW_1664
	OG0001453				GO593_18090	ABUW_1666
	OG0001454				GO593_18080	ABUW_1668
	OG0001455				GO593_18075	ABUW_1669
	OG0001456				GO593_18070	ABUW_1670
	OG0001457				GO593_18065	ABUW_1671
	OG0001458				GO593_18060	ABUW_1672
	OG0001459				GO593_18055	ABUW_1673
	OG0001460				GO593_18050	ABUW_1674
	OG0001461				GO593_18045	ABUW_1675
	OG0001462				GO593_18040	ABUW_1676
	OG0001463				GO593_18035	ABUW_1677
	OG0001464				GO593_18030	ABUW_1678
	OG0001465				GO593_18025	ABUW_1679
	OG0001467				GO593_18010	ABUW_1683
	OG0001468				GO593_18005	ABUW_1684
	OG0001469				GO593_18000	ABUW_1685
	OG0001472				GO593_17985	ABUW_1688
	OG0001473				GO593_17980	ABUW_1689
	OG0001474				GO593_17975	ABUW_1690
	OG0001475				GO593_17970	ABUW_1691
	OG0001476				GO593_17955	ABUW_1694
	OG0001477				GO593_17950	ABUW_1695
	OG0001481				GO593_17920	ABUW_1701
	OG0001482				GO593_17915	ABUW_1702
	OG0001483				GO593_17910	ABUW_1703
	OG0001484				GO593_17905	ABUW_1704
	OG0001485				GO593_17900	ABUW_1705
	OG0001486				GO593_17895	ABUW_1706
	OG0001487				GO593_17890	ABUW_1707
	OG0001488				GO593_17885	ABUW_1708
	OG0001489				GO593_17880	ABUW_1709
	OG0001490				GO593_17875	ABUW_1710
	OG0001492				GO593_17865	ABUW_1712
	OG0001493				GO593_17860	ABUW_1713
	OG0001494				GO593_17855	ABUW_1714
	OG0001495				GO593_17850	ABUW_1715
	OG0001496				GO593_17845	ABUW_1716
	OG0001497				GO593_17840	ABUW_1717
	OG0001501				GO593_17820	ABUW_1721
	OG0001502				GO593_17815	ABUW_1722
	OG0001503				GO593_17810	ABUW_1723
	OG0001504				GO593_17805	ABUW_1724
	OG0001505				GO593_17800	ABUW_1725
	OG0001506				GO593_17795	ABUW_1726
	OG0001507				GO593_17790	ABUW_1727
	OG0001509				GO593_17780	ABUW_1729
	OG0001510				GO593_17775	ABUW_1730
	OG0001511				GO593_17770	ABUW_1731
	OG0001512				GO593_17765	ABUW_1732
	OG0001513				GO593_17760	ABUW_1733
	OG0001520				GO593_17720	ABUW_1740
	OG0001522				GO593_17710	ABUW_1742
	OG0001526				GO593_17690	ABUW_1746
	OG0001527				GO593_17680	ABUW_1747
	OG0001528				GO593_17675	ABUW_1748
	OG0001529				GO593_17670	ABUW_1749
	OG0001530				GO593_17665	ABUW_1750
	OG0001531				GO593_17660	ABUW_1751
	OG0001532				GO593_17655	ABUW_1752
	OG0001533				GO593_17650	ABUW_1753
	OG0001534				GO593_17640	ABUW_1755
	OG0001535				GO593_17635	ABUW_1756
	OG0001536				GO593_17630	ABUW_1757
	OG0001537				GO593_17625	ABUW_1758
	OG0001538				GO593_17620	ABUW_1759
	OG0001539				GO593_17610	ABUW_1761
	OG0001540				GO593_17600	ABUW_1763
	OG0001541				GO593_17595	ABUW_1764
	OG0001543				GO593_17590	ABUW_1767
	OG0001544				GO593_17585	ABUW_1768
	OG0001545				GO593_17580	ABUW_1769
	OG0001546				GO593_17575	ABUW_1770
	OG0001547				GO593_17570	ABUW_1771
	OG0001548				GO593_17565	ABUW_1772
	OG0001549				GO593_17560	ABUW_1773
	OG0001550				GO593_17555	ABUW_1774
	OG0001551				GO593_17550	ABUW_1775
	OG0001552				GO593_17545	ABUW_1776
	OG0001553				GO593_17540	ABUW_1777
	OG0001554				GO593_17535	ABUW_1778
	OG0001555				GO593_17525	ABUW_1780
	OG0001556				GO593_17520	ABUW_1781
	OG0001557				GO593_17515	ABUW_1782
	OG0001558				GO593_17510	ABUW_1783
	OG0001559				GO593_17505	ABUW_1784
	OG0001560				GO593_17500	ABUW_1786
	OG0001561				GO593_17495	ABUW_1787
	OG0001562				GO593_17490	ABUW_1788
	OG0001564				GO593_17475	ABUW_1791
	OG0001565				GO593_17470	ABUW_1792
	OG0001566				GO593_17465	ABUW_1793
	OG0001567				GO593_17460	ABUW_1794
	OG0001568				GO593_17455	ABUW_1795
	OG0001569				GO593_17450	ABUW_1796
	OG0001570				GO593_17445	ABUW_1797
	OG0001571				GO593_17440	ABUW_1798
	OG0001572				GO593_17435	ABUW_1799
	OG0001573				GO593_17430	ABUW_1800
	OG0001574				GO593_17425	ABUW_1802
	OG0001575				GO593_17420	ABUW_1803
	OG0001576				GO593_17415	ABUW_1804
	OG0001577				GO593_17410	ABUW_1805
	OG0001578				GO593_17405	ABUW_1806
	OG0001580				GO593_17395	ABUW_1808
	OG0001581				GO593_17390	ABUW_1809
	OG0001582				GO593_17385	ABUW_1811
	OG0001583				GO593_17380	ABUW_1812
	OG0001584				GO593_17375	ABUW_1813
	OG0001585				GO593_17365	ABUW_1815
	OG0001586				GO593_17360	ABUW_1816
	OG0001587				GO593_17355	ABUW_1817
	OG0001588				GO593_17350	ABUW_1818
	OG0001589				GO593_17340	ABUW_1820
	OG0001590				GO593_17335	ABUW_1821
	OG0001591				GO593_17330	ABUW_1822
	OG0001592				GO593_17325	ABUW_1823
	OG0001593				GO593_17320	ABUW_1824
	OG0001597				GO593_17300	ABUW_1828
	OG0001600				GO593_17270	ABUW_1834
	OG0001601				GO593_17265	ABUW_1835
	OG0001602				GO593_17260	ABUW_1836
	OG0001603				GO593_17255	ABUW_1837
	OG0001604				GO593_17250	ABUW_1838
	OG0001605				GO593_17245	ABUW_1839
	OG0001606				GO593_17240	ABUW_1840
	OG0001607				GO593_17235	ABUW_1841
	OG0001608				GO593_17230	ABUW_1842
	OG0001609				GO593_17225	ABUW_1843
	OG0001610				GO593_17220	ABUW_1844
	OG0001611				GO593_17215	ABUW_1845
	OG0001612				GO593_17210	ABUW_1846
	OG0001613				GO593_17205	ABUW_1847
	OG0001614				GO593_17200	ABUW_1848
	OG0001615				GO593_17190	ABUW_1850
	OG0001616				GO593_17185	ABUW_1851
	OG0001617				GO593_17180	ABUW_1852
	OG0001618				GO593_17175	ABUW_1853
	OG0001619				GO593_17165	ABUW_1855
	OG0001620				GO593_17160	ABUW_1856
	OG0001621				GO593_17155	ABUW_1857
	OG0001622				GO593_17150	ABUW_1858
	OG0001623				GO593_17145	ABUW_1859
	OG0001624				GO593_17140	ABUW_1860
	OG0001625				GO593_17135	ABUW_1861
	OG0001626				GO593_17130	ABUW_1862
	OG0001627				GO593_17125	ABUW_1863
	OG0001628				GO593_17120	ABUW_1864
	OG0001629				GO593_17115	ABUW_1865
	OG0001630				GO593_17110	ABUW_1866
	OG0001631				GO593_17105	ABUW_1867
	OG0001632				GO593_17100	ABUW_1868
	OG0001633				GO593_17095	ABUW_1869
	OG0001634				GO593_17090	ABUW_1870
	OG0001635				GO593_17085	ABUW_1871
	OG0001636				GO593_17065	ABUW_1875
	OG0001637				GO593_17060	ABUW_1876
	OG0001638				GO593_17055	ABUW_1877
	OG0001639				GO593_17045	ABUW_1879
	OG0001640				GO593_17040	ABUW_1880
	OG0001641				GO593_17035	ABUW_1881
	OG0001642				GO593_17025	ABUW_1883
	OG0001643				GO593_17015	ABUW_1885
	OG0001644				GO593_17010	ABUW_1886
	OG0001645				GO593_17005	ABUW_1887
	OG0001646				GO593_17000	ABUW_1888
	OG0001647				GO593_16995	ABUW_1889
	OG0001648				GO593_16990	ABUW_1890
	OG0001649				GO593_16985	ABUW_1891
	OG0001650				GO593_16980	ABUW_1892
	OG0001651				GO593_16975	ABUW_1893
	OG0001652				GO593_16970	ABUW_1894
	OG0001653				GO593_16965	ABUW_1895
	OG0001654				GO593_16890	ABUW_1918
	OG0001655				GO593_16885	ABUW_1921
	OG0001656				GO593_16880	ABUW_1922
	OG0001657				GO593_16875	ABUW_1923
	OG0001658				GO593_16870	ABUW_1924
	OG0001659				GO593_16865	ABUW_1925
	OG0001660				GO593_16860	ABUW_1926
	OG0001661				GO593_16855	ABUW_1927
	OG0001662				GO593_16850	ABUW_1928
	OG0001663				GO593_16845	ABUW_1929
	OG0001664				GO593_16840	ABUW_1930
	OG0001665				GO593_16835	ABUW_1931
	OG0001666				GO593_16820	ABUW_1934
	OG0001667				GO593_16815	ABUW_1935
	OG0001668				GO593_16810	ABUW_1936
	OG0001669				GO593_16805	ABUW_1937
	OG0001670				GO593_16800	ABUW_1938
	OG0001671				GO593_16795	ABUW_1939
	OG0001672				GO593_16740	ABUW_1942
	OG0001673				GO593_16735	ABUW_1943
	OG0001674				GO593_16730	ABUW_1944
	OG0001675				GO593_16725	ABUW_1945
	OG0001676				GO593_16660	ABUW_1948
	OG0001677				GO593_16655	ABUW_1949
	OG0001678				GO593_16650	ABUW_1950
	OG0001679				GO593_16645	ABUW_1951
	OG0001680				GO593_16640	ABUW_1952
	OG0001681				GO593_16635	ABUW_1953
	OG0001682				GO593_16625	ABUW_1955
	OG0001683				GO593_16620	ABUW_1956
	OG0001684				GO593_16615	ABUW_1957
	OG0001685				GO593_16585	ABUW_1963
	OG0001686				GO593_16590	ABUW_1964
	OG0001687				GO593_16565	ABUW_1967
	OG0001688				GO593_16560	ABUW_1968
	OG0001689				GO593_16550	ABUW_1970
	OG0001690				GO593_16540	ABUW_1972
	OG0001691				GO593_16535	ABUW_1973
	OG0001692				GO593_16530	ABUW_1974
	OG0001693				GO593_16600	ABUW_1983
	OG0001694				GO593_08855	ABUW_1985
	OG0001695				GO593_08830	ABUW_1991
	OG0001696				GO593_16515	ABUW_2051
	OG0001697				GO593_16485	ABUW_2057
	OG0001698				GO593_16480	ABUW_2058
	OG0001699				GO593_16475	ABUW_2059
	OG0001700				GO593_16470	ABUW_2060
	OG0001701				GO593_16465	ABUW_2061
	OG0001702				GO593_16460	ABUW_2062
	OG0001703				GO593_16455	ABUW_2063
	OG0001704				GO593_16450	ABUW_2064
	OG0001705				GO593_16445	ABUW_2065
	OG0001706				GO593_16440	ABUW_2066
	OG0001707				GO593_16435	ABUW_2067
	OG0001708				GO593_16430	ABUW_2068
	OG0001709				GO593_16425	ABUW_2069
	OG0001710				GO593_16420	ABUW_2070
	OG0001711				GO593_16415	ABUW_2071
	OG0001712				GO593_16405	ABUW_2073
	OG0001713				GO593_16400	ABUW_2074
	OG0001714				GO593_16395	ABUW_2075
	OG0001715				GO593_16390	ABUW_2076
	OG0001716				GO593_16385	ABUW_2077
	OG0001717				GO593_16380	ABUW_2078
	OG0001718				GO593_16375	ABUW_2079
	OG0001719				GO593_16370	ABUW_2080
	OG0001720				GO593_16365	ABUW_2081
	OG0001721				GO593_16360	ABUW_2082
	OG0001722				GO593_16355	ABUW_2083
	OG0001723				GO593_16350	ABUW_2084
	OG0001724				GO593_16345	ABUW_2085
	OG0001725				GO593_16340	ABUW_2086
	OG0001726				GO593_16335	ABUW_2087
	OG0001727				GO593_16330	ABUW_2088
	OG0001728				GO593_16325	ABUW_2089
	OG0001729				GO593_16320	ABUW_2090
	OG0001730				GO593_16315	ABUW_2091
	OG0001731				GO593_16305	ABUW_2093
	OG0001732				GO593_16275	ABUW_2095
	OG0001733				GO593_16270	ABUW_2096
	OG0001734				GO593_16265	ABUW_2097
	OG0001735				GO593_16260	ABUW_2098
	OG0001736				GO593_16250	ABUW_2100
	OG0001737				GO593_16245	ABUW_2101
	OG0001738				GO593_16240	ABUW_2102
	OG0001739				GO593_16235	ABUW_2103
	OG0001740				GO593_16230	ABUW_2104
	OG0001741				GO593_16225	ABUW_2105
	OG0001742				GO593_16220	ABUW_2106
	OG0001743				GO593_16215	ABUW_2107
	OG0001744				GO593_16210	ABUW_2108
	OG0001745				GO593_16205	ABUW_2109
	OG0001746				GO593_16200	ABUW_2110
	OG0001747				GO593_16195	ABUW_2111
	OG0001748				GO593_16190	ABUW_2112
	OG0001749				GO593_16185	ABUW_2113
	OG0001750				GO593_16180	ABUW_2114
	OG0001751				GO593_16175	ABUW_2115
	OG0001752				GO593_16170	ABUW_2116
	OG0001753				GO593_16165	ABUW_2117
	OG0001754				GO593_16160	ABUW_2118
	OG0001755				GO593_16155	ABUW_2119
	OG0001756				GO593_16150	ABUW_2120
	OG0001757				GO593_16145	ABUW_2121
	OG0001758				GO593_16140	ABUW_2122
	OG0001759				GO593_16135	ABUW_2123
	OG0001760				GO593_16130	ABUW_2124
	OG0001761				GO593_16120	ABUW_2126
	OG0001762				GO593_16115	ABUW_2127
	OG0001763				GO593_16110	ABUW_2128
	OG0001764				GO593_16105	ABUW_2129
	OG0001765				GO593_16100	ABUW_2130
	OG0001766				GO593_16095	ABUW_2131
	OG0001767				GO593_16085	ABUW_2133
	OG0001768				GO593_16080	ABUW_2134
	OG0001769				GO593_16075	ABUW_2135
	OG0001772				GO593_16060	ABUW_2146
	OG0001773				GO593_16055	ABUW_2147
	OG0001774				GO593_16050	ABUW_2148
	OG0001775				GO593_16045	ABUW_2149
	OG0001776				GO593_16040	ABUW_2150
	OG0001777				GO593_16030	ABUW_2152
	OG0001778				GO593_16025	ABUW_2154
	OG0001779				GO593_16015	ABUW_2156
	OG0001780				GO593_16010	ABUW_2157
	OG0001781				GO593_16005	ABUW_2158
	OG0001782				GO593_16000	ABUW_2159
	OG0001783				GO593_15995	ABUW_2160
	OG0001784				GO593_15990	ABUW_2161
	OG0001785				GO593_15985	ABUW_2162
	OG0001786				GO593_15980	ABUW_2163
	OG0001788				GO593_15945	ABUW_2165
	OG0001789				GO593_15940	ABUW_2166
	OG0001790				GO593_15935	ABUW_2167
	OG0001791				GO593_15930	ABUW_2168
	OG0001792				GO593_15925	ABUW_2169
	OG0001793				GO593_15920	ABUW_2170
	OG0001794				GO593_15915	ABUW_2171
	OG0001795				GO593_15910	ABUW_2172
	OG0001796				GO593_15905	ABUW_2173
	OG0001797				GO593_15900	ABUW_2174
	OG0001798				GO593_15895	ABUW_2175
	OG0001799				GO593_15890	ABUW_2176
	OG0001800				GO593_15885	ABUW_2177
	OG0001801				GO593_15880	ABUW_2178
	OG0001802				GO593_15875	ABUW_2179
	OG0001803				GO593_15870	ABUW_2180
	OG0001804				GO593_15865	ABUW_2181
	OG0001805				GO593_15860	ABUW_2182
	OG0001806				GO593_15855	ABUW_2183
	OG0001807				GO593_15850	ABUW_2184
	OG0001808				GO593_15845	ABUW_2185
	OG0001809				GO593_15840	ABUW_2186
	OG0001810				GO593_15835	ABUW_2187
	OG0001811				GO593_15830	ABUW_2188
	OG0001812				GO593_15825	ABUW_2189
	OG0001813				GO593_15820	ABUW_2190
	OG0001814				GO593_15815	ABUW_2191
	OG0001815				GO593_15810	ABUW_2192
	OG0001816				GO593_15805	ABUW_2193
	OG0001817				GO593_15800	ABUW_2194
	OG0001818				GO593_15795	ABUW_2195
	OG0001819				GO593_15785	ABUW_2197
	OG0001820				GO593_15780	ABUW_2198
[truncated: 1,128 more rows]
