# Supplementary material for: Essential gene knockdowns reveal genetic vulnerabilities and antibiotic sensitivities in Acinetobacter baumannii
Source: mBio. 2023 Dec 21;15(2):e02051-23. doi: 10.1128/mbio.02051-23 (PMC10865783; doi:10.1128/mbio.02051-23)
Supplement: Table S9 — Brain-Cousens model parameter definitions and constraints. [file mbio.02051-23-s0009.xlsx]

## Sheet: Table S9
Supplemental Table 9: Brain-Cousens Model Parameter Definitions and Constraints
Model	Indicates the type of model (1-4: Positive hormesis, Negative hormesis, Positive no hormesis, Negative no hormesis)
Parameter	Specific parameter in the Brain-Cousens Model being studied
Fixed	Indicates a value assigned to manually fixed parameter, unchanging during the modeling process
Lower Limit	Smallest value a parameter can take based on model constraints
Upper Limit	Maximum value a parameter can take based on model constraints
Start Value	Initial estimate for a parameter, serving as a starting point for model optimization
Model	Parameter	Fixed	Lower Limit	Upper Limit	Start Value
1	shape	NA	-Inf	0	0
1	value_min	0	NA	NA	NA
1	value_max	NA	0	response_max	response_max
1	ek_50	NA	0	dose_max	0.5
1	hormesis	NA	-Inf	Inf	0
2	shape	NA	0	Inf	0
2	value_min	NA	response_max	0	response_max
2	value_max	0	NA	NA	NA
2	ek_50	NA	0	dose_max	0.5
2	hormesis	NA	-Inf	Inf	0
3	shape	NA	-Inf	0	0
3	value_min	0	NA	NA	NA
3	value_max	NA	0	response_max	response_max
3	ek_50	NA	0	dose_max	0.5
3	hormesis	0	NA	NA	NA
4	shape	NA	0	Inf	0
4	value_min	NA	response_max	0	response_max
4	value_max	0	NA	NA	NA
4	ek_50	NA	0	dose_max	0.5
4	hormesis	0	NA	NA	NA
